# Supplementary material for: Micro-biopsy for detection of gene expression changes in ischemic swine myocardium: A pilot study
Source: PLoS One. 2021 Apr 28;16(4):e0250582. doi: 10.1371/journal.pone.0250582 (PMC8081259; doi:10.1371/journal.pone.0250582)
Supplement: S1 File — (XLSX) [file pone.0250582.s003.xlsx]

## Sheet: Sheet1
Animal	Time from occlusion (min)	Systolic blood pressure (mmHg)	Heart rate (bpm)	Oxygen saturation (%)
5385	0	70	93	97
5385	15	75	94	96
5385	30	66	96	97
5385	60	75	95	95
1640	0	90	96	96
1640	15	86	95	96
1640	30	82	95	97
1640	60	83	93	97
1644	0	90	105	97
1644	15	78	108	97
1644	30	79	112	97
1644	60	90	107	97
		80.3333	99.0833	96.5833	AVERAGE
		7.96964	6.82853	0.668558	SD
