# Supplementary material for: Micro-biopsy for detection of gene expression changes in ischemic swine myocardium: A pilot study
Source: PLoS One. 2021 Apr 28;16(4):e0250582. doi: 10.1371/journal.pone.0250582 (PMC8081259; doi:10.1371/journal.pone.0250582)
Supplement: S2 File — (XLSX) [file pone.0250582.s004.xlsx]

## Sheet: Sheet1
Biopsy	Animal	Location	Timepoint
1	5385	apex	baseline
2	5385	apex	baseline
3	5385	apex	baseline
4	5385	apex	baseline
5	5385	apex	0-1h
6	5385	lateral	0-1h
7	5385	apex	0-1h
8	5385	lateral	0-1h
9	5385	apex	1-3h
10	5385	lateral	1-3h
11	5385	apex	1-3h
12	5385	apex	1-3h
13	5385	lateral	1-3h
14	5385	apex	1-3h
15	5385	lateral	1-3h
16	5385	apex	1-3h
17	5385	apex	1-3h
18	5385	lateral	1-3h
19	5385	apex	1-3h
20	5385	lateral	1-3h
21	5385	apex	1-3h
22	5385	lateral	1-3h
23	5385	apex	Day 2
24	5385	apex	Day 2
25	5385	apex	Day 2
26	5385	apex	Day 2
27	5385	apex	Day 2
28	5385	lateral	Day 2
29	5385	lateral	Day 2
30	5385	lateral	Day 2
31	5385	lateral	Day 2
32	5385	apex	Day 14
33	5385	apex	Day 14
34	5385	apex	Day 14
35	5385	lateral	Day 14
36	5385	apex	Day 14
37	5385	apex	Day 14
38	5385	lateral	Day 14
39	5385	apex	Day 14
40	5385	apex	Day 14
41	5385	apex	Day 14
42	5385	apex	Day 14
43	5385	lateral	Day 14
44	5385	apex	Day 14
45	5385	lateral	Day 14
46	5385	lateral	Day 14
47	5385	apex	Day 14
48	5385	apex	Day 14
49	1640	apex	baseline
50	1640	apex	baseline
51	1640	apex	baseline
52	1640	apex	baseline
53	1640	apex	baseline
54	1640	apex	0-1h
55	1640	apex	0-1h
56	1640	apex	0-1h
57	1640	lateral	0-1h
58	1640	lateral	0-1h
59	1640	apex	1-3h
60	1640	apex	1-3h
61	1640	apex	1-3h
62	1640	lateral	1-3h
63	1640	lateral	1-3h
64	1640	apex	1-3h
65	1640	lateral	1-3h
66	1640	apex	1-3h
67	1640	apex	1-3h
68	1640	apex	1-3h
69	1640	lateral	1-3h
70	1640	lateral	1-3h
71	1640	apex	1-3h
72	1640	apex	1-3h
73	1640	apex	1-3h
74	1640	lateral	1-3h
75	1640	lateral	1-3h
76	1640	apex	Day 2
77	1640	apex	Day 2
78	1640	apex	Day 2
79	1640	apex	Day 2
80	1640	apex	Day 2
81	1640	apex	Day 2
82	1640	lateral	Day 2
83	1640	lateral	Day 2
84	1640	lateral	Day 2
85	1640	lateral	Day 2
86	1640	lateral	Day 2
87	1640	apex	Day 14
88	1640	apex	Day 14
89	1640	apex	Day 14
90	1640	apex	Day 14
91	1640	apex	Day 14
92	1640	apex	Day 14
93	1640	apex	Day 14
94	1640	apex	Day 14
95	1640	lateral	Day 14
96	1640	lateral	Day 14
97	1640	lateral	Day 14
98	1640	apex	Day 14
99	1640	lateral	Day 14
100	1640	lateral	Day 14
101	1644	apex	baseline
102	1644	apex	baseline
103	1644	apex	baseline
104	1644	apex	baseline
105	1644	apex	baseline
106	1644	apex	baseline
107	1644	apex	0-1h
108	1644	apex	0-1h
109	1644	apex	0-1h
110	1644	lateral	0-1h
111	1644	lateral	0-1h
112	1644	lateral	1-3h
113	1644	apex	1-3h
114	1644	apex	1-3h
115	1644	apex	1-3h
116	1644	lateral	1-3h
117	1644	apex	1-3h
118	1644	lateral	1-3h
119	1644	apex	1-3h
120	1644	apex	1-3h
121	1644	apex	1-3h
122	1644	apex	1-3h
123	1644	lateral	1-3h
124	1644	lateral	1-3h
125	1644	apex	1-3h
126	1644	apex	1-3h
127	1644	apex	1-3h
128	1644	lateral	1-3h
129	1644	lateral	1-3h
130	1644	apex	Day 2
131	1644	apex	Day 2
132	1644	apex	Day 2
133	1644	apex	Day 2
134	1644	apex	Day 2
135	1644	apex	Day 2
136	1644	apex	Day 2
137	1644	lateral	Day 2
138	1644	lateral	Day 2
139	1644	lateral	Day 2
140	1644	lateral	Day 2
141	1644	lateral	Day 2
142	1644	lateral	Day 2
143	1644	apex	Day 14
144	1644	apex	Day 14
145	1644	apex	Day 14
146	1644	apex	Day 14
147	1644	apex	Day 14
148	1644	apex	Day 14
149	1644	apex	Day 14
150	1644	apex	Day 14
151	1644	apex	Day 14
152	1644	apex	Day 14
153	1644	apex	Day 14
154	1644	apex	Day 14
155	1644	apex	Day 14
156	1644	lateral	Day 14
157	1644	lateral	Day 14
158	1644	lateral	Day 14
159	1644	lateral	Day 14
160	1644	lateral	Day 14
161	1644	lateral	Day 14
162	1644	apex	Day 14
163	1644	apex	Day 14
164	1644	apex	Day 14
