# Supplementary material for: Micro-biopsy for detection of gene expression changes in ischemic swine myocardium: A pilot study
Source: PLoS One. 2021 Apr 28;16(4):e0250582. doi: 10.1371/journal.pone.0250582 (PMC8081259; doi:10.1371/journal.pone.0250582)
Supplement: S3 File — (XLSX) [file pone.0250582.s005.xlsx]

## Sheet: Sheet1
Top_outlier_genes	DE_genes_global_infarct	DE_genes_0-1h_infarct	DE_genes_1-3h_infarct	DE_genes_2days_infarct	DE_genes_14days_infarct	DE_genes_global_non-infarct	DE_genes_0-1h_non-infarct	DE_genes_1-3h_non-infarct	DE_genes_2days_non-infarct	DE_genes_14days_non-infarct
ENSSSCG00000036135	ENSSSCG00000013599	ENSSSCG00000038965	ENSSSCG00000016578	ENSSSCG00000005494	N/A	ENSSSCG00000004890	N/A	ENSSSCG00000030095	N/A	N/A
ENSSSCG00000016034	ENSSSCG00000024596	ENSSSCG00000012967	ENSSSCG00000034015	ENSSSCG00000004928		ENSSSCG00000035863
ENSSSCG00000015326	ENSSSCG00000030165	ENSSSCG00000021569	ENSSSCG00000013351	ENSSSCG00000016174		ENSSSCG00000011894
ENSSSCG00000005751	ENSSSCG00000026940	ENSSSCG00000020895	ENSSSCG00000023408	ENSSSCG00000033703		ENSSSCG00000035037
ENSSSCG00000027331	ENSSSCG00000016851	ENSSSCG00000023298	ENSSSCG00000002535	ENSSSCG00000014997		ENSSSCG00000032145
	ENSSSCG00000046151	ENSSSCG00000025698	ENSSSCG00000006970	ENSSSCG00000011731		ENSSSCG00000003079
	ENSSSCG00000033703	ENSSSCG00000039419	ENSSSCG00000016956			ENSSSCG00000031616
	ENSSSCG00000030042	ENSSSCG00000040815	ENSSSCG00000006009			ENSSSCG00000035940
	ENSSSCG00000011810	ENSSSCG00000006359	ENSSSCG00000004789			ENSSSCG00000013916
	ENSSSCG00000010613	ENSSSCG00000011264	ENSSSCG00000025698			ENSSSCG00000013599
	ENSSSCG00000014997	ENSSSCG00000035774	ENSSSCG00000028355			ENSSSCG00000014012
	ENSSSCG00000015334	ENSSSCG00000005965	ENSSSCG00000010226			ENSSSCG00000014168
	ENSSSCG00000017403	ENSSSCG00000030165	ENSSSCG00000031733			ENSSSCG00000009653
	ENSSSCG00000005965	ENSSSCG00000003239	ENSSSCG00000015402			ENSSSCG00000009796
	ENSSSCG00000035774	ENSSSCG00000051466	ENSSSCG00000000293			ENSSSCG00000041667
	ENSSSCG00000027426	ENSSSCG00000032434	ENSSSCG00000000145			ENSSSCG00000040815
	ENSSSCG00000000736	ENSSSCG00000004789	ENSSSCG00000015307			ENSSSCG00000030095
	ENSSSCG00000007469	ENSSSCG00000015334	ENSSSCG00000004952			ENSSSCG00000015334
	ENSSSCG00000032381	ENSSSCG00000003079	ENSSSCG00000003839			ENSSSCG00000020895
	ENSSSCG00000003079	ENSSSCG00000047073	ENSSSCG00000015045			ENSSSCG00000023315
	ENSSSCG00000007465	ENSSSCG00000027434	ENSSSCG00000011720			ENSSSCG00000008123
	ENSSSCG00000009633	ENSSSCG00000035940	ENSSSCG00000008504			ENSSSCG00000029656
	ENSSSCG00000004789	ENSSSCG00000022689	ENSSSCG00000011101			ENSSSCG00000030165
	ENSSSCG00000010312	ENSSSCG00000006105	ENSSSCG00000014802			ENSSSCG00000036723
	ENSSSCG00000011264	ENSSSCG00000032527	ENSSSCG00000015334			ENSSSCG00000024152
	ENSSSCG00000014869	ENSSSCG00000004830	ENSSSCG00000008041			ENSSSCG00000016991
	ENSSSCG00000017723	ENSSSCG00000021576	ENSSSCG00000009338			ENSSSCG00000039890
	ENSSSCG00000014168	ENSSSCG00000016851	ENSSSCG00000004138			ENSSSCG00000032644
	ENSSSCG00000009664		ENSSSCG00000022168			ENSSSCG00000011076
	ENSSSCG00000031871		ENSSSCG00000004587			ENSSSCG00000007344
	ENSSSCG00000004937		ENSSSCG00000005385			ENSSSCG00000007469
	ENSSSCG00000010261		ENSSSCG00000000175			ENSSSCG00000017403
	ENSSSCG00000032527		ENSSSCG00000038646			ENSSSCG00000041619
	ENSSSCG00000011731		ENSSSCG00000024152
	ENSSSCG00000029160		ENSSSCG00000011729
	ENSSSCG00000020705		ENSSSCG00000006115
	ENSSSCG00000004092		ENSSSCG00000016432
	ENSSSCG00000008772		ENSSSCG00000048674
	ENSSSCG00000044141		ENSSSCG00000005224
	ENSSSCG00000034015		ENSSSCG00000025194
	ENSSSCG00000024975		ENSSSCG00000010313
	ENSSSCG00000012026		ENSSSCG00000029855
	ENSSSCG00000047500		ENSSSCG00000016850
	ENSSSCG00000035212		ENSSSCG00000015071
	ENSSSCG00000029456		ENSSSCG00000036702
	ENSSSCG00000013397		ENSSSCG00000007469
	ENSSSCG00000025698		ENSSSCG00000014249
	ENSSSCG00000009432		ENSSSCG00000026412
	ENSSSCG00000038948		ENSSSCG00000023593
	ENSSSCG00000040815		ENSSSCG00000011538
	ENSSSCG00000010247		ENSSSCG00000017403
	ENSSSCG00000031456		ENSSSCG00000022402
	ENSSSCG00000023630		ENSSSCG00000020717
	ENSSSCG00000008773		ENSSSCG00000004332
	ENSSSCG00000011133		ENSSSCG00000010219
	ENSSSCG00000008187		ENSSSCG00000010686
	ENSSSCG00000008635		ENSSSCG00000001052
	ENSSSCG00000038610		ENSSSCG00000006496
	ENSSSCG00000008687		ENSSSCG00000008136
	ENSSSCG00000016956		ENSSSCG00000004192
	ENSSSCG00000033669		ENSSSCG00000026863
	ENSSSCG00000005096		ENSSSCG00000003809
	ENSSSCG00000005358		ENSSSCG00000005935
	ENSSSCG00000016850		ENSSSCG00000011226
	ENSSSCG00000029352		ENSSSCG00000004890
	ENSSSCG00000023298		ENSSSCG00000038639
	ENSSSCG00000039745		ENSSSCG00000009781
	ENSSSCG00000035971		ENSSSCG00000003805
	ENSSSCG00000008504		ENSSSCG00000014437
	ENSSSCG00000011454		ENSSSCG00000010053
	ENSSSCG00000039867		ENSSSCG00000016954
	ENSSSCG00000012967		ENSSSCG00000016629
	ENSSSCG00000005729		ENSSSCG00000014336
	ENSSSCG00000037184		ENSSSCG00000049158
	ENSSSCG00000010575		ENSSSCG00000031988
	ENSSSCG00000008593		ENSSSCG00000011259
	ENSSSCG00000010686		ENSSSCG00000006066
	ENSSSCG00000029998		ENSSSCG00000038913
	ENSSSCG00000026466		ENSSSCG00000039557
	ENSSSCG00000011449		ENSSSCG00000005358
	ENSSSCG00000040257		ENSSSCG00000016916
	ENSSSCG00000003718		ENSSSCG00000015595
	ENSSSCG00000009112		ENSSSCG00000003976
	ENSSSCG00000004928		ENSSSCG00000012252
	ENSSSCG00000000839		ENSSSCG00000009844
	ENSSSCG00000030369		ENSSSCG00000000804
	ENSSSCG00000017668		ENSSSCG00000034259
	ENSSSCG00000035249		ENSSSCG00000014913
	ENSSSCG00000021598		ENSSSCG00000017091
	ENSSSCG00000040735		ENSSSCG00000033786
	ENSSSCG00000035863		ENSSSCG00000004484
	ENSSSCG00000042718		ENSSSCG00000007027
	ENSSSCG00000051466		ENSSSCG00000006785
	ENSSSCG00000012631		ENSSSCG00000029160
	ENSSSCG00000006359		ENSSSCG00000000559
	ENSSSCG00000011398		ENSSSCG00000011825
	ENSSSCG00000023520		ENSSSCG00000003682
	ENSSSCG00000011538		ENSSSCG00000015474
	ENSSSCG00000015595		ENSSSCG00000010732
	ENSSSCG00000021597		ENSSSCG00000032527
	ENSSSCG00000009152		ENSSSCG00000037594
	ENSSSCG00000016824		ENSSSCG00000035400
	ENSSSCG00000017268		ENSSSCG00000017330
	ENSSSCG00000008261		ENSSSCG00000032176
	ENSSSCG00000034321		ENSSSCG00000035069
	ENSSSCG00000022839		ENSSSCG00000023520
	ENSSSCG00000010219		ENSSSCG00000007355
	ENSSSCG00000005524		ENSSSCG00000029352
	ENSSSCG00000022925		ENSSSCG00000022318
	ENSSSCG00000013297		ENSSSCG00000005308
	ENSSSCG00000004963		ENSSSCG00000008593
	ENSSSCG00000011316		ENSSSCG00000011708
	ENSSSCG00000004587		ENSSSCG00000006074
	ENSSSCG00000041731		ENSSSCG00000016381
	ENSSSCG00000017260		ENSSSCG00000033074
	ENSSSCG00000015428		ENSSSCG00000007721
	ENSSSCG00000000512		ENSSSCG00000022925
	ENSSSCG00000016578		ENSSSCG00000033162
	ENSSSCG00000009868		ENSSSCG00000013457
	ENSSSCG00000012163		ENSSSCG00000012583
	ENSSSCG00000009334		ENSSSCG00000036723
	ENSSSCG00000007817		ENSSSCG00000029998
	ENSSSCG00000010026		ENSSSCG00000013659
	ENSSSCG00000029438		ENSSSCG00000017268
	ENSSSCG00000000233		ENSSSCG00000010493
	ENSSSCG00000030996		ENSSSCG00000026196
	ENSSSCG00000010133		ENSSSCG00000031321
	ENSSSCG00000010187		ENSSSCG00000035657
	ENSSSCG00000020717		ENSSSCG00000015411
	ENSSSCG00000011194		ENSSSCG00000006346
	ENSSSCG00000009630		ENSSSCG00000014291
	ENSSSCG00000000853		ENSSSCG00000039393
	ENSSSCG00000025588		ENSSSCG00000002965
	ENSSSCG00000017330		ENSSSCG00000027378
	ENSSSCG00000035037		ENSSSCG00000012741
	ENSSSCG00000033325		ENSSSCG00000007465
	ENSSSCG00000000164		ENSSSCG00000009334
	ENSSSCG00000010514		ENSSSCG00000027946
	ENSSSCG00000015282		ENSSSCG00000009097
	ENSSSCG00000009308		ENSSSCG00000022845
	ENSSSCG00000005494		ENSSSCG00000009348
	ENSSSCG00000003458		ENSSSCG00000005215
	ENSSSCG00000010755		ENSSSCG00000014292
	ENSSSCG00000013658		ENSSSCG00000030460
	ENSSSCG00000044075		ENSSSCG00000027812
	ENSSSCG00000003897		ENSSSCG00000009565
	ENSSSCG00000024674		ENSSSCG00000013382
	ENSSSCG00000000521		ENSSSCG00000035537
	ENSSSCG00000024152		ENSSSCG00000009432
	ENSSSCG00000036723		ENSSSCG00000010071
	ENSSSCG00000006105		ENSSSCG00000027529
	ENSSSCG00000026196		ENSSSCG00000037065
	ENSSSCG00000029474		ENSSSCG00000000808
	ENSSSCG00000014249		ENSSSCG00000017728
	ENSSSCG00000012006		ENSSSCG00000034373
	ENSSSCG00000004890		ENSSSCG00000027667
	ENSSSCG00000017693		ENSSSCG00000005669
	ENSSSCG00000030358		ENSSSCG00000034379
	ENSSSCG00000028007		ENSSSCG00000011111
	ENSSSCG00000035715		ENSSSCG00000023974
	ENSSSCG00000006571		ENSSSCG00000018058
	ENSSSCG00000000293		ENSSSCG00000008437
	ENSSSCG00000005385		ENSSSCG00000007272
	ENSSSCG00000012029		ENSSSCG00000015136
	ENSSSCG00000009944		ENSSSCG00000023956
	ENSSSCG00000012713		ENSSSCG00000039867
	ENSSSCG00000038965		ENSSSCG00000000736
	ENSSSCG00000013655		ENSSSCG00000023118
	ENSSSCG00000016646		ENSSSCG00000006063
	ENSSSCG00000011894		ENSSSCG00000032566
	ENSSSCG00000024771		ENSSSCG00000012713
	ENSSSCG00000042504		ENSSSCG00000009007
	ENSSSCG00000046655		ENSSSCG00000032726
	ENSSSCG00000028513		ENSSSCG00000035622
	ENSSSCG00000000551		ENSSSCG00000005749
	ENSSSCG00000008123		ENSSSCG00000038948
	ENSSSCG00000010447		ENSSSCG00000047147
	ENSSSCG00000032367		ENSSSCG00000030042
	ENSSSCG00000027806		ENSSSCG00000011340
	ENSSSCG00000009477		ENSSSCG00000035212
	ENSSSCG00000027676		ENSSSCG00000037334
	ENSSSCG00000039473		ENSSSCG00000005455
	ENSSSCG00000032996		ENSSSCG00000015455
	ENSSSCG00000007495		ENSSSCG00000012050
	ENSSSCG00000027378		ENSSSCG00000012029
	ENSSSCG00000011795		ENSSSCG00000039473
	ENSSSCG00000037241		ENSSSCG00000013432
	ENSSSCG00000003451		ENSSSCG00000000522
	ENSSSCG00000016243		ENSSSCG00000040181
	ENSSSCG00000011297		ENSSSCG00000014177
	ENSSSCG00000022689		ENSSSCG00000015283
	ENSSSCG00000038500		ENSSSCG00000029983
	ENSSSCG00000004125		ENSSSCG00000007817
	ENSSSCG00000036136		ENSSSCG00000010755
	ENSSSCG00000038506		ENSSSCG00000003941
	ENSSSCG00000005016		ENSSSCG00000036832
	ENSSSCG00000016062		ENSSSCG00000034704
	ENSSSCG00000027157		ENSSSCG00000015866
	ENSSSCG00000013351		ENSSSCG00000028052
	ENSSSCG00000008238		ENSSSCG00000004358
	ENSSSCG00000045776		ENSSSCG00000038506
	ENSSSCG00000037929		ENSSSCG00000001646
	ENSSSCG00000012741		ENSSSCG00000009944
	ENSSSCG00000014362		ENSSSCG00000009440
	ENSSSCG00000000656		ENSSSCG00000001049
	ENSSSCG00000017391		ENSSSCG00000017773
	ENSSSCG00000038879		ENSSSCG00000009233
	ENSSSCG00000022225		ENSSSCG00000000843
	ENSSSCG00000023974		ENSSSCG00000039986
	ENSSSCG00000023956		ENSSSCG00000002525
	ENSSSCG00000011298		ENSSSCG00000035940
	ENSSSCG00000006955		ENSSSCG00000006338
	ENSSSCG00000011167		ENSSSCG00000031616
	ENSSSCG00000005247		ENSSSCG00000021138
	ENSSSCG00000003000		ENSSSCG00000028947
	ENSSSCG00000004938		ENSSSCG00000011194
	ENSSSCG00000004392		ENSSSCG00000004717
	ENSSSCG00000011729		ENSSSCG00000008433
	ENSSSCG00000003410		ENSSSCG00000028886
	ENSSSCG00000032434		ENSSSCG00000022343
	ENSSSCG00000006074		ENSSSCG00000015099
	ENSSSCG00000021205		ENSSSCG00000015281
	ENSSSCG00000000647		ENSSSCG00000044340
	ENSSSCG00000004528		ENSSSCG00000001009
	ENSSSCG00000016381		ENSSSCG00000013297
	ENSSSCG00000037565		ENSSSCG00000006917
	ENSSSCG00000015808		ENSSSCG00000011218
	ENSSSCG00000002525		ENSSSCG00000012163
	ENSSSCG00000028638		ENSSSCG00000016851
	ENSSSCG00000007812		ENSSSCG00000011133
	ENSSSCG00000013784		ENSSSCG00000005243
	ENSSSCG00000014336		ENSSSCG00000032381
	ENSSSCG00000034049		ENSSSCG00000026960
	ENSSSCG00000003239		ENSSSCG00000010290
	ENSSSCG00000005102		ENSSSCG00000031441
	ENSSSCG00000038843		ENSSSCG00000023187
	ENSSSCG00000012050		ENSSSCG00000028182
	ENSSSCG00000017169		ENSSSCG00000032029
	ENSSSCG00000006053		ENSSSCG00000010380
	ENSSSCG00000048652		ENSSSCG00000002267
	ENSSSCG00000003377		ENSSSCG00000030957
	ENSSSCG00000000696		ENSSSCG00000012315
	ENSSSCG00000006206		ENSSSCG00000009112
	ENSSSCG00000010831		ENSSSCG00000012026
	ENSSSCG00000002965		ENSSSCG00000010052
	ENSSSCG00000004138		ENSSSCG00000001549
	ENSSSCG00000037066		ENSSSCG00000016824
	ENSSSCG00000012583		ENSSSCG00000010133
	ENSSSCG00000010894		ENSSSCG00000022208
	ENSSSCG00000021576		ENSSSCG00000024674
	ENSSSCG00000026833		ENSSSCG00000007143
	ENSSSCG00000046133		ENSSSCG00000021997
	ENSSSCG00000002716		ENSSSCG00000008170
	ENSSSCG00000024149		ENSSSCG00000040937
	ENSSSCG00000037645		ENSSSCG00000023709
	ENSSSCG00000015136		ENSSSCG00000012631
	ENSSSCG00000007253		ENSSSCG00000007668
	ENSSSCG00000036700		ENSSSCG00000007032
	ENSSSCG00000009482		ENSSSCG00000016646
	ENSSSCG00000038594		ENSSSCG00000008756
	ENSSSCG00000025206		ENSSSCG00000036556
	ENSSSCG00000004358		ENSSSCG00000009633
	ENSSSCG00000025194		ENSSSCG00000025729
	ENSSSCG00000011226		ENSSSCG00000015710
	ENSSSCG00000034364		ENSSSCG00000005959
	ENSSSCG00000033786		ENSSSCG00000046151
	ENSSSCG00000001646		ENSSSCG00000012110
	ENSSSCG00000029855		ENSSSCG00000051361
	ENSSSCG00000012315		ENSSSCG00000011795
	ENSSSCG00000004717		ENSSSCG00000009090
	ENSSSCG00000017202		ENSSSCG00000003021
	ENSSSCG00000013457		ENSSSCG00000012857
	ENSSSCG00000015099		ENSSSCG00000022804
	ENSSSCG00000036002		ENSSSCG00000002023
	ENSSSCG00000021738		ENSSSCG00000013614
	ENSSSCG00000003839		ENSSSCG00000014934
	ENSSSCG00000016991		ENSSSCG00000005247
	ENSSSCG00000032176		ENSSSCG00000029200
	ENSSSCG00000028512		ENSSSCG00000037449
	ENSSSCG00000051575		ENSSSCG00000034364
	ENSSSCG00000023948		ENSSSCG00000005096
	ENSSSCG00000000146		ENSSSCG00000029815
	ENSSSCG00000017508		ENSSSCG00000033949
	ENSSSCG00000009480		ENSSSCG00000028609
	ENSSSCG00000051257		ENSSSCG00000009509
	ENSSSCG00000013432		ENSSSCG00000010811
	ENSSSCG00000001958		ENSSSCG00000022496
	ENSSSCG00000012252		ENSSSCG00000000612
	ENSSSCG00000004952		ENSSSCG00000010292
	ENSSSCG00000022318		ENSSSCG00000036136
	ENSSSCG00000014434		ENSSSCG00000004294
	ENSSSCG00000020895		ENSSSCG00000014387
	ENSSSCG00000004145		ENSSSCG00000008068
	ENSSSCG00000039393		ENSSSCG00000015808
	ENSSSCG00000013260		ENSSSCG00000026466
	ENSSSCG00000031072		ENSSSCG00000011000
	ENSSSCG00000012164		ENSSSCG00000003253
	ENSSSCG00000017165		ENSSSCG00000006879
	ENSSSCG00000021138		ENSSSCG00000043271
	ENSSSCG00000006727		ENSSSCG00000002383
	ENSSSCG00000017957		ENSSSCG00000017668
	ENSSSCG00000016076		ENSSSCG00000028420
	ENSSSCG00000036560		ENSSSCG00000010062
	ENSSSCG00000005217		ENSSSCG00000008467
	ENSSSCG00000012823		ENSSSCG00000039909
	ENSSSCG00000003476		ENSSSCG00000005494
	ENSSSCG00000031847		ENSSSCG00000003079
	ENSSSCG00000003471		ENSSSCG00000012956
	ENSSSCG00000039166		ENSSSCG00000028056
	ENSSSCG00000009348		ENSSSCG00000017917
	ENSSSCG00000032613		ENSSSCG00000017957
	ENSSSCG00000000843		ENSSSCG00000007812
	ENSSSCG00000010990		ENSSSCG00000015545
	ENSSSCG00000014156		ENSSSCG00000027443
	ENSSSCG00000011583		ENSSSCG00000021306
	ENSSSCG00000017232		ENSSSCG00000029866
	ENSSSCG00000021585		ENSSSCG00000024149
	ENSSSCG00000028065		ENSSSCG00000003818
	ENSSSCG00000010448		ENSSSCG00000002340
	ENSSSCG00000035940		ENSSSCG00000023975
	ENSSSCG00000016971		ENSSSCG00000040735
	ENSSSCG00000006286		ENSSSCG00000027722
	ENSSSCG00000050149		ENSSSCG00000005944
	ENSSSCG00000014187		ENSSSCG00000015277
	ENSSSCG00000021638		ENSSSCG00000024257
	ENSSSCG00000000612		ENSSSCG00000015537
	ENSSSCG00000033465		ENSSSCG00000005928
	ENSSSCG00000005215		ENSSSCG00000001958
	ENSSSCG00000006337		ENSSSCG00000010773
	ENSSSCG00000007355		ENSSSCG00000014822
	ENSSSCG00000032115		ENSSSCG00000010746
	ENSSSCG00000008959		ENSSSCG00000021885
	ENSSSCG00000040937		ENSSSCG00000017047
	ENSSSCG00000009642		ENSSSCG00000025582
	ENSSSCG00000032288		ENSSSCG00000035774
	ENSSSCG00000005243		ENSSSCG00000014168
	ENSSSCG00000006917		ENSSSCG00000017165
	ENSSSCG00000036257		ENSSSCG00000009061
	ENSSSCG00000033606		ENSSSCG00000001792
	ENSSSCG00000023837		ENSSSCG00000004971
	ENSSSCG00000051361		ENSSSCG00000012164
	ENSSSCG00000011443		ENSSSCG00000033919
	ENSSSCG00000012857		ENSSSCG00000045482
	ENSSSCG00000026412		ENSSSCG00000004825
	ENSSSCG00000011929		ENSSSCG00000000708
	ENSSSCG00000010224		ENSSSCG00000010247
	ENSSSCG00000005935		ENSSSCG00000016974
	ENSSSCG00000003809		ENSSSCG00000016272
	ENSSSCG00000000145		ENSSSCG00000010118
	ENSSSCG00000035992		ENSSSCG00000038500
	ENSSSCG00000042225		ENSSSCG00000007253
	ENSSSCG00000001544		ENSSSCG00000009887
	ENSSSCG00000004825		ENSSSCG00000013784
	ENSSSCG00000041267		ENSSSCG00000000647
	ENSSSCG00000036556		ENSSSCG00000013508
	ENSSSCG00000015541		ENSSSCG00000038417
	ENSSSCG00000038853		ENSSSCG00000001027
	ENSSSCG00000012074		ENSSSCG00000022225
	ENSSSCG00000025401		ENSSSCG00000033669
	ENSSSCG00000016918		ENSSSCG00000000406
	ENSSSCG00000028056		ENSSSCG00000035027
	ENSSSCG00000008406		ENSSSCG00000005288
	ENSSSCG00000051034		ENSSSCG00000011894
	ENSSSCG00000010276		ENSSSCG00000023818
	ENSSSCG00000005288		ENSSSCG00000026449
	ENSSSCG00000020754		ENSSSCG00000030354
	ENSSSCG00000014337		ENSSSCG00000021598
	ENSSSCG00000026600		ENSSSCG00000035863
	ENSSSCG00000008058		ENSSSCG00000004528
	ENSSSCG00000003973		ENSSSCG00000026940
	ENSSSCG00000035537		ENSSSCG00000000512
	ENSSSCG00000034339		ENSSSCG00000038594
	ENSSSCG00000036062		ENSSSCG00000005965
	ENSSSCG00000010118		ENSSSCG00000032984
	ENSSSCG00000015556		ENSSSCG00000030996
	ENSSSCG00000005941		ENSSSCG00000034502
	ENSSSCG00000030186		ENSSSCG00000039658
	ENSSSCG00000030388		ENSSSCG00000023873
	ENSSSCG00000012014		ENSSSCG00000011264
	ENSSSCG00000022168		ENSSSCG00000028512
	ENSSSCG00000015249		ENSSSCG00000014337
	ENSSSCG00000006277		ENSSSCG00000001539
	ENSSSCG00000027121		ENSSSCG00000014215
	ENSSSCG00000034156		ENSSSCG00000015541
	ENSSSCG00000023593		ENSSSCG00000032645
	ENSSSCG00000004394		ENSSSCG00000004938
	ENSSSCG00000041807		ENSSSCG00000035093
	ENSSSCG00000000411		ENSSSCG00000012074
	ENSSSCG00000011056		ENSSSCG00000050584
	ENSSSCG00000005097		ENSSSCG00000026034
	ENSSSCG00000001549		ENSSSCG00000013302
	ENSSSCG00000038162		ENSSSCG00000004392
	ENSSSCG00000051633		ENSSSCG00000008162
	ENSSSCG00000033512		ENSSSCG00000015011
	ENSSSCG00000022845		ENSSSCG00000017340
	ENSSSCG00000015896		ENSSSCG00000013397
	ENSSSCG00000006758		ENSSSCG00000009886
	ENSSSCG00000022780		ENSSSCG00000025109
	ENSSSCG00000016925		ENSSSCG00000022955
	ENSSSCG00000028355		ENSSSCG00000028101
	ENSSSCG00000045225		ENSSSCG00000007477
	ENSSSCG00000034692		ENSSSCG00000016843
	ENSSSCG00000024096		ENSSSCG00000033811
	ENSSSCG00000023026		ENSSSCG00000041731
	ENSSSCG00000029866		ENSSSCG00000026082
	ENSSSCG00000035027		ENSSSCG00000027157
	ENSSSCG00000011218		ENSSSCG00000007342
	ENSSSCG00000001137		ENSSSCG00000014411
	ENSSSCG00000017411		ENSSSCG00000038965
	ENSSSCG00000025164		ENSSSCG00000040815
	ENSSSCG00000048861		ENSSSCG00000000199
	ENSSSCG00000006051		ENSSSCG00000029456
	ENSSSCG00000008168		ENSSSCG00000004963
	ENSSSCG00000016158		ENSSSCG00000002520
	ENSSSCG00000029347		ENSSSCG00000010575
	ENSSSCG00000035176		ENSSSCG00000035992
	ENSSSCG00000014292		ENSSSCG00000037424
	ENSSSCG00000014310		ENSSSCG00000035249
	ENSSSCG00000024696		ENSSSCG00000007586
	ENSSSCG00000001611		ENSSSCG00000010613
	ENSSSCG00000040931		ENSSSCG00000000521
	ENSSSCG00000024022		ENSSSCG00000005582
	ENSSSCG00000011825		ENSSSCG00000031083
	ENSSSCG00000013659		ENSSSCG00000016925
	ENSSSCG00000022849		ENSSSCG00000003471
	ENSSSCG00000039658		ENSSSCG00000015859
	ENSSSCG00000038706		ENSSSCG00000011670
	ENSSSCG00000030957		ENSSSCG00000008641
	ENSSSCG00000034379		ENSSSCG00000017202
	ENSSSCG00000024158		ENSSSCG00000030196
	ENSSSCG00000011940		ENSSSCG00000021361
	ENSSSCG00000027434		ENSSSCG00000004542
	ENSSSCG00000028101		ENSSSCG00000016971
	ENSSSCG00000024163		ENSSSCG00000004420
	ENSSSCG00000012656		ENSSSCG00000031290
	ENSSSCG00000004049		ENSSSCG00000035790
	ENSSSCG00000014871		ENSSSCG00000009742
	ENSSSCG00000041667		ENSSSCG00000015539
	ENSSSCG00000037015		ENSSSCG00000004281
	ENSSSCG00000001792		ENSSSCG00000037646
	ENSSSCG00000016174		ENSSSCG00000032304
	ENSSSCG00000023603		ENSSSCG00000005043
	ENSSSCG00000024257		ENSSSCG00000027777
	ENSSSCG00000002753		ENSSSCG00000033581
	ENSSSCG00000049704		ENSSSCG00000006277
	ENSSSCG00000027946		ENSSSCG00000032668
	ENSSSCG00000026383		ENSSSCG00000001021
	ENSSSCG00000006290		ENSSSCG00000043851
	ENSSSCG00000006785		ENSSSCG00000029102
	ENSSSCG00000040860		ENSSSCG00000024696
	ENSSSCG00000011741		ENSSSCG00000008168
	ENSSSCG00000013411		ENSSSCG00000035037
	ENSSSCG00000010138		ENSSSCG00000032288
	ENSSSCG00000018042		ENSSSCG00000009043
	ENSSSCG00000036542		ENSSSCG00000016094
	ENSSSCG00000031154		ENSSSCG00000027480
	ENSSSCG00000021342		ENSSSCG00000000869
	ENSSSCG00000014351		ENSSSCG00000012534
	ENSSSCG00000013662		ENSSSCG00000004830
	ENSSSCG00000045565		ENSSSCG00000004139
	ENSSSCG00000008572		ENSSSCG00000001544
	ENSSSCG00000015859		ENSSSCG00000008959
	ENSSSCG00000007554		ENSSSCG00000008123
	ENSSSCG00000017885		ENSSSCG00000030123
	ENSSSCG00000016200		ENSSSCG00000008635
	ENSSSCG00000017962		ENSSSCG00000014428
	ENSSSCG00000033581		ENSSSCG00000009480
	ENSSSCG00000042596		ENSSSCG00000009836
	ENSSSCG00000038006		ENSSSCG00000006831
	ENSSSCG00000006335		ENSSSCG00000017693
	ENSSSCG00000009440		ENSSSCG00000009867
	ENSSSCG00000036049		ENSSSCG00000017104
	ENSSSCG00000002935		ENSSSCG00000038452
	ENSSSCG00000003134		ENSSSCG00000011398
	ENSSSCG00000025344		ENSSSCG00000008261
	ENSSSCG00000003644		ENSSSCG00000017723
	ENSSSCG00000015712		ENSSSCG00000008772
	ENSSSCG00000017728		ENSSSCG00000023948
	ENSSSCG00000026587		ENSSSCG00000014304
	ENSSSCG00000041289		ENSSSCG00000006571
	ENSSSCG00000032408		ENSSSCG00000013837
	ENSSSCG00000007531		ENSSSCG00000009967
	ENSSSCG00000034378		ENSSSCG00000013244
	ENSSSCG00000025582		ENSSSCG00000009477
	ENSSSCG00000000036		ENSSSCG00000028889
	ENSSSCG00000006214		ENSSSCG00000023133
	ENSSSCG00000034272		ENSSSCG00000025206
	ENSSSCG00000045979		ENSSSCG00000006290
	ENSSSCG00000027777		ENSSSCG00000034156
	ENSSSCG00000033074		ENSSSCG00000006206
	ENSSSCG00000010570		ENSSSCG00000001062
	ENSSSCG00000020976		ENSSSCG00000024119
	ENSSSCG00000006831		ENSSSCG00000032078
	ENSSSCG00000036056		ENSSSCG00000009664
	ENSSSCG00000038095		ENSSSCG00000016677
	ENSSSCG00000006054		ENSSSCG00000006982
	ENSSSCG00000032645		ENSSSCG00000008374
	ENSSSCG00000037815		ENSSSCG00000029474
	ENSSSCG00000026622		ENSSSCG00000029241
	ENSSSCG00000031988		ENSSSCG00000021738
	ENSSSCG00000040183		ENSSSCG00000015818
	ENSSSCG00000005593		ENSSSCG00000006860
	ENSSSCG00000022343		ENSSSCG00000010574
	ENSSSCG00000013614		ENSSSCG00000031541
	ENSSSCG00000017091		ENSSSCG00000006054
	ENSSSCG00000018058		ENSSSCG00000010514
	ENSSSCG00000035379		ENSSSCG00000031901
	ENSSSCG00000028552		ENSSSCG00000027676
	ENSSSCG00000013244		ENSSSCG00000017294
	ENSSSCG00000015545		ENSSSCG00000005640
	ENSSSCG00000015710		ENSSSCG00000040581
	ENSSSCG00000007039		ENSSSCG00000001871
	ENSSSCG00000008170		ENSSSCG00000006237
	ENSSSCG00000028420		ENSSSCG00000011454
	ENSSSCG00000011496		ENSSSCG00000035715
	ENSSSCG00000039770		ENSSSCG00000038843
	ENSSSCG00000025796		ENSSSCG00000045890
	ENSSSCG00000012104		ENSSSCG00000004412
	ENSSSCG00000022208		ENSSSCG00000022839
	ENSSSCG00000012007		ENSSSCG00000003139
	ENSSSCG00000011076		ENSSSCG00000003458
	ENSSSCG00000007854		ENSSSCG00000005659
	ENSSSCG00000006132		ENSSSCG00000000951
	ENSSSCG00000017791		ENSSSCG00000016991
	ENSSSCG00000001041		ENSSSCG00000010894
	ENSSSCG00000029323		ENSSSCG00000006340
	ENSSSCG00000015789		ENSSSCG00000000164
	ENSSSCG00000014913		ENSSSCG00000013599
	ENSSSCG00000028182		ENSSSCG00000039397
	ENSSSCG00000008374		ENSSSCG00000046700
	ENSSSCG00000016758		ENSSSCG00000014056
	ENSSSCG00000043503		ENSSSCG00000033703
	ENSSSCG00000039998		ENSSSCG00000023026
	ENSSSCG00000047073		ENSSSCG00000014303
	ENSSSCG00000050303		ENSSSCG00000016243
	ENSSSCG00000011453		ENSSSCG00000030515
	ENSSSCG00000009853		ENSSSCG00000002645
	ENSSSCG00000031206		ENSSSCG00000015428
	ENSSSCG00000021206		ENSSSCG00000003719
	ENSSSCG00000034814		ENSSSCG00000016758
	ENSSSCG00000051151		ENSSSCG00000027477
	ENSSSCG00000024109		ENSSSCG00000027806
	ENSSSCG00000021306		ENSSSCG00000033689
	ENSSSCG00000034203		ENSSSCG00000008096
	ENSSSCG00000006250		ENSSSCG00000014869
	ENSSSCG00000000857		ENSSSCG00000005217
	ENSSSCG00000036933		ENSSSCG00000036075
	ENSSSCG00000014934		ENSSSCG00000008724
	ENSSSCG00000008162		ENSSSCG00000016248
	ENSSSCG00000036679		ENSSSCG00000022689
	ENSSSCG00000008096		ENSSSCG00000006250
	ENSSSCG00000028858		ENSSSCG00000042504
	ENSSSCG00000031576		ENSSSCG00000007992
	ENSSSCG00000031321		ENSSSCG00000025164
	ENSSSCG00000032591		ENSSSCG00000030165
	ENSSSCG00000004412		ENSSSCG00000005227
	ENSSSCG00000008103		ENSSSCG00000024596
	ENSSSCG00000007342		ENSSSCG00000037102
	ENSSSCG00000035101		ENSSSCG00000012166
	ENSSSCG00000014117		ENSSSCG00000022961
	ENSSSCG00000039557		ENSSSCG00000014625
	ENSSSCG00000006237		ENSSSCG00000031791
	ENSSSCG00000038520		ENSSSCG00000006958
	ENSSSCG00000000770		ENSSSCG00000051090
	ENSSSCG00000004888		ENSSSCG00000024975
	ENSSSCG00000027722		ENSSSCG00000000807
	ENSSSCG00000015537		ENSSSCG00000038879
	ENSSSCG00000023173		ENSSSCG00000016194
	ENSSSCG00000009867		ENSSSCG00000007840
	ENSSSCG00000012131		ENSSSCG00000016062
	ENSSSCG00000030425		ENSSSCG00000008187
	ENSSSCG00000015283		ENSSSCG00000028513
	ENSSSCG00000006610		ENSSSCG00000030186
	ENSSSCG00000006088		ENSSSCG00000034980
	ENSSSCG00000005227		ENSSSCG00000028197
	ENSSSCG00000029196		ENSSSCG00000017260
	ENSSSCG00000031789		ENSSSCG00000002000
	ENSSSCG00000024288		ENSSSCG00000004092
	ENSSSCG00000001009		ENSSSCG00000031206
	ENSSSCG00000038646		ENSSSCG00000028635
	ENSSSCG00000014825		ENSSSCG00000022230
	ENSSSCG00000039986		ENSSSCG00000034378
	ENSSSCG00000009390		ENSSSCG00000021988
	ENSSSCG00000009043		ENSSSCG00000027121
	ENSSSCG00000028878		ENSSSCG00000005941
	ENSSSCG00000014151		ENSSSCG00000007542
	ENSSSCG00000032383		ENSSSCG00000009308
	ENSSSCG00000017178		ENSSSCG00000010521
	ENSSSCG00000009338		ENSSSCG00000016873
	ENSSSCG00000010493		ENSSSCG00000008012
	ENSSSCG00000007559		ENSSSCG00000010381
	ENSSSCG00000030271		ENSSSCG00000012823
	ENSSSCG00000023118		ENSSSCG00000006727
	ENSSSCG00000009781		ENSSSCG00000011407
	ENSSSCG00000012915		ENSSSCG00000011076
	ENSSSCG00000006612		ENSSSCG00000002790
	ENSSSCG00000016954		ENSSSCG00000034321
	ENSSSCG00000001573		ENSSSCG00000035617
	ENSSSCG00000012566		ENSSSCG00000015556
	ENSSSCG00000011125		ENSSSCG00000009335
	ENSSSCG00000009592		ENSSSCG00000012006
	ENSSSCG00000004090		ENSSSCG00000025839
	ENSSSCG00000048408		ENSSSCG00000003846
	ENSSSCG00000005706		ENSSSCG00000008103
	ENSSSCG00000007477		ENSSSCG00000011810
	ENSSSCG00000035757		ENSSSCG00000029226
	ENSSSCG00000011708		ENSSSCG00000003895
	ENSSSCG00000047365		ENSSSCG00000000551
	ENSSSCG00000000916		ENSSSCG00000006105
	ENSSSCG00000023362		ENSSSCG00000037066
	ENSSSCG00000035790		ENSSSCG00000026536
	ENSSSCG00000040416		ENSSSCG00000011951
	ENSSSCG00000003941		ENSSSCG00000031871
	ENSSSCG00000009216		ENSSSCG00000035488
	ENSSSCG00000000559		ENSSSCG00000023837
	ENSSSCG00000014291		ENSSSCG00000014362
	ENSSSCG00000032936		ENSSSCG00000005510
	ENSSSCG00000030515		ENSSSCG00000014434
	ENSSSCG00000003063		ENSSSCG00000009692
	ENSSSCG00000005043		ENSSSCG00000028381
	ENSSSCG00000015455		ENSSSCG00000031789
	ENSSSCG00000001695		ENSSSCG00000034978
	ENSSSCG00000006219		ENSSSCG00000045200
	ENSSSCG00000043636		ENSSSCG00000015523
	ENSSSCG00000028889		ENSSSCG00000009141
	ENSSSCG00000011101		ENSSSCG00000000233
	ENSSSCG00000037561		ENSSSCG00000010831
	ENSSSCG00000014435		ENSSSCG00000015282
	ENSSSCG00000009887		ENSSSCG00000016435
	ENSSSCG00000011407		ENSSSCG00000024895
	ENSSSCG00000015480		ENSSSCG00000040257
	ENSSSCG00000029592		ENSSSCG00000007854
	ENSSSCG00000004542		ENSSSCG00000005729
	ENSSSCG00000023315		ENSSSCG00000008498
	ENSSSCG00000015073		ENSSSCG00000027076
	ENSSSCG00000011440		ENSSSCG00000010026
	ENSSSCG00000009137		ENSSSCG00000024310
	ENSSSCG00000002135		ENSSSCG00000015712
	ENSSSCG00000015770		ENSSSCG00000026969
	ENSSSCG00000024867		ENSSSCG00000032994
	ENSSSCG00000003017		ENSSSCG00000010829
	ENSSSCG00000050824		ENSSSCG00000012131
	ENSSSCG00000036050		ENSSSCG00000008388
	ENSSSCG00000027153		ENSSSCG00000015611
	ENSSSCG00000013020		ENSSSCG00000022310
	ENSSSCG00000011158		ENSSSCG00000048711
	ENSSSCG00000017734		ENSSSCG00000051466
	ENSSSCG00000042492		ENSSSCG00000008773
	ENSSSCG00000007027		ENSSSCG00000040673
	ENSSSCG00000010084		ENSSSCG00000004547
	ENSSSCG00000007840		ENSSSCG00000010580
	ENSSSCG00000006879		ENSSSCG00000008796
	ENSSSCG00000039419		ENSSSCG00000025401
	ENSSSCG00000003379		ENSSSCG00000007094
	ENSSSCG00000032024		ENSSSCG00000013655
	ENSSSCG00000000708		ENSSSCG00000014060
	ENSSSCG00000014428		ENSSSCG00000032367
	ENSSSCG00000031791		ENSSSCG00000014579
	ENSSSCG00000014579		ENSSSCG00000003105
	ENSSSCG00000038007		ENSSSCG00000022719
	ENSSSCG00000032193		ENSSSCG00000009152
	ENSSSCG00000022784		ENSSSCG00000003194
	ENSSSCG00000037065		ENSSSCG00000006612
	ENSSSCG00000013243		ENSSSCG00000022780
	ENSSSCG00000035078		ENSSSCG00000022672
	ENSSSCG00000010169		ENSSSCG00000011233
	ENSSSCG00000021569		ENSSSCG00000024108
	ENSSSCG00000038459		ENSSSCG00000017184
	ENSSSCG00000028052		ENSSSCG00000027434
	ENSSSCG00000006979		ENSSSCG00000010548
	ENSSSCG00000039311		ENSSSCG00000009412
	ENSSSCG00000002867		ENSSSCG00000031847
	ENSSSCG00000006231		ENSSSCG00000038234
	ENSSSCG00000008437		ENSSSCG00000027197
	ENSSSCG00000013410		ENSSSCG00000032705
	ENSSSCG00000007899		ENSSSCG00000026600
	ENSSSCG00000006311		ENSSSCG00000006547
	ENSSSCG00000009704		ENSSSCG00000051575
	ENSSSCG00000030354		ENSSSCG00000006165
	ENSSSCG00000028947		ENSSSCG00000024022
	ENSSSCG00000041310		ENSSSCG00000024096
	ENSSSCG00000031290		ENSSSCG00000003748
	ENSSSCG00000017205		ENSSSCG00000011106
	ENSSSCG00000009042		ENSSSCG00000000839
	ENSSSCG00000015071		ENSSSCG00000033325
	ENSSSCG00000008434		ENSSSCG00000002930
	ENSSSCG00000036702		ENSSSCG00000015789
	ENSSSCG00000034980		ENSSSCG00000030253
	ENSSSCG00000009926		ENSSSCG00000000087
	ENSSSCG00000010522		ENSSSCG00000012656
	ENSSSCG00000007585		ENSSSCG00000001679
	ENSSSCG00000026863		ENSSSCG00000008687
	ENSSSCG00000006893		ENSSSCG00000018057
	ENSSSCG00000017288		ENSSSCG00000000779
	ENSSSCG00000031733		ENSSSCG00000023298
	ENSSSCG00000037594		ENSSSCG00000001611
	ENSSSCG00000016248		ENSSSCG00000017205
	ENSSSCG00000037424		ENSSSCG00000003100
	ENSSSCG00000032984		ENSSSCG00000021206
	ENSSSCG00000031337		ENSSSCG00000040743
	ENSSSCG00000010283		ENSSSCG00000031432
	ENSSSCG00000003818		ENSSSCG00000006926
	ENSSSCG00000051090		ENSSSCG00000009502
	ENSSSCG00000043307		ENSSSCG00000000695
	ENSSSCG00000010811		ENSSSCG00000001501
	ENSSSCG00000028019		ENSSSCG00000027646
	ENSSSCG00000007557		ENSSSCG00000010246
	ENSSSCG00000015402		ENSSSCG00000005713
	ENSSSCG00000032170		ENSSSCG00000039372
	ENSSSCG00000008068		ENSSSCG00000012996
	ENSSSCG00000015523		ENSSSCG00000036002
	ENSSSCG00000015592		ENSSSCG00000041267
	ENSSSCG00000011471		ENSSSCG00000000214
	ENSSSCG00000025839		ENSSSCG00000013263
	ENSSSCG00000040181		ENSSSCG00000017038
	ENSSSCG00000009129		ENSSSCG00000036062
	ENSSSCG00000038992		ENSSSCG00000038869
	ENSSSCG00000030420		ENSSSCG00000023630
	ENSSSCG00000006346		ENSSSCG00000014156
	ENSSSCG00000012889		ENSSSCG00000009592
	ENSSSCG00000033115		ENSSSCG00000051151
	ENSSSCG00000033830		ENSSSCG00000003862
	ENSSSCG00000025631		ENSSSCG00000027426
	ENSSSCG00000016859		ENSSSCG00000038095
	ENSSSCG00000007052		ENSSSCG00000012875
	ENSSSCG00000037557		ENSSSCG00000008238
	ENSSSCG00000022801		ENSSSCG00000039368
	ENSSSCG00000014447		ENSSSCG00000002820
	ENSSSCG00000001052		ENSSSCG00000025711
	ENSSSCG00000001565		ENSSSCG00000009177
	ENSSSCG00000004420		ENSSSCG00000012278
	ENSSSCG00000020780		ENSSSCG00000040719
	ENSSSCG00000003465		ENSSSCG00000015792
	ENSSSCG00000021443		ENSSSCG00000001565
	ENSSSCG00000036832		ENSSSCG00000048408
	ENSSSCG00000015277		ENSSSCG00000017745
	ENSSSCG00000004969		ENSSSCG00000030369
	ENSSSCG00000016050		ENSSSCG00000000696
	ENSSSCG00000028602		ENSSSCG00000034272
	ENSSSCG00000045249		ENSSSCG00000002867
	ENSSSCG00000015818		ENSSSCG00000005680
	ENSSSCG00000003524		ENSSSCG00000003718
	ENSSSCG00000021534		ENSSSCG00000007151
	ENSSSCG00000009934		ENSSSCG00000023349
	ENSSSCG00000002535		ENSSSCG00000031456
	ENSSSCG00000007272		ENSSSCG00000010312
	ENSSSCG00000042230		ENSSSCG00000009807
	ENSSSCG00000031580		ENSSSCG00000023362
	ENSSSCG00000035445		ENSSSCG00000010187
	ENSSSCG00000002267		ENSSSCG00000005016
	ENSSSCG00000013119		ENSSSCG00000006359
	ENSSSCG00000045200		ENSSSCG00000044208
	ENSSSCG00000023709		ENSSSCG00000016970
	ENSSSCG00000030325		ENSSSCG00000010495
	ENSSSCG00000000804		ENSSSCG00000038394
	ENSSSCG00000008467		ENSSSCG00000003684
	ENSSSCG00000035089		ENSSSCG00000009482
	ENSSSCG00000037950		ENSSSCG00000038632
	ENSSSCG00000035051		ENSSSCG00000014997
	ENSSSCG00000005452		ENSSSCG00000002389
	ENSSSCG00000013637		ENSSSCG00000040421
	ENSSSCG00000039372		ENSSSCG00000017573
	ENSSSCG00000036444		ENSSSCG00000003897
	ENSSSCG00000009061		ENSSSCG00000020705
	ENSSSCG00000007143		ENSSSCG00000028019
	ENSSSCG00000032778		ENSSSCG00000004238
	ENSSSCG00000003100		ENSSSCG00000042613
	ENSSSCG00000034280		ENSSSCG00000007899
	ENSSSCG00000013938		ENSSSCG00000033908
	ENSSSCG00000005713		ENSSSCG00000042492
	ENSSSCG00000014007		ENSSSCG00000032698
	ENSSSCG00000017103		ENSSSCG00000028065
	ENSSSCG00000038394		ENSSSCG00000012297
	ENSSSCG00000008550		ENSSSCG00000025568
	ENSSSCG00000021761		ENSSSCG00000008493
	ENSSSCG00000012534		ENSSSCG00000013411
	ENSSSCG00000034178		ENSSSCG00000034049
	ENSSSCG00000002697		ENSSSCG00000038929
	ENSSSCG00000035077		ENSSSCG00000005097
	ENSSSCG00000016816		ENSSSCG00000003000
	ENSSSCG00000041954		ENSSSCG00000036056
	ENSSSCG00000033811		ENSSSCG00000007097
	ENSSSCG00000011519		ENSSSCG00000037184
	ENSSSCG00000011616		ENSSSCG00000000435
	ENSSSCG00000011704		ENSSSCG00000003596
	ENSSSCG00000027689		ENSSSCG00000013243
	ENSSSCG00000033908		ENSSSCG00000039330
	ENSSSCG00000013849		ENSSSCG00000002716
	ENSSSCG00000034398		ENSSSCG00000037595
	ENSSSCG00000022230		ENSSSCG00000003377
	ENSSSCG00000004869		ENSSSCG00000027153
	ENSSSCG00000027480		ENSSSCG00000003239
	ENSSSCG00000036322		ENSSSCG00000004125
	ENSSSCG00000003805		ENSSSCG00000008924
	ENSSSCG00000005667		ENSSSCG00000006252
	ENSSSCG00000007097		ENSSSCG00000010200
	ENSSSCG00000023873		ENSSSCG00000033792
	ENSSSCG00000009886		ENSSSCG00000007804
	ENSSSCG00000050883		ENSSSCG00000035176
	ENSSSCG00000037334		ENSSSCG00000014871
	ENSSSCG00000001871		ENSSSCG00000021576
	ENSSSCG00000017340		ENSSSCG00000020885
	ENSSSCG00000005424		ENSSSCG00000013178
	ENSSSCG00000040743		ENSSSCG00000012967
	ENSSSCG00000017402		ENSSSCG00000006053
	ENSSSCG00000010548		ENSSSCG00000014351
	ENSSSCG00000027529		ENSSSCG00000000411
	ENSSSCG00000016835		ENSSSCG00000012467
	ENSSSCG00000015203		ENSSSCG00000023315
	ENSSSCG00000011720		ENSSSCG00000049407
	ENSSSCG00000038005		ENSSSCG00000037732
	ENSSSCG00000004971		ENSSSCG00000008878
	ENSSSCG00000045401		ENSSSCG00000007955
	ENSSSCG00000015880		ENSSSCG00000021205
	ENSSSCG00000006982		ENSSSCG00000037557
	ENSSSCG00000036870		ENSSSCG00000012560
	ENSSSCG00000016900		ENSSSCG00000005039
	ENSSSCG00000025298		ENSSSCG00000010138
	ENSSSCG00000002306		ENSSSCG00000004090
	ENSSSCG00000016916		ENSSSCG00000025447
	ENSSSCG00000005659		ENSSSCG00000013662
	ENSSSCG00000030460		ENSSSCG00000029538
	ENSSSCG00000017473		ENSSSCG00000037120
	ENSSSCG00000012166		ENSSSCG00000017642
	ENSSSCG00000006625		ENSSSCG00000011167
	ENSSSCG00000009420		ENSSSCG00000049596
	ENSSSCG00000034704		ENSSSCG00000010261
	ENSSSCG00000049596		ENSSSCG00000017391
	ENSSSCG00000028372		ENSSSCG00000016050
	ENSSSCG00000008641		ENSSSCG00000013927
	ENSSSCG00000015850		ENSSSCG00000012920
	ENSSSCG00000016184		ENSSSCG00000012104
	ENSSSCG00000049447		ENSSSCG00000039719
	ENSSSCG00000039707		ENSSSCG00000016158
	ENSSSCG00000025821		ENSSSCG00000016076
	ENSSSCG00000004830		ENSSSCG00000039745
	ENSSSCG00000004506		ENSSSCG00000004394
	ENSSSCG00000025053		ENSSSCG00000003018
	ENSSSCG00000014177		ENSSSCG00000003451
	ENSSSCG00000012560		ENSSSCG00000005092
	ENSSSCG00000016461		ENSSSCG00000026833
	ENSSSCG00000031201		ENSSSCG00000042596
	ENSSSCG00000006252		ENSSSCG00000011449
	ENSSSCG00000039909		ENSSSCG00000013758
	ENSSSCG00000008756		ENSSSCG00000020895
	ENSSSCG00000006340		ENSSSCG00000006758
	ENSSSCG00000025027		ENSSSCG00000034916
	ENSSSCG00000009692		ENSSSCG00000044075
	ENSSSCG00000020885		ENSSSCG00000032434
	ENSSSCG00000040977		ENSSSCG00000039616
	ENSSSCG00000004139		ENSSSCG00000032562
	ENSSSCG00000013316		ENSSSCG00000044141
	ENSSSCG00000028322		ENSSSCG00000046598
	ENSSSCG00000027030		ENSSSCG00000033909
	ENSSSCG00000015411		ENSSSCG00000016835
	ENSSSCG00000028759		ENSSSCG00000007980
	ENSSSCG00000036509		ENSSSCG00000037645
	ENSSSCG00000022159		ENSSSCG00000008058
	ENSSSCG00000011000		ENSSSCG00000011298
	ENSSSCG00000010290		ENSSSCG00000002753
	ENSSSCG00000030123		ENSSSCG00000001041
	ENSSSCG00000004294		ENSSSCG00000006955
	ENSSSCG00000021359		ENSSSCG00000046684
	ENSSSCG00000030487		ENSSSCG00000003360
	ENSSSCG00000010226		ENSSSCG00000040416
	ENSSSCG00000047982		ENSSSCG00000050251
	ENSSSCG00000001539		ENSSSCG00000049447
	ENSSSCG00000009097		ENSSSCG00000013553
	ENSSSCG00000008388		ENSSSCG00000016496
	ENSSSCG00000033586		ENSSSCG00000036575
	ENSSSCG00000005934		ENSSSCG00000003429
	ENSSSCG00000034297		ENSSSCG00000016200
	ENSSSCG00000016629		ENSSSCG00000035445
	ENSSSCG00000027060		ENSSSCG00000006176
	ENSSSCG00000014199		ENSSSCG00000036285
	ENSSSCG00000035495		ENSSSCG00000039412
	ENSSSCG00000003256		ENSSSCG00000035332
	ENSSSCG00000006357		ENSSSCG00000031236
	ENSSSCG00000005510		ENSSSCG00000028638
	ENSSSCG00000003253		ENSSSCG00000038853
	ENSSSCG00000016677		ENSSSCG00000017131
	ENSSSCG00000034738		ENSSSCG00000027890
	ENSSSCG00000006970		ENSSSCG00000020754
	ENSSSCG00000013508		ENSSSCG00000010224
	ENSSSCG00000034373		ENSSSCG00000026427
	ENSSSCG00000015067		ENSSSCG00000039707
	ENSSSCG00000000808		ENSSSCG00000030358
	ENSSSCG00000017131		ENSSSCG00000025298
	ENSSSCG00000000951		ENSSSCG00000040732
	ENSSSCG00000014215		ENSSSCG00000010990
	ENSSSCG00000032698		ENSSSCG00000011929
	ENSSSCG00000032562		ENSSSCG00000002635
	ENSSSCG00000008842		ENSSSCG00000047500
	ENSSSCG00000001905		ENSSSCG00000005102
	ENSSSCG00000005959		ENSSSCG00000022801
	ENSSSCG00000002389		ENSSSCG00000009420
	ENSSSCG00000047800		ENSSSCG00000002646
	ENSSSCG00000044546		ENSSSCG00000015850
	ENSSSCG00000001952		ENSSSCG00000010027
	ENSSSCG00000022402		ENSSSCG00000045477
	ENSSSCG00000024439		ENSSSCG00000011297
	ENSSSCG00000035216		ENSSSCG00000009594
	ENSSSCG00000032330		ENSSSCG00000017737
	ENSSSCG00000011676		ENSSSCG00000014432
	ENSSSCG00000001661		ENSSSCG00000006808
	ENSSSCG00000013263		ENSSSCG00000034814
	ENSSSCG00000006926		ENSSSCG00000009630
	ENSSSCG00000042607		ENSSSCG00000009741
	ENSSSCG00000013425		ENSSSCG00000017645
	ENSSSCG00000015045		ENSSSCG00000037468
	ENSSSCG00000026294		ENSSSCG00000000449
	ENSSSCG00000004368		ENSSSCG00000030177
	ENSSSCG00000034502		ENSSSCG00000006979
	ENSSSCG00000001049		ENSSSCG00000005083
	ENSSSCG00000017313		ENSSSCG00000014825
	ENSSSCG00000012996		ENSSSCG00000030045
	ENSSSCG00000002820		ENSSSCG00000043503
	ENSSSCG00000009243		ENSSSCG00000021597
	ENSSSCG00000008183		ENSSSCG00000023603
	ENSSSCG00000011106		ENSSSCG00000021569
	ENSSSCG00000007721		ENSSSCG00000035971
	ENSSSCG00000026034		ENSSSCG00000038469
	ENSSSCG00000004484		ENSSSCG00000003558
	ENSSSCG00000036114		ENSSSCG00000000130
	ENSSSCG00000016117		ENSSSCG00000016116
	ENSSSCG00000023907		ENSSSCG00000032996
	ENSSSCG00000042613		ENSSSCG00000000853
	ENSSSCG00000035622		ENSSSCG00000044541
	ENSSSCG00000012620		ENSSSCG00000035615
	ENSSSCG00000009233		ENSSSCG00000042718
	ENSSSCG00000029790		ENSSSCG00000030510
	ENSSSCG00000013382		ENSSSCG00000001573
	ENSSSCG00000013408		ENSSSCG00000013658
	ENSSSCG00000010876		ENSSSCG00000021638
	ENSSSCG00000035400		ENSSSCG00000014151
	ENSSSCG00000017294		ENSSSCG00000002884
	ENSSSCG00000008117		ENSSSCG00000017885
	ENSSSCG00000029005		ENSSSCG00000037371
	ENSSSCG00000008624		ENSSSCG00000029649
	ENSSSCG00000044326		ENSSSCG00000028007
	ENSSSCG00000017274		ENSSSCG00000013753
	ENSSSCG00000007955		ENSSSCG00000007495
	ENSSSCG00000022786		ENSSSCG00000007307
	ENSSSCG00000040334		ENSSSCG00000037815
	ENSSSCG00000050251		ENSSSCG00000031154
	ENSSSCG00000027017		ENSSSCG00000030425
	ENSSSCG00000004598		ENSSSCG00000037381
	ENSSSCG00000010380		ENSSSCG00000002769
	ENSSSCG00000013753		ENSSSCG00000050149
	ENSSSCG00000022479		ENSSSCG00000026294
	ENSSSCG00000006239		ENSSSCG00000015125
	ENSSSCG00000005040		ENSSSCG00000035379
	ENSSSCG00000009889		ENSSSCG00000000656
	ENSSSCG00000028609		ENSSSCG00000043013
	ENSSSCG00000025691		ENSSSCG00000045128
	ENSSSCG00000013766		ENSSSCG00000039419
	ENSSSCG00000010027		ENSSSCG00000008117
	ENSSSCG00000013273		ENSSSCG00000047073
	ENSSSCG00000044051		ENSSSCG00000039041
	ENSSSCG00000009844		ENSSSCG00000007425
	ENSSSCG00000005309		ENSSSCG00000010448
	ENSSSCG00000002841		ENSSSCG00000032633
	ENSSSCG00000028886		ENSSSCG00000030415
	ENSSSCG00000008866		ENSSSCG00000009642
	ENSSSCG00000023818		ENSSSCG00000039311
	ENSSSCG00000045211		ENSSSCG00000001656
	ENSSSCG00000007542		ENSSSCG00000041289
	ENSSSCG00000022496		ENSSSCG00000006239
	ENSSSCG00000006078		ENSSSCG00000003875
	ENSSSCG00000039368		ENSSSCG00000021464
	ENSSSCG00000009622		ENSSSCG00000036257
	ENSSSCG00000038452		ENSSSCG00000007954
	ENSSSCG00000031616		ENSSSCG00000022434
	ENSSSCG00000011025		ENSSSCG00000002935
	ENSSSCG00000049407		ENSSSCG00000011578
	ENSSSCG00000003679		ENSSSCG00000001916
	ENSSSCG00000006009		ENSSSCG00000013041
	ENSSSCG00000010688		ENSSSCG00000009137
	ENSSSCG00000006338		ENSSSCG00000040863
	ENSSSCG00000046311		ENSSSCG00000011877
	ENSSSCG00000023408		ENSSSCG00000011082
	ENSSSCG00000006799		ENSSSCG00000007554
	ENSSSCG00000000765		ENSSSCG00000002003
	ENSSSCG00000006556		ENSSSCG00000006535
	ENSSSCG00000023105		ENSSSCG00000002697
	ENSSSCG00000001656		ENSSSCG00000024771
	ENSSSCG00000018031		ENSSSCG00000004937
	ENSSSCG00000021361		ENSSSCG00000029438
	ENSSSCG00000039616		ENSSSCG00000028790
	ENSSSCG00000017472		ENSSSCG00000022773
	ENSSSCG00000003788		ENSSSCG00000005648
	ENSSSCG00000043271		ENSSSCG00000005040
	ENSSSCG00000024108		ENSSSCG00000024439
	ENSSSCG00000031819		ENSSSCG00000008352
	ENSSSCG00000009742		ENSSSCG00000012007
	ENSSSCG00000000600		ENSSSCG00000051630
	ENSSSCG00000002142		ENSSSCG00000033375
	ENSSSCG00000004572		ENSSSCG00000044810
	ENSSSCG00000037236		ENSSSCG00000003741
	ENSSSCG00000010145		ENSSSCG00000048861
	ENSSSCG00000008136		ENSSSCG00000008550
	ENSSSCG00000032668		ENSSSCG00000031072
	ENSSSCG00000009535		ENSSSCG00000002135
	ENSSSCG00000009833		ENSSSCG00000009243
	ENSSSCG00000030211		ENSSSCG00000003644
	ENSSSCG00000023996		ENSSSCG00000009390
	ENSSSCG00000008887		ENSSSCG00000029347
	ENSSSCG00000040918		ENSSSCG00000037241
	ENSSSCG00000002536		ENSSSCG00000039998
	ENSSSCG00000031299		ENSSSCG00000007039
	ENSSSCG00000036787		ENSSSCG00000036049
	ENSSSCG00000001955		ENSSSCG00000029005
	ENSSSCG00000032566		ENSSSCG00000006214
	ENSSSCG00000015611		ENSSSCG00000013570
	ENSSSCG00000030368		ENSSSCG00000017734
	ENSSSCG00000022282		ENSSSCG00000044841
	ENSSSCG00000027266		ENSSSCG00000008348
	ENSSSCG00000026960		ENSSSCG00000005596
	ENSSSCG00000038397		ENSSSCG00000003115
	ENSSSCG00000033299		ENSSSCG00000031159
	ENSSSCG00000024681		ENSSSCG00000031580
	ENSSSCG00000001703		ENSSSCG00000039770
	ENSSSCG00000011864		ENSSSCG00000006337
	ENSSSCG00000038348		ENSSSCG00000036947
	ENSSSCG00000017745		ENSSSCG00000012014
	ENSSSCG00000022236		ENSSSCG00000027689
	ENSSSCG00000008878		ENSSSCG00000005992
	ENSSSCG00000015011		ENSSSCG00000033149
	ENSSSCG00000049865		ENSSSCG00000035078
	ENSSSCG00000024895		ENSSSCG00000013408
	ENSSSCG00000047129		ENSSSCG00000047492
	ENSSSCG00000042480		ENSSSCG00000042787
	ENSSSCG00000005308		ENSSSCG00000030271
	ENSSSCG00000045833		ENSSSCG00000032193
	ENSSSCG00000032648		ENSSSCG00000034398
	ENSSSCG00000006256		ENSSSCG00000015559
	ENSSSCG00000007735		ENSSSCG00000028372
	ENSSSCG00000038366		ENSSSCG00000025138
	ENSSSCG00000031970		ENSSSCG00000038610
	ENSSSCG00000037449		ENSSSCG00000011912
	ENSSSCG00000030502		ENSSSCG00000016573
	ENSSSCG00000015579		ENSSSCG00000046133
	ENSSSCG00000030253		ENSSSCG00000011583
	ENSSSCG00000022804		ENSSSCG00000013020
	ENSSSCG00000005083		ENSSSCG00000036755
	ENSSSCG00000022486		ENSSSCG00000007623
	ENSSSCG00000025810		ENSSSCG00000004888
	ENSSSCG00000033532		ENSSSCG00000004869
	ENSSSCG00000022430		ENSSSCG00000002808
	ENSSSCG00000045890		ENSSSCG00000032613
	ENSSSCG00000030510		ENSSSCG00000035077
	ENSSSCG00000039397		ENSSSCG00000044246
	ENSSSCG00000001679		ENSSSCG00000043307
	ENSSSCG00000038094		ENSSSCG00000029592
	ENSSSCG00000032397		ENSSSCG00000037465
	ENSSSCG00000039862		ENSSSCG00000017727
	ENSSSCG00000017642		ENSSSCG00000047365
	ENSSSCG00000014387		ENSSSCG00000031594
	ENSSSCG00000006066		ENSSSCG00000015249
	ENSSSCG00000027197		ENSSSCG00000015579
	ENSSSCG00000025447		ENSSSCG00000036428
	ENSSSCG00000003862		ENSSSCG00000000120
	ENSSSCG00000034293		ENSSSCG00000034883
	ENSSSCG00000036297		ENSSSCG00000035124
	ENSSSCG00000009509		ENSSSCG00000018031
	ENSSSCG00000044541		ENSSSCG00000000276
	ENSSSCG00000040205		ENSSSCG00000031576
	ENSSSCG00000037102		ENSSSCG00000012915
	ENSSSCG00000015701		ENSSSCG00000042888
	ENSSSCG00000015866		ENSSSCG00000008572
	ENSSSCG00000016841		ENSSSCG00000034203
	ENSSSCG00000045223		ENSSSCG00000047129
	ENSSSCG00000011082		ENSSSCG00000003410
	ENSSSCG00000046684		ENSSSCG00000038514
	ENSSSCG00000000695		ENSSSCG00000006286
	ENSSSCG00000017104		ENSSSCG00000007531
	ENSSSCG00000034197		ENSSSCG00000041807
	ENSSSCG00000005249		ENSSSCG00000038487
	ENSSSCG00000017047		ENSSSCG00000036509
	ENSSSCG00000007523		ENSSSCG00000043277
	ENSSSCG00000046579		ENSSSCG00000003476
	ENSSSCG00000001061		ENSSSCG00000040931
	ENSSSCG00000039330		ENSSSCG00000047982
	ENSSSCG00000015886		ENSSSCG00000013119
	ENSSSCG00000025711		ENSSSCG00000048652
	ENSSSCG00000039962		ENSSSCG00000008239
	ENSSSCG00000030560		ENSSSCG00000004342
	ENSSSCG00000036360		ENSSSCG00000014447
	ENSSSCG00000011672		ENSSSCG00000033532
	ENSSSCG00000029649		ENSSSCG00000006335
	ENSSSCG00000026931		ENSSSCG00000014806
	ENSSSCG00000011619		ENSSSCG00000014187
	ENSSSCG00000034709		ENSSSCG00000003972
	ENSSSCG00000007116		ENSSSCG00000038348
	ENSSSCG00000007067		ENSSSCG00000048499
	ENSSSCG00000017832		ENSSSCG00000009973
	ENSSSCG00000016328		ENSSSCG00000027030
	ENSSSCG00000013178		ENSSSCG00000032360
	ENSSSCG00000015987		ENSSSCG00000004145
	ENSSSCG00000000199		ENSSSCG00000036700
	ENSSSCG00000007307		ENSSSCG00000012481
	ENSSSCG00000003682		ENSSSCG00000025270
	ENSSSCG00000005626		ENSSSCG00000017103
	ENSSSCG00000003928		ENSSSCG00000048398
	ENSSSCG00000016140		ENSSSCG00000010167
	ENSSSCG00000009053		ENSSSCG00000009216
	ENSSSCG00000035488		ENSSSCG00000040037
	ENSSSCG00000012160		ENSSSCG00000028322
	ENSSSCG00000025568		ENSSSCG00000000672
	ENSSSCG00000024591		ENSSSCG00000034990
	ENSSSCG00000021885		ENSSSCG00000050172
	ENSSSCG00000022058		ENSSSCG00000040961
	ENSSSCG00000019165		ENSSSCG00000014823
	ENSSSCG00000013419		ENSSSCG00000041310
	ENSSSCG00000036877		ENSSSCG00000032536
	ENSSSCG00000049262		ENSSSCG00000036996
	ENSSSCG00000036947		ENSSSCG00000017635
	ENSSSCG00000005224		ENSSSCG00000048046
	ENSSSCG00000010576		ENSSSCG00000035051
	ENSSSCG00000037201		ENSSSCG00000009151
	ENSSSCG00000051630		ENSSSCG00000038138
	ENSSSCG00000015474		ENSSSCG00000042480
	ENSSSCG00000039480		ENSSSCG00000032153
	ENSSSCG00000031175		ENSSSCG00000045836
	ENSSSCG00000011604		ENSSSCG00000031981
	ENSSSCG00000011259		ENSSSCG00000043745
	ENSSSCG00000040178		ENSSSCG00000024867
	ENSSSCG00000034207		ENSSSCG00000045086
	ENSSSCG00000007188		ENSSSCG00000028858
	ENSSSCG00000026302		ENSSSCG00000010084
	ENSSSCG00000044736		ENSSSCG00000006145
	ENSSSCG00000014058		ENSSSCG00000006357
	ENSSSCG00000009320		ENSSSCG00000036274
	ENSSSCG00000045836		ENSSSCG00000032591
	ENSSSCG00000011980		ENSSSCG00000021342
	ENSSSCG00000014822		ENSSSCG00000013897
	ENSSSCG00000016434		ENSSSCG00000036149
	ENSSSCG00000016459		ENSSSCG00000046072
	ENSSSCG00000036755		ENSSSCG00000050883
	ENSSSCG00000038469		ENSSSCG00000044269
	ENSSSCG00000032820		ENSSSCG00000039052
	ENSSSCG00000049524		ENSSSCG00000005615
	ENSSSCG00000006524		ENSSSCG00000027974
	ENSSSCG00000031074		ENSSSCG00000030487
	ENSSSCG00000003731		ENSSSCG00000036542
	ENSSSCG00000035284		ENSSSCG00000039861
	ENSSSCG00000050565		ENSSSCG00000009667
	ENSSSCG00000042888		ENSSSCG00000034738
	ENSSSCG00000026904		ENSSSCG00000022014
	ENSSSCG00000014411		ENSSSCG00000041586
	ENSSSCG00000009722		ENSSSCG00000011316
	ENSSSCG00000025729		ENSSSCG00000003230
	ENSSSCG00000010574		ENSSSCG00000004049
	ENSSSCG00000017788		ENSSSCG00000006481
	ENSSSCG00000010580		ENSSSCG00000013012
	ENSSSCG00000014854		ENSSSCG00000036589
	ENSSSCG00000008522		ENSSSCG00000038005
	ENSSSCG00000017593		ENSSSCG00000033465
	ENSSSCG00000016974		ENSSSCG00000007530
	ENSSSCG00000030177		ENSSSCG00000030388
	ENSSSCG00000012920		ENSSSCG00000020780
	ENSSSCG00000010533		ENSSSCG00000028139
	ENSSSCG00000011787		ENSSSCG00000026068
	ENSSSCG00000014060		ENSSSCG00000044546
	ENSSSCG00000000779		ENSSSCG00000024892
	ENSSSCG00000037910		ENSSSCG00000021534
	ENSSSCG00000005749		ENSSSCG00000008563
	ENSSSCG00000016199		ENSSSCG00000021084
	ENSSSCG00000045695		ENSSSCG00000034087
	ENSSSCG00000027628		ENSSSCG00000007659
	ENSSSCG00000046794		ENSSSCG00000045225
	ENSSSCG00000013837		ENSSSCG00000036297
	ENSSSCG00000032705		ENSSSCG00000009330
	ENSSSCG00000003139		ENSSSCG00000026587
	ENSSSCG00000008727		ENSSSCG00000009932
	ENSSSCG00000000869		ENSSSCG00000026318
	ENSSSCG00000011340		ENSSSCG00000024837
	ENSSSCG00000013758		ENSSSCG00000002814
	ENSSSCG00000004470		ENSSSCG00000010721
	ENSSSCG00000036996		ENSSSCG00000037950
	ENSSSCG00000007541		ENSSSCG00000012394
	ENSSSCG00000009932		ENSSSCG00000036314
	ENSSSCG00000007077		ENSSSCG00000013491
	ENSSSCG00000017986		ENSSSCG00000009129
	ENSSSCG00000009807		ENSSSCG00000017331
	ENSSSCG00000001924		ENSSSCG00000032315
	ENSSSCG00000012842		ENSSSCG00000035664
	ENSSSCG00000038913		ENSSSCG00000007578
	ENSSSCG00000032220		ENSSSCG00000047806
	ENSSSCG00000021041		ENSSSCG00000008963
	ENSSSCG00000007425		ENSSSCG00000013613
	ENSSSCG00000030291		ENSSSCG00000042230
	ENSSSCG00000027646		ENSSSCG00000004713
	ENSSSCG00000002451		ENSSSCG00000034774
	ENSSSCG00000028790		ENSSSCG00000017237
	ENSSSCG00000030680		ENSSSCG00000037929
	ENSSSCG00000017063		ENSSSCG00000017411
	ENSSSCG00000044208		ENSSSCG00000016957
	ENSSSCG00000050172		ENSSSCG00000049640
	ENSSSCG00000009177		ENSSSCG00000045833
	ENSSSCG00000000741		ENSSSCG00000012620
	ENSSSCG00000011867		ENSSSCG00000051515
	ENSSSCG00000011941		ENSSSCG00000013252
	ENSSSCG00000031640		ENSSSCG00000033766
	ENSSSCG00000027161		ENSSSCG00000035216
	ENSSSCG00000001988		ENSSSCG00000038562
	ENSSSCG00000017382		ENSSSCG00000039862
	ENSSSCG00000004366		ENSSSCG00000016184
	ENSSSCG00000037468		ENSSSCG00000013115
	ENSSSCG00000012597		ENSSSCG00000005452
	ENSSSCG00000007248		ENSSSCG00000051257
	ENSSSCG00000010303		ENSSSCG00000003484
	ENSSSCG00000004331		ENSSSCG00000010948
	ENSSSCG00000006145		ENSSSCG00000001543
	ENSSSCG00000022089		ENSSSCG00000003509
	ENSSSCG00000007031		ENSSSCG00000044256
	ENSSSCG00000022464		ENSSSCG00000029656
	ENSSSCG00000010621		ENSSSCG00000045111
	ENSSSCG00000009335		ENSSSCG00000042225
	ENSSSCG00000023378		ENSSSCG00000013425
	ENSSSCG00000040673		ENSSSCG00000003601
	ENSSSCG00000021275		ENSSSCG00000033313
	ENSSSCG00000013893		ENSSSCG00000011436
	ENSSSCG00000032135		ENSSSCG00000032135
	ENSSSCG00000013328		ENSSSCG00000041125
	ENSSSCG00000012309		ENSSSCG00000046865
	ENSSSCG00000007529		ENSSSCG00000051262
	ENSSSCG00000016233		ENSSSCG00000008090
	ENSSSCG00000031354		ENSSSCG00000016583
	ENSSSCG00000031159		ENSSSCG00000039644
	ENSSSCG00000051442		ENSSSCG00000046097
	ENSSSCG00000027189		ENSSSCG00000038149
	ENSSSCG00000046509		ENSSSCG00000045935
	ENSSSCG00000031562		ENSSSCG00000044456
	ENSSSCG00000044269		ENSSSCG00000002642
	ENSSSCG00000033792		ENSSSCG00000022370
	ENSSSCG00000045111		ENSSSCG00000020941
	ENSSSCG00000001073		ENSSSCG00000044618
	ENSSSCG00000011578		ENSSSCG00000021933
	ENSSSCG00000013742		ENSSSCG00000036851
	ENSSSCG00000025353
	ENSSSCG00000032609
	ENSSSCG00000024127
	ENSSSCG00000027477
	ENSSSCG00000029002
	ENSSSCG00000042815
	ENSSSCG00000032221
	ENSSSCG00000012117
	ENSSSCG00000031629
	ENSSSCG00000036213
	ENSSSCG00000031631
	ENSSSCG00000003485
	ENSSSCG00000006162
	ENSSSCG00000032078
	ENSSSCG00000009741
	ENSSSCG00000039677
	ENSSSCG00000014853
	ENSSSCG00000048430
	ENSSSCG00000036428
	ENSSSCG00000023775
	ENSSSCG00000037209
	ENSSSCG00000016827
	ENSSSCG00000002689
	ENSSSCG00000035357
	ENSSSCG00000038253
	ENSSSCG00000028025
	ENSSSCG00000038633
	ENSSSCG00000032644
	ENSSSCG00000011951
	ENSSSCG00000003155
	ENSSSCG00000014432
	ENSSSCG00000015403
	ENSSSCG00000016496
	ENSSSCG00000024872
	ENSSSCG00000025599
	ENSSSCG00000008765
	ENSSSCG00000000449
	ENSSSCG00000046598
	ENSSSCG00000016036
	ENSSSCG00000027890
	ENSSSCG00000030225
	ENSSSCG00000011882
	ENSSSCG00000000435
	ENSSSCG00000006185
	ENSSSCG00000004154
	ENSSSCG00000015559
	ENSSSCG00000047147
	ENSSSCG00000011928
	ENSSSCG00000050858
	ENSSSCG00000007625
	ENSSSCG00000007586
	ENSSSCG00000044838
	ENSSSCG00000040863
	ENSSSCG00000026110
	ENSSSCG00000002554
	ENSSSCG00000001065
	ENSSSCG00000016781
	ENSSSCG00000010531
	ENSSSCG00000026618
	ENSSSCG00000024892
	ENSSSCG00000030122
	ENSSSCG00000016957
	ENSSSCG00000017773
	ENSSSCG00000003741
	ENSSSCG00000010521
	ENSSSCG00000035615
	ENSSSCG00000031083
	ENSSSCG00000001543
	ENSSSCG00000010680
	ENSSSCG00000032536
	ENSSSCG00000004478
	ENSSSCG00000010010
	ENSSSCG00000015659
	ENSSSCG00000036285
	ENSSSCG00000021464
	ENSSSCG00000026367
	ENSSSCG00000026536
	ENSSSCG00000029621
	ENSSSCG00000038487
	ENSSSCG00000007344
	ENSSSCG00000031236
	ENSSSCG00000015125
	ENSSSCG00000048674
	ENSSSCG00000038138
	ENSSSCG00000016738
	ENSSSCG00000014255
	ENSSSCG00000005720
	ENSSSCG00000040677
	ENSSSCG00000035332
	ENSSSCG00000009357
	ENSSSCG00000008265
	ENSSSCG00000004238
	ENSSSCG00000026969
	ENSSSCG00000032525
	ENSSSCG00000005582
	ENSSSCG00000000837
	ENSSSCG00000030991
	ENSSSCG00000010721
	ENSSSCG00000005955
	ENSSSCG00000007804
	ENSSSCG00000022955
	ENSSSCG00000041586
	ENSSSCG00000015874
	ENSSSCG00000021911
	ENSSSCG00000026733
	ENSSSCG00000038617
	ENSSSCG00000010083
	ENSSSCG00000026425
	ENSSSCG00000004192
	ENSSSCG00000004332
	ENSSSCG00000021586
	ENSSSCG00000008691
	ENSSSCG00000032942
	ENSSSCG00000014247
	ENSSSCG00000026772
	ENSSSCG00000017331
	ENSSSCG00000003976
	ENSSSCG00000002646
	ENSSSCG00000037744
	ENSSSCG00000032994
	ENSSSCG00000044810
	ENSSSCG00000008493
	ENSSSCG00000005455
	ENSSSCG00000011110
	ENSSSCG00000004970
	ENSSSCG00000016501
	ENSSSCG00000010176
	ENSSSCG00000010167
	ENSSSCG00000038730
	ENSSSCG00000011402
	ENSSSCG00000006115
	ENSSSCG00000038417
	ENSSSCG00000045477
	ENSSSCG00000006777
	ENSSSCG00000023984
	ENSSSCG00000036149
	ENSSSCG00000008844
	ENSSSCG00000022478
	ENSSSCG00000012267
	ENSSSCG00000009208
	ENSSSCG00000014416
	ENSSSCG00000017635
	ENSSSCG00000008963
	ENSSSCG00000021610
	ENSSSCG00000029102
	ENSSSCG00000001475
	ENSSSCG00000012551
	ENSSSCG00000010544
	ENSSSCG00000025488
	ENSSSCG00000021026
	ENSSSCG00000000522
	ENSSSCG00000037595
	ENSSSCG00000044256
	ENSSSCG00000004610
	ENSSSCG00000009389
	ENSSSCG00000031901
	ENSSSCG00000040507
	ENSSSCG00000002000
	ENSSSCG00000001501
	ENSSSCG00000003768
	ENSSSCG00000011813
	ENSSSCG00000016689
	ENSSSCG00000000024
	ENSSSCG00000014806
	ENSSSCG00000033356
	ENSSSCG00000048922
	ENSSSCG00000007030
	ENSSSCG00000037391
	ENSSSCG00000017422
	ENSSSCG00000001027
	ENSSSCG00000011670
	ENSSSCG00000005366
	ENSSSCG00000033149
	ENSSSCG00000035741
	ENSSSCG00000017203
	ENSSSCG00000014056
	ENSSSCG00000032360
	ENSSSCG00000005738
	ENSSSCG00000000807
	ENSSSCG00000038956
	ENSSSCG00000008305
	ENSSSCG00000032726
	ENSSSCG00000012278
	ENSSSCG00000027846
	ENSSSCG00000015792
	ENSSSCG00000035124
	ENSSSCG00000001810
	ENSSSCG00000005021
	ENSSSCG00000003404
	ENSSSCG00000016031
	ENSSSCG00000030196
	ENSSSCG00000017526
	ENSSSCG00000013082
	ENSSSCG00000005944
	ENSSSCG00000017806
	ENSSSCG00000015281
	ENSSSCG00000010863
	ENSSSCG00000013327
	ENSSSCG00000012974
	ENSSSCG00000038033
	ENSSSCG00000035565
	ENSSSCG00000032269
	ENSSSCG00000025996
	ENSSSCG00000014113
	ENSSSCG00000002808
	ENSSSCG00000033766
	ENSSSCG00000012084
	ENSSSCG00000025109
	ENSSSCG00000002001
	ENSSSCG00000036488
	ENSSSCG00000037465
	ENSSSCG00000010638
	ENSSSCG00000005943
	ENSSSCG00000001002
	ENSSSCG00000010941
	ENSSSCG00000009836
	ENSSSCG00000028475
	ENSSSCG00000030255
	ENSSSCG00000038929
	ENSSSCG00000023886
	ENSSSCG00000004826
	ENSSSCG00000005640
	ENSSSCG00000015107
	ENSSSCG00000044340
	ENSSSCG00000026427
	ENSSSCG00000011322
	ENSSSCG00000038963
	ENSSSCG00000007032
	ENSSSCG00000002930
	ENSSSCG00000002520
	ENSSSCG00000009186
	ENSSSCG00000024970
	ENSSSCG00000036589
	ENSSSCG00000010943
	ENSSSCG00000023078
	ENSSSCG00000001817
	ENSSSCG00000011111
	ENSSSCG00000003914
	ENSSSCG00000050105
	ENSSSCG00000010032
	ENSSSCG00000005466
	ENSSSCG00000006063
	ENSSSCG00000036524
	ENSSSCG00000046700
	ENSSSCG00000037646
	ENSSSCG00000017553
	ENSSSCG00000027686
	ENSSSCG00000014331
	ENSSSCG00000037105
	ENSSSCG00000003334
	ENSSSCG00000031432
	ENSSSCG00000029241
	ENSSSCG00000005928
	ENSSSCG00000006561
	ENSSSCG00000009293
	ENSSSCG00000014235
	ENSSSCG00000010313
	ENSSSCG00000007170
	ENSSSCG00000016432
	ENSSSCG00000049158
	ENSSSCG00000011750
	ENSSSCG00000014304
	ENSSSCG00000002003
	ENSSSCG00000007983
	ENSSSCG00000012813
	ENSSSCG00000038331
	ENSSSCG00000011889
	ENSSSCG00000001619
	ENSSSCG00000036075
	ENSSSCG00000035969
	ENSSSCG00000038619
	ENSSSCG00000003722
	ENSSSCG00000011190
	ENSSSCG00000013491
	ENSSSCG00000000078
	ENSSSCG00000034266
	ENSSSCG00000000217
	ENSSSCG00000039703
	ENSSSCG00000012659
	ENSSSCG00000001440
	ENSSSCG00000010241
	ENSSSCG00000042281
	ENSSSCG00000041780
	ENSSSCG00000046327
	ENSSSCG00000002859
	ENSSSCG00000016056
	ENSSSCG00000026744
	ENSSSCG00000050584
	ENSSSCG00000003191
	ENSSSCG00000036865
	ENSSSCG00000000087
	ENSSSCG00000006263
	ENSSSCG00000038514
	ENSSSCG00000037369
	ENSSSCG00000004458
	ENSSSCG00000002866
	ENSSSCG00000043277
	ENSSSCG00000029815
	ENSSSCG00000030415
	ENSSSCG00000048318
	ENSSSCG00000003760
	ENSSSCG00000025176
	ENSSSCG00000008352
	ENSSSCG00000034972
	ENSSSCG00000003189
	ENSSSCG00000011233
	ENSSSCG00000043851
	ENSSSCG00000047475
	ENSSSCG00000008533
	ENSSSCG00000006939
	ENSSSCG00000016873
	ENSSSCG00000017137
	ENSSSCG00000016668
	ENSSSCG00000034916
	ENSSSCG00000027667
	ENSSSCG00000011806
	ENSSSCG00000007360
	ENSSSCG00000016590
	ENSSSCG00000028192
	ENSSSCG00000006331
	ENSSSCG00000008012
	ENSSSCG00000016865
	ENSSSCG00000022569
	ENSSSCG00000032029
	ENSSSCG00000028559
	ENSSSCG00000005062
	ENSSSCG00000003929
	ENSSSCG00000013860
	ENSSSCG00000025248
	ENSSSCG00000023710
	ENSSSCG00000038280
	ENSSSCG00000007291
	ENSSSCG00000002555
	ENSSSCG00000025602
	ENSSSCG00000025795
	ENSSSCG00000008443
	ENSSSCG00000017167
	ENSSSCG00000004166
	ENSSSCG00000044997
	ENSSSCG00000006860
	ENSSSCG00000033377
	ENSSSCG00000014303
	ENSSSCG00000006547
	ENSSSCG00000002547
	ENSSSCG00000035527
	ENSSSCG00000000105
	ENSSSCG00000014924
	ENSSSCG00000012623
	ENSSSCG00000028204
	ENSSSCG00000027528
	ENSSSCG00000005680
	ENSSSCG00000025499
	ENSSSCG00000009973
	ENSSSCG00000002628
	ENSSSCG00000007228
	ENSSSCG00000028228
	ENSSSCG00000030677
	ENSSSCG00000017237
	ENSSSCG00000037697
	ENSSSCG00000038632
	ENSSSCG00000036308
	ENSSSCG00000016882
	ENSSSCG00000016843
	ENSSSCG00000029311
	ENSSSCG00000012584
	ENSSSCG00000013775
	ENSSSCG00000016492
	ENSSSCG00000011912
	ENSSSCG00000031441
	ENSSSCG00000013403
	ENSSSCG00000002037
	ENSSSCG00000010203
	ENSSSCG00000003021
	ENSSSCG00000033120
	ENSSSCG00000007567
	ENSSSCG00000013421
	ENSSSCG00000004342
	ENSSSCG00000005601
	ENSSSCG00000010532
	ENSSSCG00000002790
	ENSSSCG00000013729
	ENSSSCG00000009716
	ENSSSCG00000045712
	ENSSSCG00000013380
	ENSSSCG00000021038
	ENSSSCG00000051073
	ENSSSCG00000026177
	ENSSSCG00000007872
	ENSSSCG00000029538
	ENSSSCG00000004328
	ENSSSCG00000003846
	ENSSSCG00000016094
	ENSSSCG00000007151
	ENSSSCG00000025323
	ENSSSCG00000000672
	ENSSSCG00000007094
	ENSSSCG00000003875
	ENSSSCG00000050397
	ENSSSCG00000003895
	ENSSSCG00000027973
	ENSSSCG00000009310
	ENSSSCG00000004624
	ENSSSCG00000011681
	ENSSSCG00000015140
	ENSSSCG00000035690
	ENSSSCG00000047841
	ENSSSCG00000045730
	ENSSSCG00000021988
	ENSSSCG00000010440
	ENSSSCG00000045726
	ENSSSCG00000013761
	ENSSSCG00000042219
	ENSSSCG00000010497
	ENSSSCG00000004755
	ENSSSCG00000022714
	ENSSSCG00000013897
	ENSSSCG00000003217
	ENSSSCG00000003596
	ENSSSCG00000038643
	ENSSSCG00000034883
	ENSSSCG00000011107
	ENSSSCG00000037381
	ENSSSCG00000025455
	ENSSSCG00000033228
	ENSSSCG00000026953
	ENSSSCG00000008077
	ENSSSCG00000012633
	ENSSSCG00000004748
	ENSSSCG00000004713
	ENSSSCG00000026722
	ENSSSCG00000032304
	ENSSSCG00000010798
	ENSSSCG00000010948
	ENSSSCG00000041216
	ENSSSCG00000011733
	ENSSSCG00000023177
	ENSSSCG00000050772
	ENSSSCG00000032914
	ENSSSCG00000011775
	ENSSSCG00000043625
	ENSSSCG00000032946
	ENSSSCG00000039883
	ENSSSCG00000028723
	ENSSSCG00000035657
	ENSSSCG00000046683
	ENSSSCG00000026268
	ENSSSCG00000008020
	ENSSSCG00000006742
	ENSSSCG00000033146
	ENSSSCG00000017561
	ENSSSCG00000012481
	ENSSSCG00000009832
	ENSSSCG00000023419
	ENSSSCG00000013880
	ENSSSCG00000006862
	ENSSSCG00000038508
	ENSSSCG00000038869
	ENSSSCG00000026596
	ENSSSCG00000029449
	ENSSSCG00000040857
	ENSSSCG00000009007
	ENSSSCG00000011884
	ENSSSCG00000034448
	ENSSSCG00000022404
	ENSSSCG00000012700
	ENSSSCG00000037029
	ENSSSCG00000039861
	ENSSSCG00000041514
	ENSSSCG00000039046
	ENSSSCG00000004912
	ENSSSCG00000010746
	ENSSSCG00000015106
	ENSSSCG00000032234
	ENSSSCG00000022147
	ENSSSCG00000039338
	ENSSSCG00000023307
	ENSSSCG00000006872
	ENSSSCG00000033949
	ENSSSCG00000042787
	ENSSSCG00000001038
	ENSSSCG00000011436
	ENSSSCG00000024763
	ENSSSCG00000002670
	ENSSSCG00000040713
	ENSSSCG00000015116
	ENSSSCG00000006197
	ENSSSCG00000042593
	ENSSSCG00000035617
	ENSSSCG00000027903
	ENSSSCG00000006878
	ENSSSCG00000014098
	ENSSSCG00000016116
	ENSSSCG00000006471
	ENSSSCG00000033919
	ENSSSCG00000007895
	ENSSSCG00000040581
	ENSSSCG00000009667
	ENSSSCG00000008363
	ENSSSCG00000011621
	ENSSSCG00000023978
	ENSSSCG00000012435
	ENSSSCG00000005041
	ENSSSCG00000008452
	ENSSSCG00000008498
	ENSSSCG00000021284
	ENSSSCG00000013896
	ENSSSCG00000023434
	ENSSSCG00000015144
	ENSSSCG00000008642
	ENSSSCG00000023048
	ENSSSCG00000002383
	ENSSSCG00000043013
	ENSSSCG00000006395
	ENSSSCG00000011843
	ENSSSCG00000040961
	ENSSSCG00000026983
	ENSSSCG00000047910
	ENSSSCG00000024341
	ENSSSCG00000038777
	ENSSSCG00000017038
	ENSSSCG00000038766
	ENSSSCG00000011612
	ENSSSCG00000014183
	ENSSSCG00000040550
	ENSSSCG00000039052
	ENSSSCG00000050354
	ENSSSCG00000031661
	ENSSSCG00000034265
	ENSSSCG00000009612
	ENSSSCG00000015235
	ENSSSCG00000002340
	ENSSSCG00000032428
	ENSSSCG00000031990
	ENSSSCG00000051549
	ENSSSCG00000021068
	ENSSSCG00000028197
	ENSSSCG00000014802
	ENSSSCG00000011295
	ENSSSCG00000030424
	ENSSSCG00000010824
	ENSSSCG00000026395
	ENSSSCG00000003509
	ENSSSCG00000006887
	ENSSSCG00000013041
	ENSSSCG00000031537
	ENSSSCG00000006240
	ENSSSCG00000026506
	ENSSSCG00000035621
	ENSSSCG00000040277
	ENSSSCG00000006288
	ENSSSCG00000037999
	ENSSSCG00000014823
	ENSSSCG00000007088
	ENSSSCG00000004071
	ENSSSCG00000039261
	ENSSSCG00000014112
	ENSSSCG00000009729
	ENSSSCG00000006496
	ENSSSCG00000004033
	ENSSSCG00000016857
	ENSSSCG00000013302
	ENSSSCG00000017794
	ENSSSCG00000009151
	ENSSSCG00000029507
	ENSSSCG00000023264
	ENSSSCG00000015599
	ENSSSCG00000030115
	ENSSSCG00000030921
	ENSSSCG00000007560
	ENSSSCG00000010246
	ENSSSCG00000042430
	ENSSSCG00000047270
	ENSSSCG00000006958
	ENSSSCG00000018007
	ENSSSCG00000021229
	ENSSSCG00000014068
	ENSSSCG00000009180
	ENSSSCG00000022773
	ENSSSCG00000003684
	ENSSSCG00000040719
	ENSSSCG00000031594
	ENSSSCG00000032580
	ENSSSCG00000011943
	ENSSSCG00000004382
	ENSSSCG00000048558
	ENSSSCG00000013633
	ENSSSCG00000036634
	ENSSSCG00000011074
	ENSSSCG00000015581
	ENSSSCG00000009090
	ENSSSCG00000040732
	ENSSSCG00000006038
	ENSSSCG00000022672
	ENSSSCG00000023296
	ENSSSCG00000036383
	ENSSSCG00000002544
	ENSSSCG00000010892
	ENSSSCG00000023243
	ENSSSCG00000000171
	ENSSSCG00000039336
	ENSSSCG00000032711
	ENSSSCG00000010599
	ENSSSCG00000038304
	ENSSSCG00000002457
	ENSSSCG00000010829
	ENSSSCG00000007602
	ENSSSCG00000034990
	ENSSSCG00000028635
	ENSSSCG00000007705
	ENSSSCG00000004945
	ENSSSCG00000037918
	ENSSSCG00000015695
	ENSSSCG00000026499
	ENSSSCG00000012981
	ENSSSCG00000004390
	ENSSSCG00000009114
	ENSSSCG00000015115
	ENSSSCG00000010703
	ENSSSCG00000004531
	ENSSSCG00000011090
	ENSSSCG00000003532
	ENSSSCG00000033862
	ENSSSCG00000000981
	ENSSSCG00000034739
	ENSSSCG00000008144
	ENSSSCG00000006811
	ENSSSCG00000016573
	ENSSSCG00000039990
	ENSSSCG00000006564
	ENSSSCG00000009786
	ENSSSCG00000022656
	ENSSSCG00000016817
	ENSSSCG00000017072
	ENSSSCG00000034096
	ENSSSCG00000008274
	ENSSSCG00000041540
	ENSSSCG00000028706
	ENSSSCG00000031037
	ENSSSCG00000003068
	ENSSSCG00000042889
	ENSSSCG00000045310
	ENSSSCG00000016272
	ENSSSCG00000034853
	ENSSSCG00000005092
	ENSSSCG00000017578
	ENSSSCG00000003230
	ENSSSCG00000016661
	ENSSSCG00000005208
	ENSSSCG00000035069
	ENSSSCG00000038287
	ENSSSCG00000016261
	ENSSSCG00000006165
	ENSSSCG00000005036
	ENSSSCG00000023776
	ENSSSCG00000016888
	ENSSSCG00000017938
	ENSSSCG00000029226
	ENSSSCG00000005787
	ENSSSCG00000031876
	ENSSSCG00000025245
	ENSSSCG00000005403
	ENSSSCG00000005030
	ENSSSCG00000040524
	ENSSSCG00000008164
	ENSSSCG00000041173
	ENSSSCG00000013876
	ENSSSCG00000002412
	ENSSSCG00000014630
	ENSSSCG00000014248
	ENSSSCG00000007492
	ENSSSCG00000016618
