# Supplementary material for: Micro-biopsy for detection of gene expression changes in ischemic swine myocardium: A pilot study
Source: PLoS One. 2021 Apr 28;16(4):e0250582. doi: 10.1371/journal.pone.0250582 (PMC8081259; doi:10.1371/journal.pone.0250582)
Supplement: S4 File — (CSV) [file pone.0250582.s006.csv]

# version: e100_eg47_p14_7733820
# date: 10/08/2020	14:01:30
# organism: sscrofa
# all results: false
# ordered: false
# no iea: false
# sources: GO:BP	WP	TF	MIRNA	HPA	CORUM	HP
# combined: false
# numeric ns: ENTREZGENE_ACC
# domain scope: annotated
# measure underrepresentation: false
# significance threshold method: false_discovery_rate
# user threshold: 0.05
# no evidences: false
# query genes included: query_1<ENSSSCG00000013599	ENSSSCG00000024596	ENSSSCG00000030165	ENSSSCG00000026940	ENSSSCG00000016851	ENSSSCG00000046151	ENSSSCG00000033703	ENSSSCG00000030042	ENSSSCG00000011810	ENSSSCG00000010613	ENSSSCG00000014997	ENSSSCG00000015334	ENSSSCG00000017403	ENSSSCG00000005965	ENSSSCG00000035774	ENSSSCG00000027426	ENSSSCG00000000736	ENSSSCG00000007469	ENSSSCG00000032381	ENSSSCG00000003079	ENSSSCG00000007465	ENSSSCG00000009633	ENSSSCG00000004789	ENSSSCG00000010312	ENSSSCG00000011264	ENSSSCG00000014869	ENSSSCG00000017723	ENSSSCG00000014168	ENSSSCG00000009664	ENSSSCG00000031871	ENSSSCG00000004937	ENSSSCG00000010261	ENSSSCG00000032527	ENSSSCG00000011731	ENSSSCG00000029160	ENSSSCG00000020705	ENSSSCG00000004092	ENSSSCG00000008772	ENSSSCG00000044141	ENSSSCG00000034015	ENSSSCG00000024975	ENSSSCG00000012026	ENSSSCG00000047500	ENSSSCG00000035212	ENSSSCG00000029456	ENSSSCG00000013397	ENSSSCG00000025698	ENSSSCG00000009432	ENSSSCG00000038948	ENSSSCG00000040815
# query genes not included: none
# query genes duplicates: none
source	term_name	term_id	adjusted_p_value	negative_log10_of_adjusted_p_value	term_size	query_size	intersection_size	effective_domain_size	intersections
GO:BP	positive regulation of biological process	GO:0048518	3.8366679651385094e-23	22.41604578410836	4196	1526	591	15633	ENSSSCG00000024596,ENSSSCG00000030165,ENSSSCG00000026940,ENSSSCG00000016851,ENSSSCG00000030042,ENSSSCG00000011810,ENSSSCG00000014997,ENSSSCG00000017403,ENSSSCG00000005965,ENSSSCG00000027426,ENSSSCG00000000736,ENSSSCG00000007469,ENSSSCG00000032381,ENSSSCG00000003079,ENSSSCG00000007465,ENSSSCG00000009633,ENSSSCG00000004789,ENSSSCG00000010312,ENSSSCG00000011264,ENSSSCG00000017723,ENSSSCG00000009664,…
GO:BP	positive regulation of cellular process	GO:0048522	3.8366679651385094e-23	22.41604578410836	3849	1526	553	15633	ENSSSCG00000024596,ENSSSCG00000030165,ENSSSCG00000026940,ENSSSCG00000016851,ENSSSCG00000030042,ENSSSCG00000011810,ENSSSCG00000014997,ENSSSCG00000017403,ENSSSCG00000005965,ENSSSCG00000027426,ENSSSCG00000000736,ENSSSCG00000007469,ENSSSCG00000032381,ENSSSCG00000003079,ENSSSCG00000009633,ENSSSCG00000004789,ENSSSCG00000010312,ENSSSCG00000011264,ENSSSCG00000017723,ENSSSCG00000009664,ENSSSCG00000004937,…
GO:BP	macromolecule metabolic process	GO:0043170	4.916650985830314e-23	22.308330619512915	7558	1526	934	15633	ENSSSCG00000024596,ENSSSCG00000030165,ENSSSCG00000026940,ENSSSCG00000033703,ENSSSCG00000030042,ENSSSCG00000011810,ENSSSCG00000010613,ENSSSCG00000014997,ENSSSCG00000015334,ENSSSCG00000017403,ENSSSCG00000005965,ENSSSCG00000035774,ENSSSCG00000027426,ENSSSCG00000000736,ENSSSCG00000007469,ENSSSCG00000032381,ENSSSCG00000007465,ENSSSCG00000004789,ENSSSCG00000010312,ENSSSCG00000011264,ENSSSCG00000017723,…
GO:BP	organic substance metabolic process	GO:0071704	1.5678651704845236e-20	19.804691287462973	8746	1526	1036	15633	ENSSSCG00000013599,ENSSSCG00000024596,ENSSSCG00000030165,ENSSSCG00000026940,ENSSSCG00000033703,ENSSSCG00000030042,ENSSSCG00000011810,ENSSSCG00000010613,ENSSSCG00000014997,ENSSSCG00000015334,ENSSSCG00000017403,ENSSSCG00000005965,ENSSSCG00000035774,ENSSSCG00000027426,ENSSSCG00000000736,ENSSSCG00000007469,ENSSSCG00000032381,ENSSSCG00000007465,ENSSSCG00000004789,ENSSSCG00000010312,ENSSSCG00000011264,…
GO:BP	negative regulation of biological process	GO:0048519	2.0218122668566837e-20	19.694259172807012	3577	1526	511	15633	ENSSSCG00000013599,ENSSSCG00000024596,ENSSSCG00000033703,ENSSSCG00000030042,ENSSSCG00000011810,ENSSSCG00000010613,ENSSSCG00000015334,ENSSSCG00000017403,ENSSSCG00000005965,ENSSSCG00000035774,ENSSSCG00000027426,ENSSSCG00000007469,ENSSSCG00000032381,ENSSSCG00000004789,ENSSSCG00000010312,ENSSSCG00000017723,ENSSSCG00000009664,ENSSSCG00000004937,ENSSSCG00000012026,ENSSSCG00000013397,ENSSSCG00000025698,…
GO:BP	metabolic process	GO:0008152	2.0263477823959002e-20	19.693286014546718	9290	1526	1085	15633	ENSSSCG00000013599,ENSSSCG00000024596,ENSSSCG00000030165,ENSSSCG00000026940,ENSSSCG00000033703,ENSSSCG00000030042,ENSSSCG00000011810,ENSSSCG00000010613,ENSSSCG00000014997,ENSSSCG00000015334,ENSSSCG00000017403,ENSSSCG00000005965,ENSSSCG00000035774,ENSSSCG00000027426,ENSSSCG00000000736,ENSSSCG00000007469,ENSSSCG00000032381,ENSSSCG00000007465,ENSSSCG00000004789,ENSSSCG00000010312,ENSSSCG00000011264,…
GO:BP	cellular macromolecule metabolic process	GO:0044260	4.694326576992892e-20	19.328426700495342	6408	1526	807	15633	ENSSSCG00000024596,ENSSSCG00000030165,ENSSSCG00000026940,ENSSSCG00000033703,ENSSSCG00000030042,ENSSSCG00000011810,ENSSSCG00000010613,ENSSSCG00000014997,ENSSSCG00000015334,ENSSSCG00000017403,ENSSSCG00000005965,ENSSSCG00000035774,ENSSSCG00000027426,ENSSSCG00000000736,ENSSSCG00000007469,ENSSSCG00000032381,ENSSSCG00000007465,ENSSSCG00000004789,ENSSSCG00000011264,ENSSSCG00000017723,ENSSSCG00000014168,…
GO:BP	regulation of metabolic process	GO:0019222	7.116754104542163e-20	19.147718039496294	4968	1526	658	15633	ENSSSCG00000024596,ENSSSCG00000030165,ENSSSCG00000026940,ENSSSCG00000030042,ENSSSCG00000011810,ENSSSCG00000010613,ENSSSCG00000014997,ENSSSCG00000015334,ENSSSCG00000017403,ENSSSCG00000005965,ENSSSCG00000035774,ENSSSCG00000027426,ENSSSCG00000000736,ENSSSCG00000007469,ENSSSCG00000032381,ENSSSCG00000004789,ENSSSCG00000011264,ENSSSCG00000017723,ENSSSCG00000009664,ENSSSCG00000032527,ENSSSCG00000029160,…
GO:BP	cellular metabolic process	GO:0044237	7.116754104542163e-20	19.147718039496294	8373	1526	997	15633	ENSSSCG00000024596,ENSSSCG00000030165,ENSSSCG00000026940,ENSSSCG00000033703,ENSSSCG00000030042,ENSSSCG00000011810,ENSSSCG00000010613,ENSSSCG00000014997,ENSSSCG00000015334,ENSSSCG00000017403,ENSSSCG00000005965,ENSSSCG00000035774,ENSSSCG00000027426,ENSSSCG00000000736,ENSSSCG00000007469,ENSSSCG00000032381,ENSSSCG00000007465,ENSSSCG00000004789,ENSSSCG00000011264,ENSSSCG00000017723,ENSSSCG00000014168,…
GO:BP	positive regulation of metabolic process	GO:0009893	8.633722849167596e-20	19.063801896727824	2675	1526	405	15633	ENSSSCG00000024596,ENSSSCG00000030165,ENSSSCG00000026940,ENSSSCG00000030042,ENSSSCG00000011810,ENSSSCG00000014997,ENSSSCG00000017403,ENSSSCG00000005965,ENSSSCG00000027426,ENSSSCG00000000736,ENSSSCG00000007469,ENSSSCG00000032381,ENSSSCG00000004789,ENSSSCG00000011264,ENSSSCG00000017723,ENSSSCG00000009664,ENSSSCG00000032527,ENSSSCG00000029160,ENSSSCG00000020705,ENSSSCG00000008772,ENSSSCG00000024975,…
GO:BP	regulation of primary metabolic process	GO:0080090	2.3944082973663116e-19	18.620801791200375	4352	1526	590	15633	ENSSSCG00000024596,ENSSSCG00000030165,ENSSSCG00000026940,ENSSSCG00000030042,ENSSSCG00000011810,ENSSSCG00000010613,ENSSSCG00000014997,ENSSSCG00000015334,ENSSSCG00000017403,ENSSSCG00000005965,ENSSSCG00000035774,ENSSSCG00000027426,ENSSSCG00000000736,ENSSSCG00000007469,ENSSSCG00000032381,ENSSSCG00000004789,ENSSSCG00000011264,ENSSSCG00000017723,ENSSSCG00000009664,ENSSSCG00000032527,ENSSSCG00000029160,…
GO:BP	regulation of nitrogen compound metabolic process	GO:0051171	2.5771196815206213e-19	18.588865412331103	4271	1526	581	15633	ENSSSCG00000024596,ENSSSCG00000030165,ENSSSCG00000026940,ENSSSCG00000030042,ENSSSCG00000011810,ENSSSCG00000010613,ENSSSCG00000014997,ENSSSCG00000015334,ENSSSCG00000017403,ENSSSCG00000005965,ENSSSCG00000035774,ENSSSCG00000027426,ENSSSCG00000000736,ENSSSCG00000007469,ENSSSCG00000032381,ENSSSCG00000004789,ENSSSCG00000011264,ENSSSCG00000017723,ENSSSCG00000009664,ENSSSCG00000032527,ENSSSCG00000029160,…
GO:BP	regulation of macromolecule metabolic process	GO:0060255	2.895477266218861e-19	18.538279840571555	4639	1526	620	15633	ENSSSCG00000024596,ENSSSCG00000030165,ENSSSCG00000026940,ENSSSCG00000030042,ENSSSCG00000011810,ENSSSCG00000010613,ENSSSCG00000014997,ENSSSCG00000017403,ENSSSCG00000005965,ENSSSCG00000035774,ENSSSCG00000027426,ENSSSCG00000000736,ENSSSCG00000007469,ENSSSCG00000032381,ENSSSCG00000004789,ENSSSCG00000011264,ENSSSCG00000017723,ENSSSCG00000009664,ENSSSCG00000032527,ENSSSCG00000029160,ENSSSCG00000020705,…
GO:BP	regulation of cellular metabolic process	GO:0031323	3.625411534466395e-19	18.440642687850648	4522	1526	607	15633	ENSSSCG00000024596,ENSSSCG00000030165,ENSSSCG00000026940,ENSSSCG00000030042,ENSSSCG00000011810,ENSSSCG00000010613,ENSSSCG00000014997,ENSSSCG00000015334,ENSSSCG00000017403,ENSSSCG00000005965,ENSSSCG00000035774,ENSSSCG00000027426,ENSSSCG00000000736,ENSSSCG00000007469,ENSSSCG00000032381,ENSSSCG00000004789,ENSSSCG00000011264,ENSSSCG00000017723,ENSSSCG00000009664,ENSSSCG00000032527,ENSSSCG00000029160,…
GO:BP	nitrogen compound metabolic process	GO:0006807	3.7545484569107988e-19	18.4254422862134	7839	1526	942	15633	ENSSSCG00000024596,ENSSSCG00000030165,ENSSSCG00000026940,ENSSSCG00000030042,ENSSSCG00000011810,ENSSSCG00000010613,ENSSSCG00000014997,ENSSSCG00000015334,ENSSSCG00000017403,ENSSSCG00000005965,ENSSSCG00000035774,ENSSSCG00000027426,ENSSSCG00000000736,ENSSSCG00000007469,ENSSSCG00000032381,ENSSSCG00000007465,ENSSSCG00000004789,ENSSSCG00000010312,ENSSSCG00000011264,ENSSSCG00000017723,ENSSSCG00000014168,…
GO:BP	primary metabolic process	GO:0044238	6.240965453543959e-19	18.20474822142116	8271	1526	982	15633	ENSSSCG00000013599,ENSSSCG00000024596,ENSSSCG00000030165,ENSSSCG00000026940,ENSSSCG00000030042,ENSSSCG00000011810,ENSSSCG00000010613,ENSSSCG00000014997,ENSSSCG00000015334,ENSSSCG00000017403,ENSSSCG00000005965,ENSSSCG00000035774,ENSSSCG00000027426,ENSSSCG00000000736,ENSSSCG00000007469,ENSSSCG00000032381,ENSSSCG00000007465,ENSSSCG00000004789,ENSSSCG00000010312,ENSSSCG00000011264,ENSSSCG00000017723,…
GO:BP	positive regulation of cellular metabolic process	GO:0031325	6.240965453543959e-19	18.20474822142116	2392	1526	368	15633	ENSSSCG00000030165,ENSSSCG00000026940,ENSSSCG00000030042,ENSSSCG00000011810,ENSSSCG00000014997,ENSSSCG00000017403,ENSSSCG00000005965,ENSSSCG00000027426,ENSSSCG00000000736,ENSSSCG00000007469,ENSSSCG00000032381,ENSSSCG00000004789,ENSSSCG00000011264,ENSSSCG00000017723,ENSSSCG00000009664,ENSSSCG00000032527,ENSSSCG00000029160,ENSSSCG00000020705,ENSSSCG00000008772,ENSSSCG00000024975,ENSSSCG00000035212,…
GO:BP	positive regulation of nitrogen compound metabolic process	GO:0051173	1.1700864269241767e-18	17.931782058467515	2283	1526	354	15633	ENSSSCG00000030165,ENSSSCG00000026940,ENSSSCG00000030042,ENSSSCG00000011810,ENSSSCG00000014997,ENSSSCG00000017403,ENSSSCG00000005965,ENSSSCG00000027426,ENSSSCG00000000736,ENSSSCG00000007469,ENSSSCG00000032381,ENSSSCG00000004789,ENSSSCG00000011264,ENSSSCG00000017723,ENSSSCG00000009664,ENSSSCG00000032527,ENSSSCG00000029160,ENSSSCG00000020705,ENSSSCG00000008772,ENSSSCG00000024975,ENSSSCG00000035212,…
GO:BP	negative regulation of cellular process	GO:0048523	1.5266412612338753e-18	17.816263003919556	3260	1526	466	15633	ENSSSCG00000013599,ENSSSCG00000024596,ENSSSCG00000030042,ENSSSCG00000011810,ENSSSCG00000010613,ENSSSCG00000015334,ENSSSCG00000017403,ENSSSCG00000005965,ENSSSCG00000035774,ENSSSCG00000027426,ENSSSCG00000007469,ENSSSCG00000032381,ENSSSCG00000004789,ENSSSCG00000017723,ENSSSCG00000009664,ENSSSCG00000004937,ENSSSCG00000013397,ENSSSCG00000025698,ENSSSCG00000038948,ENSSSCG00000040815,ENSSSCG00000038610,…
GO:BP	positive regulation of macromolecule metabolic process	GO:0010604	1.7356768683058414e-18	17.760531124421014	2502	1526	379	15633	ENSSSCG00000024596,ENSSSCG00000030165,ENSSSCG00000026940,ENSSSCG00000030042,ENSSSCG00000011810,ENSSSCG00000014997,ENSSSCG00000017403,ENSSSCG00000005965,ENSSSCG00000027426,ENSSSCG00000000736,ENSSSCG00000007469,ENSSSCG00000032381,ENSSSCG00000004789,ENSSSCG00000011264,ENSSSCG00000017723,ENSSSCG00000009664,ENSSSCG00000032527,ENSSSCG00000029160,ENSSSCG00000020705,ENSSSCG00000008772,ENSSSCG00000024975,…
GO:BP	regulation of protein metabolic process	GO:0051246	2.8322656151921193e-18	17.547866020119642	1946	1526	312	15633	ENSSSCG00000026940,ENSSSCG00000011810,ENSSSCG00000010613,ENSSSCG00000014997,ENSSSCG00000017403,ENSSSCG00000035774,ENSSSCG00000027426,ENSSSCG00000007469,ENSSSCG00000004789,ENSSSCG00000017723,ENSSSCG00000009664,ENSSSCG00000029160,ENSSSCG00000020705,ENSSSCG00000008772,ENSSSCG00000013397,ENSSSCG00000025698,ENSSSCG00000040815,ENSSSCG00000038610,ENSSSCG00000005358,ENSSSCG00000029352,ENSSSCG00000035971,…
GO:BP	regulation of response to stimulus	GO:0048583	1.2493702220441897e-17	16.903308849403288	2522	1526	378	15633	ENSSSCG00000026940,ENSSSCG00000030042,ENSSSCG00000011810,ENSSSCG00000014997,ENSSSCG00000017403,ENSSSCG00000035774,ENSSSCG00000027426,ENSSSCG00000007469,ENSSSCG00000032381,ENSSSCG00000003079,ENSSSCG00000004789,ENSSSCG00000010312,ENSSSCG00000017723,ENSSSCG00000009664,ENSSSCG00000020705,ENSSSCG00000008772,ENSSSCG00000013397,ENSSSCG00000025698,ENSSSCG00000040815,ENSSSCG00000010247,ENSSSCG00000038610,…
GO:BP	cell death	GO:0008219	2.224884804539936e-16	15.652692470097776	1174	1526	209	15633	ENSSSCG00000013599,ENSSSCG00000026940,ENSSSCG00000011810,ENSSSCG00000014997,ENSSSCG00000015334,ENSSSCG00000027426,ENSSSCG00000007469,ENSSSCG00000009633,ENSSSCG00000004789,ENSSSCG00000017723,ENSSSCG00000009664,ENSSSCG00000025698,ENSSSCG00000038610,ENSSSCG00000005096,ENSSSCG00000010686,ENSSSCG00000035249,ENSSSCG00000015595,ENSSSCG00000021597,ENSSSCG00000017268,ENSSSCG00000008261,ENSSSCG00000034321,…
GO:BP	regulation of signal transduction	GO:0009966	3.2339435331914584e-16	15.490267567434396	1924	1526	302	15633	ENSSSCG00000026940,ENSSSCG00000011810,ENSSSCG00000017403,ENSSSCG00000035774,ENSSSCG00000027426,ENSSSCG00000007469,ENSSSCG00000032381,ENSSSCG00000004789,ENSSSCG00000010312,ENSSSCG00000017723,ENSSSCG00000009664,ENSSSCG00000020705,ENSSSCG00000008772,ENSSSCG00000013397,ENSSSCG00000025698,ENSSSCG00000040815,ENSSSCG00000010247,ENSSSCG00000038610,ENSSSCG00000005096,ENSSSCG00000005358,ENSSSCG00000035971,…
GO:BP	regulation of cellular protein metabolic process	GO:0032268	1.1130653251116856e-15	14.953479346444267	1816	1526	287	15633	ENSSSCG00000026940,ENSSSCG00000011810,ENSSSCG00000010613,ENSSSCG00000014997,ENSSSCG00000017403,ENSSSCG00000035774,ENSSSCG00000027426,ENSSSCG00000007469,ENSSSCG00000004789,ENSSSCG00000017723,ENSSSCG00000009664,ENSSSCG00000029160,ENSSSCG00000020705,ENSSSCG00000008772,ENSSSCG00000013397,ENSSSCG00000025698,ENSSSCG00000040815,ENSSSCG00000038610,ENSSSCG00000005358,ENSSSCG00000029352,ENSSSCG00000035971,…
GO:BP	programmed cell death	GO:0012501	1.2088885710117603e-15	14.917613728274839	1100	1526	197	15633	ENSSSCG00000013599,ENSSSCG00000026940,ENSSSCG00000011810,ENSSSCG00000014997,ENSSSCG00000015334,ENSSSCG00000027426,ENSSSCG00000007469,ENSSSCG00000009633,ENSSSCG00000004789,ENSSSCG00000017723,ENSSSCG00000009664,ENSSSCG00000025698,ENSSSCG00000038610,ENSSSCG00000005096,ENSSSCG00000010686,ENSSSCG00000035249,ENSSSCG00000015595,ENSSSCG00000021597,ENSSSCG00000017268,ENSSSCG00000008261,ENSSSCG00000034321,…
GO:BP	cellular response to chemical stimulus	GO:0070887	1.4197118062252586e-15	14.847799806087878	1995	1526	308	15633	ENSSSCG00000016851,ENSSSCG00000030042,ENSSSCG00000015334,ENSSSCG00000017403,ENSSSCG00000007469,ENSSSCG00000032381,ENSSSCG00000004789,ENSSSCG00000017723,ENSSSCG00000009664,ENSSSCG00000029160,ENSSSCG00000024975,ENSSSCG00000013397,ENSSSCG00000025698,ENSSSCG00000038610,ENSSSCG00000005096,ENSSSCG00000016850,ENSSSCG00000023298,ENSSSCG00000010686,ENSSSCG00000004928,ENSSSCG00000040735,ENSSSCG00000015595,…
GO:BP	cellular response to organic substance	GO:0071310	2.5513288447362027e-15	14.593233560892331	1582	1526	257	15633	ENSSSCG00000016851,ENSSSCG00000030042,ENSSSCG00000015334,ENSSSCG00000017403,ENSSSCG00000007469,ENSSSCG00000032381,ENSSSCG00000004789,ENSSSCG00000017723,ENSSSCG00000009664,ENSSSCG00000029160,ENSSSCG00000024975,ENSSSCG00000013397,ENSSSCG00000025698,ENSSSCG00000038610,ENSSSCG00000005096,ENSSSCG00000016850,ENSSSCG00000010686,ENSSSCG00000004928,ENSSSCG00000015595,ENSSSCG00000017268,ENSSSCG00000008261,…
GO:BP	response to organic substance	GO:0010033	4.120933790877814e-15	14.385004363026347	1868	1526	291	15633	ENSSSCG00000024596,ENSSSCG00000016851,ENSSSCG00000030042,ENSSSCG00000015334,ENSSSCG00000017403,ENSSSCG00000007469,ENSSSCG00000032381,ENSSSCG00000004789,ENSSSCG00000017723,ENSSSCG00000009664,ENSSSCG00000029160,ENSSSCG00000024975,ENSSSCG00000013397,ENSSSCG00000025698,ENSSSCG00000009432,ENSSSCG00000010247,ENSSSCG00000038610,ENSSSCG00000005096,ENSSSCG00000016850,ENSSSCG00000010686,ENSSSCG00000004928,…
GO:BP	regulation of cell migration	GO:0030334	5.639786974402156e-15	14.248737299844473	542	1526	118	15633	ENSSSCG00000017403,ENSSSCG00000004789,ENSSSCG00000010312,ENSSSCG00000017723,ENSSSCG00000009664,ENSSSCG00000012026,ENSSSCG00000025698,ENSSSCG00000005096,ENSSSCG00000011398,ENSSSCG00000021597,ENSSSCG00000017268,ENSSSCG00000034321,ENSSSCG00000005524,ENSSSCG00000005385,ENSSSCG00000009944,ENSSSCG00000013655,ENSSSCG00000007495,ENSSSCG00000038500,ENSSSCG00000023956,ENSSSCG00000015808,ENSSSCG00000010831,…
GO:BP	apoptotic process	GO:0006915	6.215719259978126e-15	14.206508609167845	1072	1526	191	15633	ENSSSCG00000013599,ENSSSCG00000026940,ENSSSCG00000011810,ENSSSCG00000014997,ENSSSCG00000015334,ENSSSCG00000027426,ENSSSCG00000007469,ENSSSCG00000009633,ENSSSCG00000004789,ENSSSCG00000017723,ENSSSCG00000009664,ENSSSCG00000025698,ENSSSCG00000038610,ENSSSCG00000005096,ENSSSCG00000010686,ENSSSCG00000035249,ENSSSCG00000015595,ENSSSCG00000021597,ENSSSCG00000017268,ENSSSCG00000008261,ENSSSCG00000034321,…
GO:BP	intracellular signal transduction	GO:0035556	6.347183909320197e-15	14.197418917843946	1850	1526	288	15633	ENSSSCG00000026940,ENSSSCG00000011810,ENSSSCG00000027426,ENSSSCG00000000736,ENSSSCG00000007469,ENSSSCG00000032381,ENSSSCG00000004789,ENSSSCG00000017723,ENSSSCG00000009664,ENSSSCG00000020705,ENSSSCG00000008772,ENSSSCG00000013397,ENSSSCG00000009432,ENSSSCG00000040815,ENSSSCG00000010247,ENSSSCG00000016956,ENSSSCG00000005096,ENSSSCG00000035971,ENSSSCG00000037184,ENSSSCG00000035249,ENSSSCG00000011538,…
GO:BP	regulation of locomotion	GO:0040012	1.457750745576509e-14	13.836316727784002	611	1526	127	15633	ENSSSCG00000017403,ENSSSCG00000004789,ENSSSCG00000010312,ENSSSCG00000017723,ENSSSCG00000009664,ENSSSCG00000012026,ENSSSCG00000025698,ENSSSCG00000005096,ENSSSCG00000011398,ENSSSCG00000021597,ENSSSCG00000017268,ENSSSCG00000034321,ENSSSCG00000005524,ENSSSCG00000005385,ENSSSCG00000009944,ENSSSCG00000013655,ENSSSCG00000007495,ENSSSCG00000038500,ENSSSCG00000023956,ENSSSCG00000015808,ENSSSCG00000010831,…
GO:BP	regulation of cell death	GO:0010941	1.8375726828286488e-14	13.735755473943287	977	1526	177	15633	ENSSSCG00000013599,ENSSSCG00000026940,ENSSSCG00000011810,ENSSSCG00000014997,ENSSSCG00000015334,ENSSSCG00000027426,ENSSSCG00000007469,ENSSSCG00000009633,ENSSSCG00000004789,ENSSSCG00000017723,ENSSSCG00000009664,ENSSSCG00000025698,ENSSSCG00000038610,ENSSSCG00000005096,ENSSSCG00000010686,ENSSSCG00000035249,ENSSSCG00000015595,ENSSSCG00000021597,ENSSSCG00000017268,ENSSSCG00000034321,ENSSSCG00000005524,…
GO:BP	regulation of signaling	GO:0023051	1.8883857408883628e-14	13.723909287565546	2273	1526	336	15633	ENSSSCG00000026940,ENSSSCG00000011810,ENSSSCG00000017403,ENSSSCG00000035774,ENSSSCG00000027426,ENSSSCG00000007469,ENSSSCG00000032381,ENSSSCG00000004789,ENSSSCG00000010312,ENSSSCG00000017723,ENSSSCG00000009664,ENSSSCG00000004937,ENSSSCG00000020705,ENSSSCG00000008772,ENSSSCG00000013397,ENSSSCG00000025698,ENSSSCG00000040815,ENSSSCG00000010247,ENSSSCG00000038610,ENSSSCG00000005096,ENSSSCG00000005358,…
GO:BP	regulation of intracellular signal transduction	GO:1902531	2.3195674872052827e-14	13.634592987277804	1056	1526	187	15633	ENSSSCG00000026940,ENSSSCG00000011810,ENSSSCG00000027426,ENSSSCG00000007469,ENSSSCG00000032381,ENSSSCG00000004789,ENSSSCG00000017723,ENSSSCG00000009664,ENSSSCG00000020705,ENSSSCG00000008772,ENSSSCG00000013397,ENSSSCG00000040815,ENSSSCG00000010247,ENSSSCG00000005096,ENSSSCG00000035971,ENSSSCG00000037184,ENSSSCG00000035249,ENSSSCG00000011538,ENSSSCG00000015595,ENSSSCG00000005524,ENSSSCG00000013297,…
GO:BP	regulation of cell communication	GO:0010646	2.535150800613892e-14	13.595996202040078	2261	1526	334	15633	ENSSSCG00000026940,ENSSSCG00000011810,ENSSSCG00000017403,ENSSSCG00000035774,ENSSSCG00000027426,ENSSSCG00000007469,ENSSSCG00000032381,ENSSSCG00000004789,ENSSSCG00000010312,ENSSSCG00000017723,ENSSSCG00000009664,ENSSSCG00000004937,ENSSSCG00000020705,ENSSSCG00000008772,ENSSSCG00000013397,ENSSSCG00000025698,ENSSSCG00000040815,ENSSSCG00000010247,ENSSSCG00000038610,ENSSSCG00000005096,ENSSSCG00000005358,…
GO:BP	cell migration	GO:0016477	2.5691915628364038e-14	13.590203512868278	936	1526	171	15633	ENSSSCG00000017403,ENSSSCG00000004789,ENSSSCG00000010312,ENSSSCG00000017723,ENSSSCG00000009664,ENSSSCG00000012026,ENSSSCG00000025698,ENSSSCG00000005096,ENSSSCG00000011398,ENSSSCG00000021597,ENSSSCG00000017268,ENSSSCG00000034321,ENSSSCG00000005524,ENSSSCG00000013297,ENSSSCG00000011316,ENSSSCG00000009630,ENSSSCG00000000293,ENSSSCG00000005385,ENSSSCG00000009944,ENSSSCG00000038965,ENSSSCG00000013655,…
GO:BP	regulation of developmental process	GO:0050793	5.3511498560698835e-14	13.271552886672366	1698	1526	266	15633	ENSSSCG00000024596,ENSSSCG00000030165,ENSSSCG00000011810,ENSSSCG00000017403,ENSSSCG00000035774,ENSSSCG00000007465,ENSSSCG00000004789,ENSSSCG00000017723,ENSSSCG00000009664,ENSSSCG00000012026,ENSSSCG00000013397,ENSSSCG00000025698,ENSSSCG00000005096,ENSSSCG00000005358,ENSSSCG00000011454,ENSSSCG00000037184,ENSSSCG00000011398,ENSSSCG00000021597,ENSSSCG00000009152,ENSSSCG00000017268,ENSSSCG00000008261,…
GO:BP	regulation of programmed cell death	GO:0043067	7.090568294832762e-14	13.149318955589974	916	1526	167	15633	ENSSSCG00000013599,ENSSSCG00000026940,ENSSSCG00000011810,ENSSSCG00000014997,ENSSSCG00000015334,ENSSSCG00000027426,ENSSSCG00000007469,ENSSSCG00000009633,ENSSSCG00000004789,ENSSSCG00000017723,ENSSSCG00000009664,ENSSSCG00000025698,ENSSSCG00000038610,ENSSSCG00000005096,ENSSSCG00000010686,ENSSSCG00000035249,ENSSSCG00000015595,ENSSSCG00000021597,ENSSSCG00000017268,ENSSSCG00000034321,ENSSSCG00000005524,…
GO:BP	negative regulation of signaling	GO:0023057	8.0644666298054e-14	13.093424350828311	865	1526	160	15633	ENSSSCG00000011810,ENSSSCG00000035774,ENSSSCG00000027426,ENSSSCG00000007469,ENSSSCG00000032381,ENSSSCG00000004789,ENSSSCG00000004937,ENSSSCG00000013397,ENSSSCG00000025698,ENSSSCG00000040815,ENSSSCG00000038610,ENSSSCG00000005096,ENSSSCG00000035971,ENSSSCG00000004928,ENSSSCG00000015595,ENSSSCG00000005524,ENSSSCG00000013297,ENSSSCG00000010026,ENSSSCG00000029438,ENSSSCG00000000164,ENSSSCG00000013658,…
GO:BP	regulation of cell motility	GO:2000145	8.372312716832972e-14	13.077154558563336	577	1526	120	15633	ENSSSCG00000017403,ENSSSCG00000004789,ENSSSCG00000010312,ENSSSCG00000017723,ENSSSCG00000009664,ENSSSCG00000012026,ENSSSCG00000025698,ENSSSCG00000005096,ENSSSCG00000011398,ENSSSCG00000021597,ENSSSCG00000017268,ENSSSCG00000034321,ENSSSCG00000005524,ENSSSCG00000005385,ENSSSCG00000009944,ENSSSCG00000013655,ENSSSCG00000007495,ENSSSCG00000038500,ENSSSCG00000023956,ENSSSCG00000015808,ENSSSCG00000010831,…
GO:BP	negative regulation of cell communication	GO:0010648	1.1184732230439788e-13	12.951374408727338	861	1526	159	15633	ENSSSCG00000011810,ENSSSCG00000035774,ENSSSCG00000027426,ENSSSCG00000007469,ENSSSCG00000032381,ENSSSCG00000004789,ENSSSCG00000004937,ENSSSCG00000013397,ENSSSCG00000025698,ENSSSCG00000040815,ENSSSCG00000038610,ENSSSCG00000005096,ENSSSCG00000035971,ENSSSCG00000004928,ENSSSCG00000015595,ENSSSCG00000005524,ENSSSCG00000013297,ENSSSCG00000010026,ENSSSCG00000029438,ENSSSCG00000000164,ENSSSCG00000013658,…
GO:BP	regulation of multicellular organismal process	GO:0051239	1.398543526852378e-13	12.854324012540483	1998	1526	300	15633	ENSSSCG00000024596,ENSSSCG00000030165,ENSSSCG00000011810,ENSSSCG00000015334,ENSSSCG00000017403,ENSSSCG00000035774,ENSSSCG00000027426,ENSSSCG00000032381,ENSSSCG00000007465,ENSSSCG00000004789,ENSSSCG00000010312,ENSSSCG00000009664,ENSSSCG00000012026,ENSSSCG00000013397,ENSSSCG00000025698,ENSSSCG00000010247,ENSSSCG00000038610,ENSSSCG00000005096,ENSSSCG00000005358,ENSSSCG00000011454,ENSSSCG00000037184,…
GO:BP	regulation of apoptotic process	GO:0042981	1.398543526852378e-13	12.854324012540483	901	1526	164	15633	ENSSSCG00000013599,ENSSSCG00000026940,ENSSSCG00000011810,ENSSSCG00000014997,ENSSSCG00000015334,ENSSSCG00000027426,ENSSSCG00000007469,ENSSSCG00000009633,ENSSSCG00000004789,ENSSSCG00000017723,ENSSSCG00000009664,ENSSSCG00000025698,ENSSSCG00000038610,ENSSSCG00000005096,ENSSSCG00000010686,ENSSSCG00000035249,ENSSSCG00000015595,ENSSSCG00000021597,ENSSSCG00000017268,ENSSSCG00000034321,ENSSSCG00000005524,…
GO:BP	regulation of cellular component movement	GO:0051270	2.1781045175053782e-13	12.661921284228193	627	1526	126	15633	ENSSSCG00000011810,ENSSSCG00000017403,ENSSSCG00000004789,ENSSSCG00000010312,ENSSSCG00000017723,ENSSSCG00000009664,ENSSSCG00000012026,ENSSSCG00000025698,ENSSSCG00000005096,ENSSSCG00000011398,ENSSSCG00000021597,ENSSSCG00000017268,ENSSSCG00000034321,ENSSSCG00000005524,ENSSSCG00000005385,ENSSSCG00000009944,ENSSSCG00000013655,ENSSSCG00000007495,ENSSSCG00000038500,ENSSSCG00000023956,ENSSSCG00000015808,…
GO:BP	positive regulation of protein metabolic process	GO:0051247	2.2499239296229144e-13	12.647832165223523	1129	1526	193	15633	ENSSSCG00000026940,ENSSSCG00000011810,ENSSSCG00000014997,ENSSSCG00000017403,ENSSSCG00000027426,ENSSSCG00000007469,ENSSSCG00000004789,ENSSSCG00000017723,ENSSSCG00000009664,ENSSSCG00000029160,ENSSSCG00000020705,ENSSSCG00000008772,ENSSSCG00000013397,ENSSSCG00000038610,ENSSSCG00000011449,ENSSSCG00000035249,ENSSSCG00000005524,ENSSSCG00000013297,ENSSSCG00000000164,ENSSSCG00000015282,ENSSSCG00000013658,…
GO:BP	negative regulation of response to stimulus	GO:0048585	2.658350722990651e-13	12.57538772203464	1030	1526	180	15633	ENSSSCG00000011810,ENSSSCG00000035774,ENSSSCG00000027426,ENSSSCG00000007469,ENSSSCG00000032381,ENSSSCG00000004789,ENSSSCG00000010312,ENSSSCG00000017723,ENSSSCG00000013397,ENSSSCG00000025698,ENSSSCG00000040815,ENSSSCG00000005096,ENSSSCG00000035971,ENSSSCG00000004928,ENSSSCG00000040735,ENSSSCG00000011398,ENSSSCG00000015595,ENSSSCG00000005524,ENSSSCG00000013297,ENSSSCG00000010026,ENSSSCG00000029438,…
GO:BP	anatomical structure morphogenesis	GO:0009653	3.4813939837148133e-13	12.458246825531827	1835	1526	279	15633	ENSSSCG00000013599,ENSSSCG00000030042,ENSSSCG00000011810,ENSSSCG00000017403,ENSSSCG00000035774,ENSSSCG00000027426,ENSSSCG00000007465,ENSSSCG00000004789,ENSSSCG00000011264,ENSSSCG00000017723,ENSSSCG00000009664,ENSSSCG00000004092,ENSSSCG00000024975,ENSSSCG00000012026,ENSSSCG00000025698,ENSSSCG00000038948,ENSSSCG00000040815,ENSSSCG00000033669,ENSSSCG00000005096,ENSSSCG00000005358,ENSSSCG00000035971,…
GO:BP	regulation of protein modification process	GO:0031399	3.822991328517703e-13	12.417596687066293	1278	1526	211	15633	ENSSSCG00000011810,ENSSSCG00000010613,ENSSSCG00000035774,ENSSSCG00000007469,ENSSSCG00000004789,ENSSSCG00000017723,ENSSSCG00000009664,ENSSSCG00000020705,ENSSSCG00000008772,ENSSSCG00000013397,ENSSSCG00000040815,ENSSSCG00000038610,ENSSSCG00000005358,ENSSSCG00000029352,ENSSSCG00000035971,ENSSSCG00000011449,ENSSSCG00000035249,ENSSSCG00000015595,ENSSSCG00000005524,ENSSSCG00000013297,ENSSSCG00000029438,…
GO:BP	negative regulation of signal transduction	GO:0009968	4.955545375081629e-13	12.304908542923455	787	1526	147	15633	ENSSSCG00000011810,ENSSSCG00000035774,ENSSSCG00000027426,ENSSSCG00000007469,ENSSSCG00000032381,ENSSSCG00000004789,ENSSSCG00000013397,ENSSSCG00000025698,ENSSSCG00000040815,ENSSSCG00000005096,ENSSSCG00000035971,ENSSSCG00000004928,ENSSSCG00000015595,ENSSSCG00000005524,ENSSSCG00000013297,ENSSSCG00000010026,ENSSSCG00000029438,ENSSSCG00000000164,ENSSSCG00000013658,ENSSSCG00000017693,ENSSSCG00000030358,…
GO:BP	cell surface receptor signaling pathway	GO:0007166	5.328123066541368e-13	12.273425752587274	1901	1526	286	15633	ENSSSCG00000016851,ENSSSCG00000011810,ENSSSCG00000015334,ENSSSCG00000017403,ENSSSCG00000035774,ENSSSCG00000027426,ENSSSCG00000007469,ENSSSCG00000009633,ENSSSCG00000004789,ENSSSCG00000011264,ENSSSCG00000017723,ENSSSCG00000009664,ENSSSCG00000013397,ENSSSCG00000025698,ENSSSCG00000038610,ENSSSCG00000005096,ENSSSCG00000005358,ENSSSCG00000016850,ENSSSCG00000010686,ENSSSCG00000004928,ENSSSCG00000011398,…
GO:BP	developmental process	GO:0032502	1.777566798564007e-12	11.750174070090372	4020	1526	520	15633	ENSSSCG00000013599,ENSSSCG00000024596,ENSSSCG00000030165,ENSSSCG00000030042,ENSSSCG00000011810,ENSSSCG00000017403,ENSSSCG00000035774,ENSSSCG00000027426,ENSSSCG00000000736,ENSSSCG00000007465,ENSSSCG00000004789,ENSSSCG00000011264,ENSSSCG00000017723,ENSSSCG00000009664,ENSSSCG00000032527,ENSSSCG00000004092,ENSSSCG00000024975,ENSSSCG00000012026,ENSSSCG00000013397,ENSSSCG00000025698,ENSSSCG00000038948,…
GO:BP	gene expression	GO:0010467	3.1026867914294166e-12	11.508262063158773	4343	1526	553	15633	ENSSSCG00000024596,ENSSSCG00000030165,ENSSSCG00000030042,ENSSSCG00000011810,ENSSSCG00000017403,ENSSSCG00000005965,ENSSSCG00000027426,ENSSSCG00000000736,ENSSSCG00000032381,ENSSSCG00000004789,ENSSSCG00000010312,ENSSSCG00000011264,ENSSSCG00000014168,ENSSSCG00000032527,ENSSSCG00000024975,ENSSSCG00000035212,ENSSSCG00000013397,ENSSSCG00000025698,ENSSSCG00000038948,ENSSSCG00000010247,ENSSSCG00000023630,…
GO:BP	cell population proliferation	GO:0008283	3.5620405929518715e-12	11.448301135632306	1194	1526	197	15633	ENSSSCG00000016851,ENSSSCG00000011810,ENSSSCG00000017403,ENSSSCG00000005965,ENSSSCG00000004789,ENSSSCG00000010312,ENSSSCG00000017723,ENSSSCG00000009664,ENSSSCG00000032527,ENSSSCG00000024975,ENSSSCG00000012026,ENSSSCG00000005096,ENSSSCG00000005358,ENSSSCG00000016850,ENSSSCG00000040735,ENSSSCG00000042718,ENSSSCG00000021597,ENSSSCG00000017268,ENSSSCG00000034321,ENSSSCG00000005524,ENSSSCG00000009630,…
GO:BP	localization of cell	GO:0051674	3.5620405929518715e-12	11.448301135632306	1044	1526	178	15633	ENSSSCG00000017403,ENSSSCG00000004789,ENSSSCG00000010312,ENSSSCG00000017723,ENSSSCG00000009664,ENSSSCG00000012026,ENSSSCG00000025698,ENSSSCG00000005096,ENSSSCG00000011398,ENSSSCG00000021597,ENSSSCG00000017268,ENSSSCG00000034321,ENSSSCG00000005524,ENSSSCG00000013297,ENSSSCG00000011316,ENSSSCG00000009630,ENSSSCG00000000293,ENSSSCG00000005385,ENSSSCG00000009944,ENSSSCG00000038965,ENSSSCG00000013655,…
GO:BP	cell motility	GO:0048870	3.5620405929518715e-12	11.448301135632306	1044	1526	178	15633	ENSSSCG00000017403,ENSSSCG00000004789,ENSSSCG00000010312,ENSSSCG00000017723,ENSSSCG00000009664,ENSSSCG00000012026,ENSSSCG00000025698,ENSSSCG00000005096,ENSSSCG00000011398,ENSSSCG00000021597,ENSSSCG00000017268,ENSSSCG00000034321,ENSSSCG00000005524,ENSSSCG00000013297,ENSSSCG00000011316,ENSSSCG00000009630,ENSSSCG00000000293,ENSSSCG00000005385,ENSSSCG00000009944,ENSSSCG00000038965,ENSSSCG00000013655,…
GO:BP	macromolecule modification	GO:0043412	5.793584831877576e-12	11.237052629547309	3122	1526	420	15633	ENSSSCG00000011810,ENSSSCG00000010613,ENSSSCG00000015334,ENSSSCG00000035774,ENSSSCG00000007469,ENSSSCG00000007465,ENSSSCG00000004789,ENSSSCG00000017723,ENSSSCG00000009664,ENSSSCG00000020705,ENSSSCG00000008772,ENSSSCG00000013397,ENSSSCG00000040815,ENSSSCG00000038610,ENSSSCG00000016956,ENSSSCG00000005358,ENSSSCG00000029352,ENSSSCG00000035971,ENSSSCG00000011449,ENSSSCG00000035249,ENSSSCG00000015595,…
GO:BP	positive regulation of cellular protein metabolic process	GO:0032270	8.467953680047855e-12	11.072221526249535	1054	1526	178	15633	ENSSSCG00000026940,ENSSSCG00000011810,ENSSSCG00000014997,ENSSSCG00000017403,ENSSSCG00000027426,ENSSSCG00000007469,ENSSSCG00000004789,ENSSSCG00000017723,ENSSSCG00000009664,ENSSSCG00000029160,ENSSSCG00000020705,ENSSSCG00000008772,ENSSSCG00000013397,ENSSSCG00000038610,ENSSSCG00000011449,ENSSSCG00000035249,ENSSSCG00000005524,ENSSSCG00000013297,ENSSSCG00000000164,ENSSSCG00000015282,ENSSSCG00000013658,…
GO:BP	protein metabolic process	GO:0019538	9.033249576345061e-12	11.044155990638592	4473	1526	564	15633	ENSSSCG00000026940,ENSSSCG00000011810,ENSSSCG00000010613,ENSSSCG00000014997,ENSSSCG00000015334,ENSSSCG00000017403,ENSSSCG00000035774,ENSSSCG00000027426,ENSSSCG00000007469,ENSSSCG00000007465,ENSSSCG00000004789,ENSSSCG00000010312,ENSSSCG00000017723,ENSSSCG00000009664,ENSSSCG00000029160,ENSSSCG00000020705,ENSSSCG00000008772,ENSSSCG00000012026,ENSSSCG00000013397,ENSSSCG00000025698,ENSSSCG00000040815,…
GO:BP	anatomical structure development	GO:0048856	1.0567969879136718e-11	10.976008433219357	3705	1526	482	15633	ENSSSCG00000013599,ENSSSCG00000024596,ENSSSCG00000030165,ENSSSCG00000030042,ENSSSCG00000011810,ENSSSCG00000017403,ENSSSCG00000035774,ENSSSCG00000027426,ENSSSCG00000000736,ENSSSCG00000007465,ENSSSCG00000004789,ENSSSCG00000011264,ENSSSCG00000017723,ENSSSCG00000009664,ENSSSCG00000032527,ENSSSCG00000004092,ENSSSCG00000024975,ENSSSCG00000012026,ENSSSCG00000013397,ENSSSCG00000025698,ENSSSCG00000038948,…
GO:BP	phosphorylation	GO:0016310	1.3372633797908579e-11	10.873783048142036	1756	1526	263	15633	ENSSSCG00000010613,ENSSSCG00000015334,ENSSSCG00000017403,ENSSSCG00000035774,ENSSSCG00000007469,ENSSSCG00000004789,ENSSSCG00000017723,ENSSSCG00000009664,ENSSSCG00000020705,ENSSSCG00000008772,ENSSSCG00000009432,ENSSSCG00000040815,ENSSSCG00000011133,ENSSSCG00000038610,ENSSSCG00000016956,ENSSSCG00000005096,ENSSSCG00000005358,ENSSSCG00000029352,ENSSSCG00000035971,ENSSSCG00000039867,ENSSSCG00000035249,…
GO:BP	locomotion	GO:0040011	1.7097556672803626e-11	10.767065948048502	1166	1526	191	15633	ENSSSCG00000017403,ENSSSCG00000004789,ENSSSCG00000010312,ENSSSCG00000017723,ENSSSCG00000009664,ENSSSCG00000012026,ENSSSCG00000025698,ENSSSCG00000005096,ENSSSCG00000011398,ENSSSCG00000021597,ENSSSCG00000017268,ENSSSCG00000034321,ENSSSCG00000005524,ENSSSCG00000013297,ENSSSCG00000011316,ENSSSCG00000009630,ENSSSCG00000000293,ENSSSCG00000005385,ENSSSCG00000009944,ENSSSCG00000038965,ENSSSCG00000013655,…
GO:BP	negative regulation of macromolecule metabolic process	GO:0010605	1.7632466926714257e-11	10.75368692209042	1931	1526	283	15633	ENSSSCG00000024596,ENSSSCG00000030042,ENSSSCG00000011810,ENSSSCG00000010613,ENSSSCG00000017403,ENSSSCG00000005965,ENSSSCG00000035774,ENSSSCG00000027426,ENSSSCG00000007469,ENSSSCG00000004789,ENSSSCG00000013397,ENSSSCG00000025698,ENSSSCG00000038948,ENSSSCG00000040815,ENSSSCG00000038610,ENSSSCG00000005096,ENSSSCG00000005358,ENSSSCG00000035971,ENSSSCG00000008504,ENSSSCG00000011454,ENSSSCG00000010686,…
GO:BP	ribosome biogenesis	GO:0042254	1.9810610872398238e-11	10.703102132516912	247	1526	64	15633	ENSSSCG00000008635,ENSSSCG00000005729,ENSSSCG00000017693,ENSSSCG00000028638,ENSSSCG00000000696,ENSSSCG00000012252,ENSSSCG00000006727,ENSSSCG00000005217,ENSSSCG00000012823,ENSSSCG00000010990,ENSSSCG00000004394,ENSSSCG00000001792,ENSSSCG00000002753,ENSSSCG00000013662,ENSSSCG00000015712,ENSSSCG00000006214,ENSSSCG00000025796,ENSSSCG00000001041,ENSSSCG00000034814,ENSSSCG00000023173,ENSSSCG00000009043,…
GO:BP	negative regulation of metabolic process	GO:0009892	2.176635181938733e-11	10.662214355408983	2090	1526	301	15633	ENSSSCG00000024596,ENSSSCG00000030042,ENSSSCG00000011810,ENSSSCG00000010613,ENSSSCG00000015334,ENSSSCG00000017403,ENSSSCG00000005965,ENSSSCG00000035774,ENSSSCG00000027426,ENSSSCG00000007469,ENSSSCG00000004789,ENSSSCG00000013397,ENSSSCG00000025698,ENSSSCG00000038948,ENSSSCG00000040815,ENSSSCG00000038610,ENSSSCG00000005096,ENSSSCG00000005358,ENSSSCG00000035971,ENSSSCG00000008504,ENSSSCG00000011454,…
GO:BP	regulation of localization	GO:0032879	2.507531138142378e-11	10.600753665270876	1775	1526	264	15633	ENSSSCG00000011810,ENSSSCG00000017403,ENSSSCG00000007469,ENSSSCG00000004789,ENSSSCG00000010312,ENSSSCG00000017723,ENSSSCG00000009664,ENSSSCG00000012026,ENSSSCG00000013397,ENSSSCG00000025698,ENSSSCG00000038610,ENSSSCG00000005096,ENSSSCG00000010686,ENSSSCG00000011449,ENSSSCG00000011398,ENSSSCG00000021597,ENSSSCG00000017268,ENSSSCG00000008261,ENSSSCG00000034321,ENSSSCG00000005524,ENSSSCG00000029438,…
GO:BP	enzyme linked receptor protein signaling pathway	GO:0007167	2.6866708424822776e-11	10.57078553790256	656	1526	124	15633	ENSSSCG00000015334,ENSSSCG00000017403,ENSSSCG00000035774,ENSSSCG00000007469,ENSSSCG00000004789,ENSSSCG00000011264,ENSSSCG00000009664,ENSSSCG00000038610,ENSSSCG00000005096,ENSSSCG00000016850,ENSSSCG00000004928,ENSSSCG00000005524,ENSSSCG00000000233,ENSSSCG00000005385,ENSSSCG00000007495,ENSSSCG00000014362,ENSSSCG00000023956,ENSSSCG00000032434,ENSSSCG00000015808,ENSSSCG00000014336,ENSSSCG00000015136,…
GO:BP	regulation of cell population proliferation	GO:0042127	2.870396407113815e-11	10.542058122243729	991	1526	168	15633	ENSSSCG00000016851,ENSSSCG00000011810,ENSSSCG00000017403,ENSSSCG00000005965,ENSSSCG00000004789,ENSSSCG00000010312,ENSSSCG00000017723,ENSSSCG00000009664,ENSSSCG00000032527,ENSSSCG00000024975,ENSSSCG00000012026,ENSSSCG00000005096,ENSSSCG00000016850,ENSSSCG00000040735,ENSSSCG00000021597,ENSSSCG00000017268,ENSSSCG00000034321,ENSSSCG00000005524,ENSSSCG00000009630,ENSSSCG00000005494,ENSSSCG00000005385,…
GO:BP	system development	GO:0048731	3.539636558448212e-11	10.451041328020402	3015	1526	404	15633	ENSSSCG00000013599,ENSSSCG00000030165,ENSSSCG00000030042,ENSSSCG00000011810,ENSSSCG00000017403,ENSSSCG00000035774,ENSSSCG00000027426,ENSSSCG00000000736,ENSSSCG00000007465,ENSSSCG00000004789,ENSSSCG00000011264,ENSSSCG00000017723,ENSSSCG00000009664,ENSSSCG00000032527,ENSSSCG00000004092,ENSSSCG00000024975,ENSSSCG00000012026,ENSSSCG00000013397,ENSSSCG00000025698,ENSSSCG00000033669,ENSSSCG00000005096,…
GO:BP	tube development	GO:0035295	3.8026737876654046e-11	10.419910928938496	689	1526	128	15633	ENSSSCG00000013599,ENSSSCG00000017403,ENSSSCG00000035774,ENSSSCG00000004789,ENSSSCG00000009664,ENSSSCG00000004092,ENSSSCG00000012026,ENSSSCG00000025698,ENSSSCG00000033669,ENSSSCG00000005096,ENSSSCG00000005358,ENSSSCG00000037184,ENSSSCG00000023520,ENSSSCG00000017268,ENSSSCG00000008261,ENSSSCG00000005524,ENSSSCG00000009630,ENSSSCG00000000293,ENSSSCG00000005385,ENSSSCG00000009477,ENSSSCG00000037066,…
GO:BP	protein phosphorylation	GO:0006468	3.843629329115714e-11	10.415258501357728	1422	1526	221	15633	ENSSSCG00000010613,ENSSSCG00000015334,ENSSSCG00000035774,ENSSSCG00000007469,ENSSSCG00000004789,ENSSSCG00000017723,ENSSSCG00000009664,ENSSSCG00000020705,ENSSSCG00000008772,ENSSSCG00000040815,ENSSSCG00000038610,ENSSSCG00000016956,ENSSSCG00000005358,ENSSSCG00000029352,ENSSSCG00000035971,ENSSSCG00000035249,ENSSSCG00000015595,ENSSSCG00000017268,ENSSSCG00000005524,ENSSSCG00000013297,ENSSSCG00000012163,…
GO:BP	cellular protein metabolic process	GO:0044267	5.5090434907430915e-11	10.25892379910695	3912	1526	500	15633	ENSSSCG00000026940,ENSSSCG00000011810,ENSSSCG00000010613,ENSSSCG00000014997,ENSSSCG00000015334,ENSSSCG00000017403,ENSSSCG00000035774,ENSSSCG00000027426,ENSSSCG00000007469,ENSSSCG00000007465,ENSSSCG00000004789,ENSSSCG00000017723,ENSSSCG00000009664,ENSSSCG00000029160,ENSSSCG00000020705,ENSSSCG00000008772,ENSSSCG00000013397,ENSSSCG00000025698,ENSSSCG00000040815,ENSSSCG00000038610,ENSSSCG00000016956,…
GO:BP	movement of cell or subcellular component	GO:0006928	7.790417372234476e-11	10.108439274342498	1366	1526	213	15633	ENSSSCG00000011810,ENSSSCG00000017403,ENSSSCG00000004789,ENSSSCG00000010312,ENSSSCG00000017723,ENSSSCG00000009664,ENSSSCG00000012026,ENSSSCG00000025698,ENSSSCG00000005096,ENSSSCG00000011398,ENSSSCG00000021597,ENSSSCG00000017268,ENSSSCG00000034321,ENSSSCG00000005524,ENSSSCG00000013297,ENSSSCG00000011316,ENSSSCG00000004587,ENSSSCG00000009630,ENSSSCG00000000293,ENSSSCG00000005385,ENSSSCG00000009944,…
GO:BP	blood vessel morphogenesis	GO:0048514	7.978059037743122e-11	10.09810275422934	377	1526	83	15633	ENSSSCG00000013599,ENSSSCG00000017403,ENSSSCG00000004789,ENSSSCG00000009664,ENSSSCG00000012026,ENSSSCG00000025698,ENSSSCG00000005096,ENSSSCG00000005358,ENSSSCG00000037184,ENSSSCG00000017268,ENSSSCG00000008261,ENSSSCG00000005524,ENSSSCG00000009630,ENSSSCG00000000293,ENSSSCG00000037066,ENSSSCG00000009482,ENSSSCG00000011226,ENSSSCG00000028512,ENSSSCG00000039393,ENSSSCG00000003471,ENSSSCG00000011443,…
GO:BP	multicellular organism development	GO:0007275	7.978059037743122e-11	10.09810275422934	3298	1526	433	15633	ENSSSCG00000013599,ENSSSCG00000024596,ENSSSCG00000030165,ENSSSCG00000030042,ENSSSCG00000011810,ENSSSCG00000017403,ENSSSCG00000035774,ENSSSCG00000027426,ENSSSCG00000000736,ENSSSCG00000007465,ENSSSCG00000004789,ENSSSCG00000011264,ENSSSCG00000017723,ENSSSCG00000009664,ENSSSCG00000032527,ENSSSCG00000004092,ENSSSCG00000024975,ENSSSCG00000012026,ENSSSCG00000013397,ENSSSCG00000025698,ENSSSCG00000038948,…
GO:BP	regulation of gene expression	GO:0010468	7.992512525697188e-11	10.097316674438582	3372	1526	441	15633	ENSSSCG00000024596,ENSSSCG00000030165,ENSSSCG00000030042,ENSSSCG00000011810,ENSSSCG00000017403,ENSSSCG00000005965,ENSSSCG00000027426,ENSSSCG00000000736,ENSSSCG00000032381,ENSSSCG00000004789,ENSSSCG00000011264,ENSSSCG00000032527,ENSSSCG00000024975,ENSSSCG00000035212,ENSSSCG00000013397,ENSSSCG00000025698,ENSSSCG00000038948,ENSSSCG00000010247,ENSSSCG00000038610,ENSSSCG00000005096,ENSSSCG00000029352,…
GO:BP	negative regulation of nitrogen compound metabolic process	GO:0051172	8.814631712155132e-11	10.054795828426498	1686	1526	251	15633	ENSSSCG00000024596,ENSSSCG00000030042,ENSSSCG00000011810,ENSSSCG00000010613,ENSSSCG00000017403,ENSSSCG00000005965,ENSSSCG00000035774,ENSSSCG00000027426,ENSSSCG00000007469,ENSSSCG00000004789,ENSSSCG00000013397,ENSSSCG00000025698,ENSSSCG00000038948,ENSSSCG00000040815,ENSSSCG00000038610,ENSSSCG00000005358,ENSSSCG00000035971,ENSSSCG00000008504,ENSSSCG00000011454,ENSSSCG00000010686,ENSSSCG00000015595,…
GO:BP	positive regulation of cell migration	GO:0030335	1.1193403762659572e-10	9.951037830311481	301	1526	71	15633	ENSSSCG00000017403,ENSSSCG00000004789,ENSSSCG00000010312,ENSSSCG00000009664,ENSSSCG00000012026,ENSSSCG00000025698,ENSSSCG00000005096,ENSSSCG00000011398,ENSSSCG00000017268,ENSSSCG00000005524,ENSSSCG00000005385,ENSSSCG00000013655,ENSSSCG00000007495,ENSSSCG00000023956,ENSSSCG00000015808,ENSSSCG00000009482,ENSSSCG00000011226,ENSSSCG00000032176,ENSSSCG00000032613,ENSSSCG00000015556,ENSSSCG00000038162,…
GO:BP	organonitrogen compound metabolic process	GO:1901564	1.1193403762659572e-10	9.951037830311481	5115	1526	624	15633	ENSSSCG00000026940,ENSSSCG00000011810,ENSSSCG00000010613,ENSSSCG00000014997,ENSSSCG00000015334,ENSSSCG00000017403,ENSSSCG00000035774,ENSSSCG00000027426,ENSSSCG00000007469,ENSSSCG00000007465,ENSSSCG00000004789,ENSSSCG00000010312,ENSSSCG00000017723,ENSSSCG00000009664,ENSSSCG00000029160,ENSSSCG00000020705,ENSSSCG00000004092,ENSSSCG00000008772,ENSSSCG00000012026,ENSSSCG00000013397,ENSSSCG00000025698,…
GO:BP	regulation of phosphate metabolic process	GO:0019220	1.2061878949764004e-10	9.91858503432248	1242	1526	197	15633	ENSSSCG00000010613,ENSSSCG00000015334,ENSSSCG00000017403,ENSSSCG00000035774,ENSSSCG00000007469,ENSSSCG00000004789,ENSSSCG00000017723,ENSSSCG00000009664,ENSSSCG00000020705,ENSSSCG00000008772,ENSSSCG00000040815,ENSSSCG00000038610,ENSSSCG00000005096,ENSSSCG00000005358,ENSSSCG00000029352,ENSSSCG00000035971,ENSSSCG00000035249,ENSSSCG00000015595,ENSSSCG00000005524,ENSSSCG00000013297,ENSSSCG00000010026,…
GO:BP	regulation of phosphorus metabolic process	GO:0051174	1.2866167269963762e-10	9.890550806740249	1243	1526	197	15633	ENSSSCG00000010613,ENSSSCG00000015334,ENSSSCG00000017403,ENSSSCG00000035774,ENSSSCG00000007469,ENSSSCG00000004789,ENSSSCG00000017723,ENSSSCG00000009664,ENSSSCG00000020705,ENSSSCG00000008772,ENSSSCG00000040815,ENSSSCG00000038610,ENSSSCG00000005096,ENSSSCG00000005358,ENSSSCG00000029352,ENSSSCG00000035971,ENSSSCG00000035249,ENSSSCG00000015595,ENSSSCG00000005524,ENSSSCG00000013297,ENSSSCG00000010026,…
GO:BP	regulation of multicellular organismal development	GO:2000026	1.4552766503192954e-10	9.837054438783756	1302	1526	204	15633	ENSSSCG00000024596,ENSSSCG00000030165,ENSSSCG00000011810,ENSSSCG00000017403,ENSSSCG00000035774,ENSSSCG00000007465,ENSSSCG00000004789,ENSSSCG00000009664,ENSSSCG00000012026,ENSSSCG00000013397,ENSSSCG00000025698,ENSSSCG00000005096,ENSSSCG00000005358,ENSSSCG00000011454,ENSSSCG00000037184,ENSSSCG00000011398,ENSSSCG00000021597,ENSSSCG00000009152,ENSSSCG00000017268,ENSSSCG00000008261,ENSSSCG00000005524,…
GO:BP	vasculature development	GO:0001944	1.8915175471808847e-10	9.723189625500773	466	1526	95	15633	ENSSSCG00000013599,ENSSSCG00000017403,ENSSSCG00000035774,ENSSSCG00000004789,ENSSSCG00000009664,ENSSSCG00000012026,ENSSSCG00000025698,ENSSSCG00000005096,ENSSSCG00000005358,ENSSSCG00000037184,ENSSSCG00000023520,ENSSSCG00000017268,ENSSSCG00000008261,ENSSSCG00000005524,ENSSSCG00000009630,ENSSSCG00000000293,ENSSSCG00000037066,ENSSSCG00000009482,ENSSSCG00000011226,ENSSSCG00000028512,ENSSSCG00000039393,…
GO:BP	regulation of phosphorylation	GO:0042325	1.9217956338449515e-10	9.716292797631272	1103	1526	179	15633	ENSSSCG00000010613,ENSSSCG00000017403,ENSSSCG00000035774,ENSSSCG00000007469,ENSSSCG00000004789,ENSSSCG00000017723,ENSSSCG00000009664,ENSSSCG00000020705,ENSSSCG00000008772,ENSSSCG00000040815,ENSSSCG00000038610,ENSSSCG00000005096,ENSSSCG00000005358,ENSSSCG00000029352,ENSSSCG00000035971,ENSSSCG00000035249,ENSSSCG00000015595,ENSSSCG00000005524,ENSSSCG00000013297,ENSSSCG00000010026,ENSSSCG00000029438,…
GO:BP	cellular protein modification process	GO:0006464	2.3786182989082847e-10	9.623675244376317	2966	1526	394	15633	ENSSSCG00000011810,ENSSSCG00000010613,ENSSSCG00000015334,ENSSSCG00000035774,ENSSSCG00000007469,ENSSSCG00000007465,ENSSSCG00000004789,ENSSSCG00000017723,ENSSSCG00000009664,ENSSSCG00000020705,ENSSSCG00000008772,ENSSSCG00000013397,ENSSSCG00000040815,ENSSSCG00000038610,ENSSSCG00000016956,ENSSSCG00000005358,ENSSSCG00000029352,ENSSSCG00000035971,ENSSSCG00000011449,ENSSSCG00000035249,ENSSSCG00000015595,…
GO:BP	protein modification process	GO:0036211	2.3786182989082847e-10	9.623675244376317	2966	1526	394	15633	ENSSSCG00000011810,ENSSSCG00000010613,ENSSSCG00000015334,ENSSSCG00000035774,ENSSSCG00000007469,ENSSSCG00000007465,ENSSSCG00000004789,ENSSSCG00000017723,ENSSSCG00000009664,ENSSSCG00000020705,ENSSSCG00000008772,ENSSSCG00000013397,ENSSSCG00000040815,ENSSSCG00000038610,ENSSSCG00000016956,ENSSSCG00000005358,ENSSSCG00000029352,ENSSSCG00000035971,ENSSSCG00000011449,ENSSSCG00000035249,ENSSSCG00000015595,…
GO:BP	rRNA processing	GO:0006364	2.6335202067563293e-10	9.57946334499243	161	1526	47	15633	ENSSSCG00000008635,ENSSSCG00000028638,ENSSSCG00000000696,ENSSSCG00000006727,ENSSSCG00000005217,ENSSSCG00000012823,ENSSSCG00000010990,ENSSSCG00000004394,ENSSSCG00000002753,ENSSSCG00000015712,ENSSSCG00000006214,ENSSSCG00000034814,ENSSSCG00000023173,ENSSSCG00000009137,ENSSSCG00000032024,ENSSSCG00000017288,ENSSSCG00000028602,ENSSSCG00000014199,ENSSSCG00000017274,ENSSSCG00000001656,ENSSSCG00000010145,…
GO:BP	circulatory system development	GO:0072359	3.545710634183953e-10	9.450296710107066	690	1526	125	15633	ENSSSCG00000013599,ENSSSCG00000017403,ENSSSCG00000035774,ENSSSCG00000004789,ENSSSCG00000009664,ENSSSCG00000012026,ENSSSCG00000025698,ENSSSCG00000005096,ENSSSCG00000005358,ENSSSCG00000037184,ENSSSCG00000023520,ENSSSCG00000017268,ENSSSCG00000008261,ENSSSCG00000005524,ENSSSCG00000009630,ENSSSCG00000035037,ENSSSCG00000000293,ENSSSCG00000011894,ENSSSCG00000027378,ENSSSCG00000037066,ENSSSCG00000009482,…
GO:BP	regulation of biosynthetic process	GO:0009889	3.545710634183953e-10	9.450296710107066	2993	1526	396	15633	ENSSSCG00000030165,ENSSSCG00000030042,ENSSSCG00000011810,ENSSSCG00000015334,ENSSSCG00000017403,ENSSSCG00000005965,ENSSSCG00000027426,ENSSSCG00000000736,ENSSSCG00000032381,ENSSSCG00000004789,ENSSSCG00000011264,ENSSSCG00000009664,ENSSSCG00000032527,ENSSSCG00000024975,ENSSSCG00000035212,ENSSSCG00000013397,ENSSSCG00000038948,ENSSSCG00000038610,ENSSSCG00000005096,ENSSSCG00000029352,ENSSSCG00000011454,…
GO:BP	regulation of protein phosphorylation	GO:0001932	3.654785558909599e-10	9.437138099777085	1000	1526	165	15633	ENSSSCG00000010613,ENSSSCG00000035774,ENSSSCG00000007469,ENSSSCG00000004789,ENSSSCG00000017723,ENSSSCG00000009664,ENSSSCG00000020705,ENSSSCG00000008772,ENSSSCG00000040815,ENSSSCG00000038610,ENSSSCG00000005358,ENSSSCG00000029352,ENSSSCG00000035971,ENSSSCG00000035249,ENSSSCG00000015595,ENSSSCG00000005524,ENSSSCG00000013297,ENSSSCG00000029438,ENSSSCG00000015282,ENSSSCG00000013658,ENSSSCG00000000293,…
GO:BP	response to cytokine	GO:0034097	3.654785558909599e-10	9.437138099777085	594	1526	112	15633	ENSSSCG00000016851,ENSSSCG00000030042,ENSSSCG00000017403,ENSSSCG00000017723,ENSSSCG00000009664,ENSSSCG00000024975,ENSSSCG00000005096,ENSSSCG00000016850,ENSSSCG00000017268,ENSSSCG00000008261,ENSSSCG00000005524,ENSSSCG00000013297,ENSSSCG00000011316,ENSSSCG00000007817,ENSSSCG00000035715,ENSSSCG00000013655,ENSSSCG00000027806,ENSSSCG00000037929,ENSSSCG00000038879,ENSSSCG00000005247,ENSSSCG00000015808,…
GO:BP	negative regulation of cellular metabolic process	GO:0031324	3.8027217542642793e-10	9.419905450819943	1814	1526	263	15633	ENSSSCG00000024596,ENSSSCG00000030042,ENSSSCG00000011810,ENSSSCG00000010613,ENSSSCG00000017403,ENSSSCG00000005965,ENSSSCG00000035774,ENSSSCG00000027426,ENSSSCG00000007469,ENSSSCG00000004789,ENSSSCG00000013397,ENSSSCG00000025698,ENSSSCG00000038948,ENSSSCG00000040815,ENSSSCG00000038610,ENSSSCG00000005096,ENSSSCG00000005358,ENSSSCG00000035971,ENSSSCG00000008504,ENSSSCG00000011454,ENSSSCG00000010686,…
GO:BP	positive regulation of locomotion	GO:0040017	3.848155594290788e-10	9.414747376245511	329	1526	74	15633	ENSSSCG00000017403,ENSSSCG00000004789,ENSSSCG00000010312,ENSSSCG00000009664,ENSSSCG00000012026,ENSSSCG00000025698,ENSSSCG00000005096,ENSSSCG00000011398,ENSSSCG00000017268,ENSSSCG00000005524,ENSSSCG00000005385,ENSSSCG00000013655,ENSSSCG00000007495,ENSSSCG00000023956,ENSSSCG00000015808,ENSSSCG00000009482,ENSSSCG00000011226,ENSSSCG00000032176,ENSSSCG00000032613,ENSSSCG00000015556,ENSSSCG00000038162,…
GO:BP	RNA metabolic process	GO:0016070	4.088208555233967e-10	9.388466957277215	3411	1526	441	15633	ENSSSCG00000024596,ENSSSCG00000030165,ENSSSCG00000030042,ENSSSCG00000011810,ENSSSCG00000017403,ENSSSCG00000005965,ENSSSCG00000027426,ENSSSCG00000000736,ENSSSCG00000032381,ENSSSCG00000011264,ENSSSCG00000014168,ENSSSCG00000032527,ENSSSCG00000024975,ENSSSCG00000035212,ENSSSCG00000013397,ENSSSCG00000038948,ENSSSCG00000010247,ENSSSCG00000008635,ENSSSCG00000005096,ENSSSCG00000029352,ENSSSCG00000011454,…
GO:BP	tissue development	GO:0009888	5.17192049927549e-10	9.286348159544026	1239	1526	194	15633	ENSSSCG00000030165,ENSSSCG00000030042,ENSSSCG00000035774,ENSSSCG00000009664,ENSSSCG00000032527,ENSSSCG00000004092,ENSSSCG00000024975,ENSSSCG00000013397,ENSSSCG00000025698,ENSSSCG00000038948,ENSSSCG00000040815,ENSSSCG00000033669,ENSSSCG00000005096,ENSSSCG00000035971,ENSSSCG00000037184,ENSSSCG00000011398,ENSSSCG00000015595,ENSSSCG00000021597,ENSSSCG00000009152,ENSSSCG00000010219,ENSSSCG00000005524,…
GO:BP	positive regulation of cellular component movement	GO:0051272	5.590714998778409e-10	9.252532646466543	325	1526	73	15633	ENSSSCG00000011810,ENSSSCG00000017403,ENSSSCG00000004789,ENSSSCG00000010312,ENSSSCG00000009664,ENSSSCG00000012026,ENSSSCG00000025698,ENSSSCG00000005096,ENSSSCG00000011398,ENSSSCG00000017268,ENSSSCG00000005524,ENSSSCG00000005385,ENSSSCG00000013655,ENSSSCG00000007495,ENSSSCG00000023956,ENSSSCG00000015808,ENSSSCG00000009482,ENSSSCG00000011226,ENSSSCG00000032176,ENSSSCG00000032613,ENSSSCG00000015556,…
GO:BP	cardiovascular system development	GO:0072358	5.8143753391786e-10	9.235496936364589	476	1526	95	15633	ENSSSCG00000013599,ENSSSCG00000017403,ENSSSCG00000035774,ENSSSCG00000004789,ENSSSCG00000009664,ENSSSCG00000012026,ENSSSCG00000025698,ENSSSCG00000005096,ENSSSCG00000005358,ENSSSCG00000037184,ENSSSCG00000023520,ENSSSCG00000017268,ENSSSCG00000008261,ENSSSCG00000005524,ENSSSCG00000009630,ENSSSCG00000000293,ENSSSCG00000037066,ENSSSCG00000009482,ENSSSCG00000011226,ENSSSCG00000028512,ENSSSCG00000039393,…
GO:BP	blood vessel development	GO:0001568	5.871668234853173e-10	9.231238491212395	441	1526	90	15633	ENSSSCG00000013599,ENSSSCG00000017403,ENSSSCG00000004789,ENSSSCG00000009664,ENSSSCG00000012026,ENSSSCG00000025698,ENSSSCG00000005096,ENSSSCG00000005358,ENSSSCG00000037184,ENSSSCG00000023520,ENSSSCG00000017268,ENSSSCG00000008261,ENSSSCG00000005524,ENSSSCG00000009630,ENSSSCG00000000293,ENSSSCG00000037066,ENSSSCG00000009482,ENSSSCG00000011226,ENSSSCG00000028512,ENSSSCG00000039393,ENSSSCG00000003471,…
GO:BP	negative regulation of intracellular signal transduction	GO:1902532	8.255500051145975e-10	9.083256615571866	341	1526	75	15633	ENSSSCG00000011810,ENSSSCG00000007469,ENSSSCG00000032381,ENSSSCG00000004789,ENSSSCG00000013397,ENSSSCG00000040815,ENSSSCG00000005096,ENSSSCG00000035971,ENSSSCG00000015595,ENSSSCG00000005524,ENSSSCG00000013297,ENSSSCG00000010026,ENSSSCG00000029438,ENSSSCG00000037241,ENSSSCG00000032434,ENSSSCG00000017169,ENSSSCG00000010831,ENSSSCG00000009482,ENSSSCG00000004717,ENSSSCG00000021738,ENSSSCG00000016991,…
GO:BP	cellular response to cytokine stimulus	GO:0071345	1.105374410801668e-9	8.956490593468976	539	1526	103	15633	ENSSSCG00000016851,ENSSSCG00000030042,ENSSSCG00000017403,ENSSSCG00000017723,ENSSSCG00000009664,ENSSSCG00000024975,ENSSSCG00000005096,ENSSSCG00000016850,ENSSSCG00000008261,ENSSSCG00000005524,ENSSSCG00000013297,ENSSSCG00000011316,ENSSSCG00000007817,ENSSSCG00000013655,ENSSSCG00000027806,ENSSSCG00000037929,ENSSSCG00000005247,ENSSSCG00000002525,ENSSSCG00000014336,ENSSSCG00000009482,ENSSSCG00000021738,…
GO:BP	positive regulation of cell motility	GO:2000147	1.1936627725077657e-9	8.923118350530837	317	1526	71	15633	ENSSSCG00000017403,ENSSSCG00000004789,ENSSSCG00000010312,ENSSSCG00000009664,ENSSSCG00000012026,ENSSSCG00000025698,ENSSSCG00000005096,ENSSSCG00000011398,ENSSSCG00000017268,ENSSSCG00000005524,ENSSSCG00000005385,ENSSSCG00000013655,ENSSSCG00000007495,ENSSSCG00000023956,ENSSSCG00000015808,ENSSSCG00000009482,ENSSSCG00000011226,ENSSSCG00000032176,ENSSSCG00000032613,ENSSSCG00000015556,ENSSSCG00000038162,…
GO:BP	positive regulation of response to stimulus	GO:0048584	1.4300530987016178e-9	8.844647836629358	1395	1526	211	15633	ENSSSCG00000026940,ENSSSCG00000017403,ENSSSCG00000007469,ENSSSCG00000003079,ENSSSCG00000004789,ENSSSCG00000017723,ENSSSCG00000009664,ENSSSCG00000020705,ENSSSCG00000008772,ENSSSCG00000013397,ENSSSCG00000025698,ENSSSCG00000010247,ENSSSCG00000038610,ENSSSCG00000005096,ENSSSCG00000005358,ENSSSCG00000037184,ENSSSCG00000035249,ENSSSCG00000011538,ENSSSCG00000015595,ENSSSCG00000017268,ENSSSCG00000005524,…
GO:BP	transmembrane receptor protein tyrosine kinase signaling pathway	GO:0007169	1.5729588878857091e-9	8.803282628297062	421	1526	86	15633	ENSSSCG00000015334,ENSSSCG00000017403,ENSSSCG00000035774,ENSSSCG00000007469,ENSSSCG00000004789,ENSSSCG00000011264,ENSSSCG00000009664,ENSSSCG00000005096,ENSSSCG00000004928,ENSSSCG00000005524,ENSSSCG00000005385,ENSSSCG00000007495,ENSSSCG00000014362,ENSSSCG00000023956,ENSSSCG00000032434,ENSSSCG00000015136,ENSSSCG00000009482,ENSSSCG00000021738,ENSSSCG00000003471,ENSSSCG00000017232,ENSSSCG00000005215,…
GO:BP	regulation of macromolecule biosynthetic process	GO:0010556	1.5805362242955126e-9	8.801195546119011	2881	1526	380	15633	ENSSSCG00000030165,ENSSSCG00000030042,ENSSSCG00000011810,ENSSSCG00000017403,ENSSSCG00000005965,ENSSSCG00000027426,ENSSSCG00000000736,ENSSSCG00000032381,ENSSSCG00000004789,ENSSSCG00000011264,ENSSSCG00000032527,ENSSSCG00000024975,ENSSSCG00000035212,ENSSSCG00000013397,ENSSSCG00000038948,ENSSSCG00000038610,ENSSSCG00000005096,ENSSSCG00000029352,ENSSSCG00000011454,ENSSSCG00000012967,ENSSSCG00000010575,…
GO:BP	actin filament-based process	GO:0030029	1.6687056592705012e-9	8.777620261180482	565	1526	106	15633	ENSSSCG00000011810,ENSSSCG00000007469,ENSSSCG00000009664,ENSSSCG00000004587,ENSSSCG00000013658,ENSSSCG00000009944,ENSSSCG00000007495,ENSSSCG00000023956,ENSSSCG00000034364,ENSSSCG00000004145,ENSSSCG00000017232,ENSSSCG00000009642,ENSSSCG00000005243,ENSSSCG00000025401,ENSSSCG00000008406,ENSSSCG00000038162,ENSSSCG00000017885,ENSSSCG00000003644,ENSSSCG00000017728,ENSSSCG00000000036,ENSSSCG00000020976,…
GO:BP	organic substance biosynthetic process	GO:1901576	1.877984650214348e-9	8.726307961779414	4401	1526	542	15633	ENSSSCG00000030165,ENSSSCG00000033703,ENSSSCG00000030042,ENSSSCG00000011810,ENSSSCG00000015334,ENSSSCG00000017403,ENSSSCG00000005965,ENSSSCG00000027426,ENSSSCG00000000736,ENSSSCG00000032381,ENSSSCG00000007465,ENSSSCG00000004789,ENSSSCG00000011264,ENSSSCG00000014168,ENSSSCG00000009664,ENSSSCG00000032527,ENSSSCG00000004092,ENSSSCG00000024975,ENSSSCG00000035212,ENSSSCG00000013397,ENSSSCG00000038948,…
GO:BP	cellular biosynthetic process	GO:0044249	1.9767757344894815e-9	8.704042598667288	4326	1526	534	15633	ENSSSCG00000030165,ENSSSCG00000033703,ENSSSCG00000030042,ENSSSCG00000011810,ENSSSCG00000015334,ENSSSCG00000017403,ENSSSCG00000005965,ENSSSCG00000027426,ENSSSCG00000000736,ENSSSCG00000032381,ENSSSCG00000007465,ENSSSCG00000004789,ENSSSCG00000011264,ENSSSCG00000014168,ENSSSCG00000009664,ENSSSCG00000032527,ENSSSCG00000004092,ENSSSCG00000024975,ENSSSCG00000035212,ENSSSCG00000013397,ENSSSCG00000038948,…
GO:BP	positive regulation of protein modification process	GO:0031401	1.983137499093201e-9	8.702647173325081	825	1526	140	15633	ENSSSCG00000011810,ENSSSCG00000007469,ENSSSCG00000004789,ENSSSCG00000017723,ENSSSCG00000009664,ENSSSCG00000020705,ENSSSCG00000008772,ENSSSCG00000013397,ENSSSCG00000038610,ENSSSCG00000011449,ENSSSCG00000035249,ENSSSCG00000005524,ENSSSCG00000013297,ENSSSCG00000000164,ENSSSCG00000015282,ENSSSCG00000013658,ENSSSCG00000000293,ENSSSCG00000013655,ENSSSCG00000024771,ENSSSCG00000007495,ENSSSCG00000022689,…
GO:BP	regulation of cellular biosynthetic process	GO:0031326	1.983137499093201e-9	8.702647173325081	2960	1526	388	15633	ENSSSCG00000030165,ENSSSCG00000030042,ENSSSCG00000011810,ENSSSCG00000015334,ENSSSCG00000017403,ENSSSCG00000005965,ENSSSCG00000027426,ENSSSCG00000000736,ENSSSCG00000032381,ENSSSCG00000004789,ENSSSCG00000011264,ENSSSCG00000009664,ENSSSCG00000032527,ENSSSCG00000024975,ENSSSCG00000035212,ENSSSCG00000013397,ENSSSCG00000038948,ENSSSCG00000038610,ENSSSCG00000005096,ENSSSCG00000029352,ENSSSCG00000011454,…
GO:BP	regulation of molecular function	GO:0065009	1.983137499093201e-9	8.702647173325081	2080	1526	290	15633	ENSSSCG00000013599,ENSSSCG00000026940,ENSSSCG00000011810,ENSSSCG00000010613,ENSSSCG00000014997,ENSSSCG00000015334,ENSSSCG00000017403,ENSSSCG00000035774,ENSSSCG00000027426,ENSSSCG00000007469,ENSSSCG00000004789,ENSSSCG00000010312,ENSSSCG00000017723,ENSSSCG00000009664,ENSSSCG00000020705,ENSSSCG00000025698,ENSSSCG00000040815,ENSSSCG00000005096,ENSSSCG00000005358,ENSSSCG00000029352,ENSSSCG00000035971,…
GO:BP	positive regulation of signal transduction	GO:0009967	2.124316753879926e-9	8.672780725723506	1024	1526	165	15633	ENSSSCG00000026940,ENSSSCG00000017403,ENSSSCG00000007469,ENSSSCG00000004789,ENSSSCG00000017723,ENSSSCG00000009664,ENSSSCG00000020705,ENSSSCG00000008772,ENSSSCG00000013397,ENSSSCG00000010247,ENSSSCG00000038610,ENSSSCG00000005096,ENSSSCG00000005358,ENSSSCG00000037184,ENSSSCG00000035249,ENSSSCG00000011538,ENSSSCG00000015595,ENSSSCG00000017268,ENSSSCG00000005524,ENSSSCG00000013297,ENSSSCG00000017330,…
GO:BP	rRNA metabolic process	GO:0016072	2.1344569268209243e-9	8.670712604801349	171	1526	47	15633	ENSSSCG00000008635,ENSSSCG00000028638,ENSSSCG00000000696,ENSSSCG00000006727,ENSSSCG00000005217,ENSSSCG00000012823,ENSSSCG00000010990,ENSSSCG00000004394,ENSSSCG00000002753,ENSSSCG00000015712,ENSSSCG00000006214,ENSSSCG00000034814,ENSSSCG00000023173,ENSSSCG00000009137,ENSSSCG00000032024,ENSSSCG00000017288,ENSSSCG00000028602,ENSSSCG00000014199,ENSSSCG00000017274,ENSSSCG00000001656,ENSSSCG00000010145,…
GO:BP	anatomical structure formation involved in morphogenesis	GO:0048646	2.4793539963961235e-9	8.605661461249241	758	1526	131	15633	ENSSSCG00000013599,ENSSSCG00000030042,ENSSSCG00000011810,ENSSSCG00000017403,ENSSSCG00000027426,ENSSSCG00000004789,ENSSSCG00000009664,ENSSSCG00000004092,ENSSSCG00000012026,ENSSSCG00000025698,ENSSSCG00000038948,ENSSSCG00000040815,ENSSSCG00000033669,ENSSSCG00000005096,ENSSSCG00000035971,ENSSSCG00000037184,ENSSSCG00000017268,ENSSSCG00000008261,ENSSSCG00000005524,ENSSSCG00000009630,ENSSSCG00000025588,…
GO:BP	biosynthetic process	GO:0009058	2.621805817939187e-9	8.581399477146476	4459	1526	547	15633	ENSSSCG00000030165,ENSSSCG00000033703,ENSSSCG00000030042,ENSSSCG00000011810,ENSSSCG00000015334,ENSSSCG00000017403,ENSSSCG00000005965,ENSSSCG00000027426,ENSSSCG00000000736,ENSSSCG00000032381,ENSSSCG00000007465,ENSSSCG00000004789,ENSSSCG00000011264,ENSSSCG00000014168,ENSSSCG00000009664,ENSSSCG00000032527,ENSSSCG00000004092,ENSSSCG00000024975,ENSSSCG00000035212,ENSSSCG00000013397,ENSSSCG00000038948,…
GO:BP	regulation of anatomical structure morphogenesis	GO:0022603	2.741682108593665e-9	8.561982902021736	660	1526	118	15633	ENSSSCG00000017403,ENSSSCG00000004789,ENSSSCG00000017723,ENSSSCG00000009664,ENSSSCG00000012026,ENSSSCG00000025698,ENSSSCG00000005096,ENSSSCG00000037184,ENSSSCG00000011398,ENSSSCG00000017268,ENSSSCG00000008261,ENSSSCG00000005524,ENSSSCG00000013297,ENSSSCG00000030358,ENSSSCG00000000293,ENSSSCG00000009944,ENSSSCG00000038965,ENSSSCG00000016646,ENSSSCG00000007495,ENSSSCG00000023956,ENSSSCG00000015808,…
GO:BP	regulation of cell differentiation	GO:0045595	3.1288418829481766e-9	8.504616383513502	1135	1526	178	15633	ENSSSCG00000024596,ENSSSCG00000030165,ENSSSCG00000011810,ENSSSCG00000017403,ENSSSCG00000035774,ENSSSCG00000009664,ENSSSCG00000013397,ENSSSCG00000025698,ENSSSCG00000005096,ENSSSCG00000005358,ENSSSCG00000011398,ENSSSCG00000034321,ENSSSCG00000005524,ENSSSCG00000015428,ENSSSCG00000009630,ENSSSCG00000035037,ENSSSCG00000013658,ENSSSCG00000024674,ENSSSCG00000030358,ENSSSCG00000009944,ENSSSCG00000012713,…
GO:BP	cellular developmental process	GO:0048869	3.7861429574528485e-9	8.421802991940952	2629	1526	350	15633	ENSSSCG00000024596,ENSSSCG00000030165,ENSSSCG00000030042,ENSSSCG00000011810,ENSSSCG00000017403,ENSSSCG00000035774,ENSSSCG00000027426,ENSSSCG00000007465,ENSSSCG00000017723,ENSSSCG00000009664,ENSSSCG00000032527,ENSSSCG00000024975,ENSSSCG00000013397,ENSSSCG00000025698,ENSSSCG00000038948,ENSSSCG00000038610,ENSSSCG00000033669,ENSSSCG00000005096,ENSSSCG00000005358,ENSSSCG00000037184,ENSSSCG00000030369,…
GO:BP	phosphate-containing compound metabolic process	GO:0006796	3.7861429574528485e-9	8.421802991940952	2422	1526	327	15633	ENSSSCG00000024596,ENSSSCG00000010613,ENSSSCG00000015334,ENSSSCG00000017403,ENSSSCG00000035774,ENSSSCG00000007469,ENSSSCG00000004789,ENSSSCG00000017723,ENSSSCG00000009664,ENSSSCG00000010261,ENSSSCG00000020705,ENSSSCG00000008772,ENSSSCG00000009432,ENSSSCG00000040815,ENSSSCG00000011133,ENSSSCG00000038610,ENSSSCG00000016956,ENSSSCG00000005096,ENSSSCG00000005358,ENSSSCG00000029352,ENSSSCG00000035971,…
GO:BP	macromolecule biosynthetic process	GO:0009059	3.836897586060481e-9	8.416019792775204	3719	1526	468	15633	ENSSSCG00000030165,ENSSSCG00000033703,ENSSSCG00000030042,ENSSSCG00000011810,ENSSSCG00000017403,ENSSSCG00000005965,ENSSSCG00000027426,ENSSSCG00000000736,ENSSSCG00000032381,ENSSSCG00000007465,ENSSSCG00000004789,ENSSSCG00000011264,ENSSSCG00000014168,ENSSSCG00000032527,ENSSSCG00000024975,ENSSSCG00000035212,ENSSSCG00000013397,ENSSSCG00000038948,ENSSSCG00000010247,ENSSSCG00000038610,ENSSSCG00000005096,…
GO:BP	actin cytoskeleton organization	GO:0030036	4.088906511383472e-9	8.388392819026107	523	1526	99	15633	ENSSSCG00000011810,ENSSSCG00000007469,ENSSSCG00000009664,ENSSSCG00000004587,ENSSSCG00000013658,ENSSSCG00000009944,ENSSSCG00000007495,ENSSSCG00000023956,ENSSSCG00000034364,ENSSSCG00000017232,ENSSSCG00000005243,ENSSSCG00000025401,ENSSSCG00000008406,ENSSSCG00000038162,ENSSSCG00000017885,ENSSSCG00000003644,ENSSSCG00000017728,ENSSSCG00000000036,ENSSSCG00000020976,ENSSSCG00000013614,ENSSSCG00000015710,…
GO:BP	cell differentiation	GO:0030154	4.095388406080227e-9	8.387704903520605	2577	1526	344	15633	ENSSSCG00000024596,ENSSSCG00000030165,ENSSSCG00000030042,ENSSSCG00000011810,ENSSSCG00000017403,ENSSSCG00000035774,ENSSSCG00000027426,ENSSSCG00000007465,ENSSSCG00000017723,ENSSSCG00000009664,ENSSSCG00000032527,ENSSSCG00000024975,ENSSSCG00000013397,ENSSSCG00000025698,ENSSSCG00000038948,ENSSSCG00000038610,ENSSSCG00000033669,ENSSSCG00000005096,ENSSSCG00000005358,ENSSSCG00000037184,ENSSSCG00000030369,…
GO:BP	phosphorus metabolic process	GO:0006793	4.276976823257331e-9	8.368863103158835	2443	1526	329	15633	ENSSSCG00000024596,ENSSSCG00000010613,ENSSSCG00000015334,ENSSSCG00000017403,ENSSSCG00000035774,ENSSSCG00000007469,ENSSSCG00000004789,ENSSSCG00000017723,ENSSSCG00000009664,ENSSSCG00000010261,ENSSSCG00000020705,ENSSSCG00000008772,ENSSSCG00000009432,ENSSSCG00000040815,ENSSSCG00000011133,ENSSSCG00000038610,ENSSSCG00000016956,ENSSSCG00000005096,ENSSSCG00000005358,ENSSSCG00000029352,ENSSSCG00000035971,…
GO:BP	tube morphogenesis	GO:0035239	4.959371504029503e-9	8.30457335770872	547	1526	102	15633	ENSSSCG00000013599,ENSSSCG00000017403,ENSSSCG00000004789,ENSSSCG00000009664,ENSSSCG00000004092,ENSSSCG00000012026,ENSSSCG00000025698,ENSSSCG00000033669,ENSSSCG00000005096,ENSSSCG00000005358,ENSSSCG00000037184,ENSSSCG00000017268,ENSSSCG00000008261,ENSSSCG00000005524,ENSSSCG00000009630,ENSSSCG00000000293,ENSSSCG00000005385,ENSSSCG00000037066,ENSSSCG00000009482,ENSSSCG00000011226,ENSSSCG00000028512,…
GO:BP	positive regulation of signaling	GO:0023056	4.959371504029503e-9	8.30457335770872	1175	1526	182	15633	ENSSSCG00000026940,ENSSSCG00000017403,ENSSSCG00000007469,ENSSSCG00000004789,ENSSSCG00000017723,ENSSSCG00000009664,ENSSSCG00000004937,ENSSSCG00000020705,ENSSSCG00000008772,ENSSSCG00000013397,ENSSSCG00000010247,ENSSSCG00000038610,ENSSSCG00000005096,ENSSSCG00000005358,ENSSSCG00000037184,ENSSSCG00000035249,ENSSSCG00000011538,ENSSSCG00000015595,ENSSSCG00000017268,ENSSSCG00000005524,ENSSSCG00000013297,…
GO:BP	positive regulation of cell communication	GO:0010647	6.20416883490756e-9	8.20731639218161	1170	1526	181	15633	ENSSSCG00000026940,ENSSSCG00000017403,ENSSSCG00000007469,ENSSSCG00000004789,ENSSSCG00000017723,ENSSSCG00000009664,ENSSSCG00000004937,ENSSSCG00000020705,ENSSSCG00000008772,ENSSSCG00000013397,ENSSSCG00000010247,ENSSSCG00000038610,ENSSSCG00000005096,ENSSSCG00000005358,ENSSSCG00000037184,ENSSSCG00000035249,ENSSSCG00000011538,ENSSSCG00000015595,ENSSSCG00000017268,ENSSSCG00000005524,ENSSSCG00000013297,…
GO:BP	negative regulation of protein metabolic process	GO:0051248	6.801717750729772e-9	8.167381393844618	747	1526	128	15633	ENSSSCG00000010613,ENSSSCG00000017403,ENSSSCG00000035774,ENSSSCG00000027426,ENSSSCG00000007469,ENSSSCG00000004789,ENSSSCG00000025698,ENSSSCG00000040815,ENSSSCG00000038610,ENSSSCG00000005358,ENSSSCG00000035971,ENSSSCG00000008504,ENSSSCG00000015595,ENSSSCG00000005524,ENSSSCG00000013297,ENSSSCG00000015428,ENSSSCG00000029438,ENSSSCG00000000164,ENSSSCG00000015282,ENSSSCG00000004890,ENSSSCG00000017693,…
GO:BP	positive regulation of biosynthetic process	GO:0009891	7.462110782294943e-9	8.127138307723191	1457	1526	215	15633	ENSSSCG00000030165,ENSSSCG00000030042,ENSSSCG00000017403,ENSSSCG00000005965,ENSSSCG00000027426,ENSSSCG00000000736,ENSSSCG00000032381,ENSSSCG00000004789,ENSSSCG00000011264,ENSSSCG00000032527,ENSSSCG00000024975,ENSSSCG00000035212,ENSSSCG00000013397,ENSSSCG00000038948,ENSSSCG00000005096,ENSSSCG00000010575,ENSSSCG00000011449,ENSSSCG00000003718,ENSSSCG00000040735,ENSSSCG00000015595,ENSSSCG00000034321,…
GO:BP	transcription by RNA polymerase II	GO:0006366	8.302553559539405e-9	8.080788314099058	1578	1526	229	15633	ENSSSCG00000030165,ENSSSCG00000030042,ENSSSCG00000011810,ENSSSCG00000017403,ENSSSCG00000005965,ENSSSCG00000027426,ENSSSCG00000000736,ENSSSCG00000032381,ENSSSCG00000011264,ENSSSCG00000014168,ENSSSCG00000032527,ENSSSCG00000024975,ENSSSCG00000035212,ENSSSCG00000013397,ENSSSCG00000038948,ENSSSCG00000010247,ENSSSCG00000005096,ENSSSCG00000029352,ENSSSCG00000012967,ENSSSCG00000010575,ENSSSCG00000010686,…
GO:BP	regulation of kinase activity	GO:0043549	8.802364430398211e-9	8.055400654992043	620	1526	111	15633	ENSSSCG00000010613,ENSSSCG00000035774,ENSSSCG00000007469,ENSSSCG00000004789,ENSSSCG00000009664,ENSSSCG00000020705,ENSSSCG00000040815,ENSSSCG00000005358,ENSSSCG00000029352,ENSSSCG00000035971,ENSSSCG00000035249,ENSSSCG00000005524,ENSSSCG00000010026,ENSSSCG00000029438,ENSSSCG00000009944,ENSSSCG00000007495,ENSSSCG00000037241,ENSSSCG00000022689,ENSSSCG00000038500,ENSSSCG00000023956,ENSSSCG00000015808,…
GO:BP	nucleobase-containing compound metabolic process	GO:0006139	1.1336571690835277e-8	7.945518261215544	4174	1526	513	15633	ENSSSCG00000024596,ENSSSCG00000030165,ENSSSCG00000030042,ENSSSCG00000011810,ENSSSCG00000015334,ENSSSCG00000017403,ENSSSCG00000005965,ENSSSCG00000027426,ENSSSCG00000000736,ENSSSCG00000032381,ENSSSCG00000011264,ENSSSCG00000014168,ENSSSCG00000032527,ENSSSCG00000004092,ENSSSCG00000024975,ENSSSCG00000035212,ENSSSCG00000013397,ENSSSCG00000038948,ENSSSCG00000010247,ENSSSCG00000008635,ENSSSCG00000005096,…
GO:BP	cellular component organization or biogenesis	GO:0071840	1.1481233152847086e-8	7.940011463617915	4433	1526	540	15633	ENSSSCG00000024596,ENSSSCG00000011810,ENSSSCG00000027426,ENSSSCG00000007469,ENSSSCG00000007465,ENSSSCG00000004789,ENSSSCG00000017723,ENSSSCG00000009664,ENSSSCG00000011731,ENSSSCG00000029160,ENSSSCG00000025698,ENSSSCG00000008635,ENSSSCG00000016956,ENSSSCG00000005096,ENSSSCG00000005729,ENSSSCG00000011449,ENSSSCG00000009112,ENSSSCG00000017668,ENSSSCG00000011398,ENSSSCG00000017268,ENSSSCG00000008261,…
GO:BP	negative regulation of multicellular organismal process	GO:0051241	1.2181358132795595e-8	7.914304288329027	754	1526	128	15633	ENSSSCG00000024596,ENSSSCG00000011810,ENSSSCG00000017403,ENSSSCG00000027426,ENSSSCG00000004789,ENSSSCG00000010312,ENSSSCG00000009664,ENSSSCG00000012026,ENSSSCG00000013397,ENSSSCG00000025698,ENSSSCG00000038610,ENSSSCG00000005096,ENSSSCG00000005358,ENSSSCG00000011454,ENSSSCG00000037184,ENSSSCG00000011398,ENSSSCG00000005524,ENSSSCG00000000164,ENSSSCG00000013658,ENSSSCG00000009944,ENSSSCG00000016646,…
GO:BP	nucleic acid metabolic process	GO:0090304	1.3770138408984622e-8	7.861061694459404	3828	1526	476	15633	ENSSSCG00000024596,ENSSSCG00000030165,ENSSSCG00000030042,ENSSSCG00000011810,ENSSSCG00000017403,ENSSSCG00000005965,ENSSSCG00000027426,ENSSSCG00000000736,ENSSSCG00000032381,ENSSSCG00000011264,ENSSSCG00000014168,ENSSSCG00000032527,ENSSSCG00000024975,ENSSSCG00000035212,ENSSSCG00000013397,ENSSSCG00000038948,ENSSSCG00000010247,ENSSSCG00000008635,ENSSSCG00000005096,ENSSSCG00000029352,ENSSSCG00000011454,…
GO:BP	regulation of transcription by RNA polymerase II	GO:0006357	1.443669015339228e-8	7.840532364445347	1528	1526	222	15633	ENSSSCG00000030165,ENSSSCG00000030042,ENSSSCG00000011810,ENSSSCG00000017403,ENSSSCG00000005965,ENSSSCG00000027426,ENSSSCG00000000736,ENSSSCG00000032381,ENSSSCG00000011264,ENSSSCG00000032527,ENSSSCG00000024975,ENSSSCG00000035212,ENSSSCG00000013397,ENSSSCG00000038948,ENSSSCG00000005096,ENSSSCG00000029352,ENSSSCG00000012967,ENSSSCG00000010575,ENSSSCG00000010686,ENSSSCG00000029998,ENSSSCG00000011449,…
GO:BP	negative regulation of gene expression	GO:0010629	1.443669015339228e-8	7.840532364445347	1350	1526	201	15633	ENSSSCG00000024596,ENSSSCG00000030042,ENSSSCG00000011810,ENSSSCG00000017403,ENSSSCG00000005965,ENSSSCG00000027426,ENSSSCG00000004789,ENSSSCG00000013397,ENSSSCG00000025698,ENSSSCG00000038948,ENSSSCG00000038610,ENSSSCG00000005096,ENSSSCG00000011454,ENSSSCG00000010686,ENSSSCG00000004928,ENSSSCG00000015595,ENSSSCG00000034321,ENSSSCG00000005524,ENSSSCG00000015428,ENSSSCG00000029438,ENSSSCG00000000164,…
GO:BP	ncRNA metabolic process	GO:0034660	1.780355945393224e-8	7.749493160800064	372	1526	76	15633	ENSSSCG00000008635,ENSSSCG00000030369,ENSSSCG00000015428,ENSSSCG00000006571,ENSSSCG00000028638,ENSSSCG00000000696,ENSSSCG00000006727,ENSSSCG00000005217,ENSSSCG00000012823,ENSSSCG00000010990,ENSSSCG00000012857,ENSSSCG00000005935,ENSSSCG00000004394,ENSSSCG00000030957,ENSSSCG00000002753,ENSSSCG00000015712,ENSSSCG00000006214,ENSSSCG00000037815,ENSSSCG00000034814,ENSSSCG00000034203,ENSSSCG00000023173,…
GO:BP	positive regulation of cell death	GO:0010942	1.780355945393224e-8	7.749493160800064	386	1526	78	15633	ENSSSCG00000026940,ENSSSCG00000011810,ENSSSCG00000014997,ENSSSCG00000009633,ENSSSCG00000004789,ENSSSCG00000017723,ENSSSCG00000038610,ENSSSCG00000035249,ENSSSCG00000015595,ENSSSCG00000021597,ENSSSCG00000034321,ENSSSCG00000005524,ENSSSCG00000000521,ENSSSCG00000030358,ENSSSCG00000005385,ENSSSCG00000022689,ENSSSCG00000032434,ENSSSCG00000037066,ENSSSCG00000010894,ENSSSCG00000021738,ENSSSCG00000012252,…
GO:BP	positive regulation of cellular biosynthetic process	GO:0031328	1.9985915997775328e-8	7.6992759422919015	1440	1526	211	15633	ENSSSCG00000030165,ENSSSCG00000030042,ENSSSCG00000017403,ENSSSCG00000005965,ENSSSCG00000027426,ENSSSCG00000000736,ENSSSCG00000032381,ENSSSCG00000004789,ENSSSCG00000011264,ENSSSCG00000032527,ENSSSCG00000024975,ENSSSCG00000035212,ENSSSCG00000013397,ENSSSCG00000038948,ENSSSCG00000005096,ENSSSCG00000010575,ENSSSCG00000011449,ENSSSCG00000003718,ENSSSCG00000040735,ENSSSCG00000015595,ENSSSCG00000034321,…
GO:BP	regulation of cellular macromolecule biosynthetic process	GO:2000112	2.1873586801927975e-8	7.660079996086235	2788	1526	363	15633	ENSSSCG00000030165,ENSSSCG00000030042,ENSSSCG00000011810,ENSSSCG00000017403,ENSSSCG00000005965,ENSSSCG00000027426,ENSSSCG00000000736,ENSSSCG00000032381,ENSSSCG00000004789,ENSSSCG00000011264,ENSSSCG00000032527,ENSSSCG00000024975,ENSSSCG00000035212,ENSSSCG00000013397,ENSSSCG00000038948,ENSSSCG00000005096,ENSSSCG00000029352,ENSSSCG00000011454,ENSSSCG00000012967,ENSSSCG00000010575,ENSSSCG00000010686,…
GO:BP	angiogenesis	GO:0001525	3.30369776812944e-8	7.4809996900554605	308	1526	66	15633	ENSSSCG00000013599,ENSSSCG00000017403,ENSSSCG00000004789,ENSSSCG00000009664,ENSSSCG00000012026,ENSSSCG00000025698,ENSSSCG00000005096,ENSSSCG00000037184,ENSSSCG00000017268,ENSSSCG00000008261,ENSSSCG00000005524,ENSSSCG00000009630,ENSSSCG00000000293,ENSSSCG00000037066,ENSSSCG00000009482,ENSSSCG00000011226,ENSSSCG00000039393,ENSSSCG00000003471,ENSSSCG00000011443,ENSSSCG00000016925,ENSSSCG00000026383,…
GO:BP	cellular nitrogen compound biosynthetic process	GO:0044271	3.361858105328957e-8	7.473420620870705	3597	1526	449	15633	ENSSSCG00000030165,ENSSSCG00000030042,ENSSSCG00000011810,ENSSSCG00000015334,ENSSSCG00000017403,ENSSSCG00000005965,ENSSSCG00000027426,ENSSSCG00000000736,ENSSSCG00000032381,ENSSSCG00000007465,ENSSSCG00000004789,ENSSSCG00000011264,ENSSSCG00000014168,ENSSSCG00000009664,ENSSSCG00000032527,ENSSSCG00000004092,ENSSSCG00000024975,ENSSSCG00000035212,ENSSSCG00000013397,ENSSSCG00000038948,ENSSSCG00000010247,…
GO:BP	animal organ development	GO:0048513	3.361858105328957e-8	7.473420620870705	2147	1526	291	15633	ENSSSCG00000030165,ENSSSCG00000030042,ENSSSCG00000011810,ENSSSCG00000017403,ENSSSCG00000035774,ENSSSCG00000027426,ENSSSCG00000000736,ENSSSCG00000011264,ENSSSCG00000009664,ENSSSCG00000032527,ENSSSCG00000004092,ENSSSCG00000024975,ENSSSCG00000012026,ENSSSCG00000013397,ENSSSCG00000025698,ENSSSCG00000033669,ENSSSCG00000005096,ENSSSCG00000005358,ENSSSCG00000011454,ENSSSCG00000037184,ENSSSCG00000042718,…
GO:BP	regulation of protein kinase activity	GO:0045859	3.4344698354013705e-8	7.464140293634982	537	1526	98	15633	ENSSSCG00000010613,ENSSSCG00000035774,ENSSSCG00000007469,ENSSSCG00000004789,ENSSSCG00000009664,ENSSSCG00000020705,ENSSSCG00000040815,ENSSSCG00000005358,ENSSSCG00000029352,ENSSSCG00000035971,ENSSSCG00000035249,ENSSSCG00000005524,ENSSSCG00000029438,ENSSSCG00000009944,ENSSSCG00000007495,ENSSSCG00000037241,ENSSSCG00000022689,ENSSSCG00000038500,ENSSSCG00000023956,ENSSSCG00000015808,ENSSSCG00000010831,…
GO:BP	regulation of response to stress	GO:0080134	3.4344698354013705e-8	7.464140293634982	830	1526	136	15633	ENSSSCG00000030042,ENSSSCG00000011810,ENSSSCG00000014997,ENSSSCG00000007469,ENSSSCG00000003079,ENSSSCG00000004789,ENSSSCG00000010312,ENSSSCG00000009664,ENSSSCG00000008772,ENSSSCG00000013397,ENSSSCG00000025698,ENSSSCG00000005096,ENSSSCG00000035249,ENSSSCG00000040735,ENSSSCG00000017268,ENSSSCG00000005524,ENSSSCG00000013297,ENSSSCG00000029438,ENSSSCG00000000164,ENSSSCG00000015282,ENSSSCG00000035715,…
GO:BP	cellular macromolecule biosynthetic process	GO:0034645	4.5705778839855674e-8	7.340028886153443	3624	1526	451	15633	ENSSSCG00000030165,ENSSSCG00000033703,ENSSSCG00000030042,ENSSSCG00000011810,ENSSSCG00000017403,ENSSSCG00000005965,ENSSSCG00000027426,ENSSSCG00000000736,ENSSSCG00000032381,ENSSSCG00000007465,ENSSSCG00000004789,ENSSSCG00000011264,ENSSSCG00000014168,ENSSSCG00000032527,ENSSSCG00000024975,ENSSSCG00000035212,ENSSSCG00000013397,ENSSSCG00000038948,ENSSSCG00000010247,ENSSSCG00000005096,ENSSSCG00000029352,…
GO:BP	positive regulation of intracellular signal transduction	GO:1902533	4.7234778442981464e-8	7.325738117382322	631	1526	110	15633	ENSSSCG00000026940,ENSSSCG00000007469,ENSSSCG00000004789,ENSSSCG00000017723,ENSSSCG00000009664,ENSSSCG00000020705,ENSSSCG00000008772,ENSSSCG00000010247,ENSSSCG00000037184,ENSSSCG00000035249,ENSSSCG00000011538,ENSSSCG00000005524,ENSSSCG00000013297,ENSSSCG00000017330,ENSSSCG00000013655,ENSSSCG00000024771,ENSSSCG00000022689,ENSSSCG00000015808,ENSSSCG00000002525,ENSSSCG00000037066,ENSSSCG00000009482,…
GO:BP	positive regulation of gene expression	GO:0010628	5.027077336113558e-8	7.298684433572597	1628	1526	231	15633	ENSSSCG00000024596,ENSSSCG00000030165,ENSSSCG00000030042,ENSSSCG00000017403,ENSSSCG00000005965,ENSSSCG00000027426,ENSSSCG00000000736,ENSSSCG00000032381,ENSSSCG00000004789,ENSSSCG00000011264,ENSSSCG00000032527,ENSSSCG00000024975,ENSSSCG00000035212,ENSSSCG00000013397,ENSSSCG00000025698,ENSSSCG00000038948,ENSSSCG00000010247,ENSSSCG00000005096,ENSSSCG00000010575,ENSSSCG00000011449,ENSSSCG00000003718,…
GO:BP	regulation of transferase activity	GO:0051338	5.505967750475857e-8	7.259166336682499	679	1526	116	15633	ENSSSCG00000010613,ENSSSCG00000035774,ENSSSCG00000007469,ENSSSCG00000004789,ENSSSCG00000009664,ENSSSCG00000020705,ENSSSCG00000040815,ENSSSCG00000005358,ENSSSCG00000029352,ENSSSCG00000035971,ENSSSCG00000035249,ENSSSCG00000005524,ENSSSCG00000010026,ENSSSCG00000029438,ENSSSCG00000009944,ENSSSCG00000007495,ENSSSCG00000037241,ENSSSCG00000022689,ENSSSCG00000038500,ENSSSCG00000023956,ENSSSCG00000015808,…
GO:BP	negative regulation of protein phosphorylation	GO:0001933	6.022676048631121e-8	7.220210496297394	259	1526	58	15633	ENSSSCG00000010613,ENSSSCG00000035774,ENSSSCG00000007469,ENSSSCG00000040815,ENSSSCG00000005358,ENSSSCG00000035971,ENSSSCG00000015595,ENSSSCG00000005524,ENSSSCG00000015282,ENSSSCG00000009944,ENSSSCG00000037241,ENSSSCG00000022689,ENSSSCG00000038500,ENSSSCG00000010831,ENSSSCG00000037066,ENSSSCG00000015136,ENSSSCG00000009482,ENSSSCG00000021738,ENSSSCG00000016991,ENSSSCG00000039393,ENSSSCG00000017232,…
GO:BP	heterocycle metabolic process	GO:0046483	6.45630617087243e-8	7.1900158826900205	4271	1526	518	15633	ENSSSCG00000024596,ENSSSCG00000030165,ENSSSCG00000030042,ENSSSCG00000011810,ENSSSCG00000015334,ENSSSCG00000017403,ENSSSCG00000005965,ENSSSCG00000027426,ENSSSCG00000000736,ENSSSCG00000032381,ENSSSCG00000011264,ENSSSCG00000014168,ENSSSCG00000032527,ENSSSCG00000004092,ENSSSCG00000024975,ENSSSCG00000035212,ENSSSCG00000013397,ENSSSCG00000038948,ENSSSCG00000010247,ENSSSCG00000008635,ENSSSCG00000005096,…
GO:BP	positive regulation of macromolecule biosynthetic process	GO:0010557	7.571366658362986e-8	7.120825721739671	1395	1526	203	15633	ENSSSCG00000030165,ENSSSCG00000030042,ENSSSCG00000017403,ENSSSCG00000005965,ENSSSCG00000027426,ENSSSCG00000000736,ENSSSCG00000032381,ENSSSCG00000004789,ENSSSCG00000011264,ENSSSCG00000032527,ENSSSCG00000024975,ENSSSCG00000035212,ENSSSCG00000013397,ENSSSCG00000038948,ENSSSCG00000005096,ENSSSCG00000010575,ENSSSCG00000011449,ENSSSCG00000003718,ENSSSCG00000015595,ENSSSCG00000034321,ENSSSCG00000010219,…
GO:BP	ameboidal-type cell migration	GO:0001667	1.1296411618355617e-7	6.947059491192806	250	1526	56	15633	ENSSSCG00000004789,ENSSSCG00000009664,ENSSSCG00000005096,ENSSSCG00000011398,ENSSSCG00000017268,ENSSSCG00000005524,ENSSSCG00000009630,ENSSSCG00000009944,ENSSSCG00000009477,ENSSSCG00000015808,ENSSSCG00000010831,ENSSSCG00000037066,ENSSSCG00000011226,ENSSSCG00000032176,ENSSSCG00000003471,ENSSSCG00000009642,ENSSSCG00000015896,ENSSSCG00000016925,ENSSSCG00000035176,ENSSSCG00000034379,ENSSSCG00000016174,…
GO:BP	negative regulation of protein modification process	GO:0031400	1.1808086100570541e-7	6.9278204887809975	388	1526	76	15633	ENSSSCG00000010613,ENSSSCG00000035774,ENSSSCG00000007469,ENSSSCG00000040815,ENSSSCG00000005358,ENSSSCG00000035971,ENSSSCG00000015595,ENSSSCG00000005524,ENSSSCG00000000164,ENSSSCG00000015282,ENSSSCG00000009944,ENSSSCG00000037241,ENSSSCG00000022689,ENSSSCG00000038500,ENSSSCG00000010831,ENSSSCG00000037066,ENSSSCG00000015136,ENSSSCG00000009482,ENSSSCG00000021738,ENSSSCG00000016991,ENSSSCG00000039393,…
GO:BP	ncRNA processing	GO:0034470	1.2671319799721237e-7	6.897178148188001	291	1526	62	15633	ENSSSCG00000008635,ENSSSCG00000015428,ENSSSCG00000006571,ENSSSCG00000028638,ENSSSCG00000000696,ENSSSCG00000006727,ENSSSCG00000005217,ENSSSCG00000012823,ENSSSCG00000010990,ENSSSCG00000005935,ENSSSCG00000004394,ENSSSCG00000002753,ENSSSCG00000015712,ENSSSCG00000006214,ENSSSCG00000034814,ENSSSCG00000034203,ENSSSCG00000023173,ENSSSCG00000009137,ENSSSCG00000032024,ENSSSCG00000017288,ENSSSCG00000028602,…
GO:BP	regulation of vasculature development	GO:1901342	1.453462870938876e-7	6.837596057909598	200	1526	48	15633	ENSSSCG00000017403,ENSSSCG00000004789,ENSSSCG00000009664,ENSSSCG00000012026,ENSSSCG00000025698,ENSSSCG00000005096,ENSSSCG00000037184,ENSSSCG00000017268,ENSSSCG00000008261,ENSSSCG00000005524,ENSSSCG00000000293,ENSSSCG00000037066,ENSSSCG00000009482,ENSSSCG00000011226,ENSSSCG00000039393,ENSSSCG00000003471,ENSSSCG00000011443,ENSSSCG00000016925,ENSSSCG00000013659,ENSSSCG00000006785,ENSSSCG00000014351,…
GO:BP	negative regulation of phosphorylation	GO:0042326	1.611005243510969e-7	6.792903046033809	286	1526	61	15633	ENSSSCG00000010613,ENSSSCG00000017403,ENSSSCG00000035774,ENSSSCG00000007469,ENSSSCG00000040815,ENSSSCG00000005358,ENSSSCG00000035971,ENSSSCG00000015595,ENSSSCG00000005524,ENSSSCG00000010026,ENSSSCG00000015282,ENSSSCG00000009944,ENSSSCG00000037241,ENSSSCG00000022689,ENSSSCG00000038500,ENSSSCG00000010831,ENSSSCG00000037066,ENSSSCG00000015136,ENSSSCG00000009482,ENSSSCG00000021738,ENSSSCG00000016991,…
GO:BP	cellular aromatic compound metabolic process	GO:0006725	1.6238953390738504e-7	6.7894419647053255	4307	1526	519	15633	ENSSSCG00000024596,ENSSSCG00000030165,ENSSSCG00000030042,ENSSSCG00000011810,ENSSSCG00000015334,ENSSSCG00000017403,ENSSSCG00000005965,ENSSSCG00000027426,ENSSSCG00000000736,ENSSSCG00000032381,ENSSSCG00000011264,ENSSSCG00000014168,ENSSSCG00000032527,ENSSSCG00000004092,ENSSSCG00000024975,ENSSSCG00000035212,ENSSSCG00000013397,ENSSSCG00000038948,ENSSSCG00000010247,ENSSSCG00000008635,ENSSSCG00000005096,…
GO:BP	response to stress	GO:0006950	1.6931147271283206e-7	6.771313612670387	2308	1526	305	15633	ENSSSCG00000030042,ENSSSCG00000011810,ENSSSCG00000014997,ENSSSCG00000015334,ENSSSCG00000017403,ENSSSCG00000027426,ENSSSCG00000007469,ENSSSCG00000003079,ENSSSCG00000004789,ENSSSCG00000010312,ENSSSCG00000017723,ENSSSCG00000009664,ENSSSCG00000029160,ENSSSCG00000020705,ENSSSCG00000008772,ENSSSCG00000013397,ENSSSCG00000025698,ENSSSCG00000038610,ENSSSCG00000005096,ENSSSCG00000023298,ENSSSCG00000039745,…
GO:BP	actin filament organization	GO:0007015	1.752465361504519e-7	6.756350557359088	328	1526	67	15633	ENSSSCG00000009664,ENSSSCG00000004587,ENSSSCG00000009944,ENSSSCG00000007495,ENSSSCG00000023956,ENSSSCG00000008406,ENSSSCG00000038162,ENSSSCG00000017728,ENSSSCG00000015710,ENSSSCG00000012104,ENSSSCG00000017791,ENSSSCG00000036679,ENSSSCG00000004412,ENSSSCG00000000770,ENSSSCG00000038646,ENSSSCG00000028878,ENSSSCG00000006612,ENSSSCG00000005706,ENSSSCG00000037065,ENSSSCG00000013410,ENSSSCG00000036702,…
GO:BP	positive regulation of programmed cell death	GO:0043068	1.9042021042451761e-7	6.720286959260178	371	1526	73	15633	ENSSSCG00000026940,ENSSSCG00000011810,ENSSSCG00000014997,ENSSSCG00000009633,ENSSSCG00000004789,ENSSSCG00000017723,ENSSSCG00000038610,ENSSSCG00000035249,ENSSSCG00000015595,ENSSSCG00000021597,ENSSSCG00000034321,ENSSSCG00000005524,ENSSSCG00000000521,ENSSSCG00000005385,ENSSSCG00000022689,ENSSSCG00000032434,ENSSSCG00000037066,ENSSSCG00000010894,ENSSSCG00000021738,ENSSSCG00000012252,ENSSSCG00000036560,…
GO:BP	regulation of catalytic activity	GO:0050790	1.9042021042451761e-7	6.720286959260178	1636	1526	229	15633	ENSSSCG00000013599,ENSSSCG00000026940,ENSSSCG00000011810,ENSSSCG00000010613,ENSSSCG00000014997,ENSSSCG00000015334,ENSSSCG00000017403,ENSSSCG00000035774,ENSSSCG00000007469,ENSSSCG00000004789,ENSSSCG00000017723,ENSSSCG00000009664,ENSSSCG00000020705,ENSSSCG00000025698,ENSSSCG00000040815,ENSSSCG00000005096,ENSSSCG00000005358,ENSSSCG00000029352,ENSSSCG00000035971,ENSSSCG00000008504,ENSSSCG00000010686,…
GO:BP	positive regulation of cellular catabolic process	GO:0031331	2.0434082868853125e-7	6.689644849703529	215	1526	50	15633	ENSSSCG00000007469,ENSSSCG00000009664,ENSSSCG00000029160,ENSSSCG00000005096,ENSSSCG00000010686,ENSSSCG00000008261,ENSSSCG00000034321,ENSSSCG00000005524,ENSSSCG00000029438,ENSSSCG00000024771,ENSSSCG00000011297,ENSSSCG00000038500,ENSSSCG00000025206,ENSSSCG00000028512,ENSSSCG00000016925,ENSSSCG00000034692,ENSSSCG00000024096,ENSSSCG00000037015,ENSSSCG00000014351,ENSSSCG00000007554,ENSSSCG00000037815,…
GO:BP	negative regulation of protein kinase activity	GO:0006469	2.1064589889372312e-7	6.6764469918191836	159	1526	41	15633	ENSSSCG00000010613,ENSSSCG00000035774,ENSSSCG00000007469,ENSSSCG00000040815,ENSSSCG00000005358,ENSSSCG00000035971,ENSSSCG00000005524,ENSSSCG00000009944,ENSSSCG00000037241,ENSSSCG00000022689,ENSSSCG00000038500,ENSSSCG00000010831,ENSSSCG00000037066,ENSSSCG00000015136,ENSSSCG00000009482,ENSSSCG00000021738,ENSSSCG00000016991,ENSSSCG00000039393,ENSSSCG00000027946,ENSSSCG00000006250,ENSSSCG00000005706,…
GO:BP	positive regulation of RNA metabolic process	GO:0051254	2.1064589889372312e-7	6.6764469918191836	1294	1526	189	15633	ENSSSCG00000030165,ENSSSCG00000030042,ENSSSCG00000017403,ENSSSCG00000005965,ENSSSCG00000027426,ENSSSCG00000000736,ENSSSCG00000032381,ENSSSCG00000011264,ENSSSCG00000032527,ENSSSCG00000024975,ENSSSCG00000035212,ENSSSCG00000013397,ENSSSCG00000038948,ENSSSCG00000005096,ENSSSCG00000010575,ENSSSCG00000011449,ENSSSCG00000003718,ENSSSCG00000015595,ENSSSCG00000034321,ENSSSCG00000010219,ENSSSCG00000005524,…
GO:BP	nucleobase-containing compound biosynthetic process	GO:0034654	2.2080726268691119e-7	6.65598664610146	2965	1526	376	15633	ENSSSCG00000030165,ENSSSCG00000030042,ENSSSCG00000011810,ENSSSCG00000015334,ENSSSCG00000017403,ENSSSCG00000005965,ENSSSCG00000027426,ENSSSCG00000000736,ENSSSCG00000032381,ENSSSCG00000011264,ENSSSCG00000014168,ENSSSCG00000032527,ENSSSCG00000024975,ENSSSCG00000035212,ENSSSCG00000013397,ENSSSCG00000038948,ENSSSCG00000010247,ENSSSCG00000005096,ENSSSCG00000029352,ENSSSCG00000011454,ENSSSCG00000039867,…
GO:BP	negative regulation of cell death	GO:0060548	2.2080726268691119e-7	6.65598664610146	580	1526	101	15633	ENSSSCG00000013599,ENSSSCG00000011810,ENSSSCG00000015334,ENSSSCG00000027426,ENSSSCG00000007469,ENSSSCG00000004789,ENSSSCG00000017723,ENSSSCG00000009664,ENSSSCG00000025698,ENSSSCG00000005096,ENSSSCG00000010686,ENSSSCG00000017268,ENSSSCG00000013297,ENSSSCG00000009630,ENSSSCG00000029474,ENSSSCG00000004890,ENSSSCG00000017693,ENSSSCG00000000293,ENSSSCG00000005385,ENSSSCG00000013655,ENSSSCG00000016243,…
GO:BP	cellular nitrogen compound metabolic process	GO:0034641	2.2080726268691119e-7	6.65598664610146	4840	1526	573	15633	ENSSSCG00000024596,ENSSSCG00000030165,ENSSSCG00000030042,ENSSSCG00000011810,ENSSSCG00000015334,ENSSSCG00000017403,ENSSSCG00000005965,ENSSSCG00000027426,ENSSSCG00000000736,ENSSSCG00000032381,ENSSSCG00000007465,ENSSSCG00000004789,ENSSSCG00000011264,ENSSSCG00000014168,ENSSSCG00000009664,ENSSSCG00000032527,ENSSSCG00000004092,ENSSSCG00000024975,ENSSSCG00000035212,ENSSSCG00000013397,ENSSSCG00000038948,…
GO:BP	negative regulation of kinase activity	GO:0033673	2.39961281707533e-7	6.619858827027038	172	1526	43	15633	ENSSSCG00000010613,ENSSSCG00000035774,ENSSSCG00000007469,ENSSSCG00000040815,ENSSSCG00000005358,ENSSSCG00000035971,ENSSSCG00000005524,ENSSSCG00000010026,ENSSSCG00000009944,ENSSSCG00000037241,ENSSSCG00000022689,ENSSSCG00000038500,ENSSSCG00000010831,ENSSSCG00000037066,ENSSSCG00000015136,ENSSSCG00000009482,ENSSSCG00000021738,ENSSSCG00000016991,ENSSSCG00000039393,ENSSSCG00000027946,ENSSSCG00000006250,…
GO:BP	ribonucleoprotein complex biogenesis	GO:0022613	2.39961281707533e-7	6.619858827027038	352	1526	70	15633	ENSSSCG00000008635,ENSSSCG00000005729,ENSSSCG00000017693,ENSSSCG00000028638,ENSSSCG00000000696,ENSSSCG00000012252,ENSSSCG00000006727,ENSSSCG00000005217,ENSSSCG00000012823,ENSSSCG00000010990,ENSSSCG00000004394,ENSSSCG00000001792,ENSSSCG00000002753,ENSSSCG00000013662,ENSSSCG00000015712,ENSSSCG00000006214,ENSSSCG00000025796,ENSSSCG00000001041,ENSSSCG00000034814,ENSSSCG00000023173,ENSSSCG00000009043,…
GO:BP	negative regulation of programmed cell death	GO:0043069	2.5398458424120704e-7	6.595192642364912	536	1526	95	15633	ENSSSCG00000013599,ENSSSCG00000011810,ENSSSCG00000015334,ENSSSCG00000027426,ENSSSCG00000007469,ENSSSCG00000004789,ENSSSCG00000017723,ENSSSCG00000009664,ENSSSCG00000025698,ENSSSCG00000005096,ENSSSCG00000010686,ENSSSCG00000017268,ENSSSCG00000013297,ENSSSCG00000009630,ENSSSCG00000029474,ENSSSCG00000004890,ENSSSCG00000017693,ENSSSCG00000000293,ENSSSCG00000005385,ENSSSCG00000013655,ENSSSCG00000016243,…
GO:BP	organic cyclic compound metabolic process	GO:1901360	2.7356115420928683e-7	6.5629455725597605	4430	1526	530	15633	ENSSSCG00000024596,ENSSSCG00000030165,ENSSSCG00000030042,ENSSSCG00000011810,ENSSSCG00000015334,ENSSSCG00000017403,ENSSSCG00000005965,ENSSSCG00000027426,ENSSSCG00000000736,ENSSSCG00000032381,ENSSSCG00000011264,ENSSSCG00000014168,ENSSSCG00000032527,ENSSSCG00000004092,ENSSSCG00000024975,ENSSSCG00000035212,ENSSSCG00000013397,ENSSSCG00000038948,ENSSSCG00000010247,ENSSSCG00000008635,ENSSSCG00000005096,…
GO:BP	negative regulation of apoptotic process	GO:0043066	2.7995335599228137e-7	6.552914321952912	522	1526	93	15633	ENSSSCG00000013599,ENSSSCG00000011810,ENSSSCG00000015334,ENSSSCG00000027426,ENSSSCG00000007469,ENSSSCG00000004789,ENSSSCG00000017723,ENSSSCG00000009664,ENSSSCG00000025698,ENSSSCG00000005096,ENSSSCG00000010686,ENSSSCG00000017268,ENSSSCG00000013297,ENSSSCG00000009630,ENSSSCG00000029474,ENSSSCG00000004890,ENSSSCG00000017693,ENSSSCG00000000293,ENSSSCG00000005385,ENSSSCG00000013655,ENSSSCG00000016243,…
GO:BP	positive regulation of apoptotic process	GO:0043065	2.914997451773386e-7	6.535361820555479	368	1526	72	15633	ENSSSCG00000026940,ENSSSCG00000011810,ENSSSCG00000014997,ENSSSCG00000009633,ENSSSCG00000004789,ENSSSCG00000017723,ENSSSCG00000038610,ENSSSCG00000035249,ENSSSCG00000015595,ENSSSCG00000021597,ENSSSCG00000034321,ENSSSCG00000005524,ENSSSCG00000000521,ENSSSCG00000005385,ENSSSCG00000022689,ENSSSCG00000032434,ENSSSCG00000037066,ENSSSCG00000010894,ENSSSCG00000021738,ENSSSCG00000012252,ENSSSCG00000036560,…
GO:BP	muscle structure development	GO:0061061	3.20438642635559e-7	6.494255116584565	376	1526	73	15633	ENSSSCG00000030165,ENSSSCG00000013397,ENSSSCG00000011454,ENSSSCG00000015595,ENSSSCG00000016578,ENSSSCG00000035037,ENSSSCG00000016646,ENSSSCG00000011894,ENSSSCG00000009477,ENSSSCG00000014336,ENSSSCG00000012050,ENSSSCG00000017202,ENSSSCG00000015099,ENSSSCG00000005243,ENSSSCG00000010224,ENSSSCG00000010118,ENSSSCG00000014310,ENSSSCG00000013659,ENSSSCG00000027434,ENSSSCG00000040860,ENSSSCG00000020976,…
GO:BP	heterocycle biosynthetic process	GO:0018130	3.5407599162583714e-7	6.4509035198894615	3015	1526	380	15633	ENSSSCG00000030165,ENSSSCG00000030042,ENSSSCG00000011810,ENSSSCG00000015334,ENSSSCG00000017403,ENSSSCG00000005965,ENSSSCG00000027426,ENSSSCG00000000736,ENSSSCG00000032381,ENSSSCG00000011264,ENSSSCG00000014168,ENSSSCG00000032527,ENSSSCG00000004092,ENSSSCG00000024975,ENSSSCG00000035212,ENSSSCG00000013397,ENSSSCG00000038948,ENSSSCG00000010247,ENSSSCG00000005096,ENSSSCG00000029352,ENSSSCG00000011454,…
GO:BP	aromatic compound biosynthetic process	GO:0019438	3.974294051376091e-7	6.4007400033143815	3018	1526	380	15633	ENSSSCG00000030165,ENSSSCG00000030042,ENSSSCG00000011810,ENSSSCG00000015334,ENSSSCG00000017403,ENSSSCG00000005965,ENSSSCG00000027426,ENSSSCG00000000736,ENSSSCG00000032381,ENSSSCG00000011264,ENSSSCG00000014168,ENSSSCG00000032527,ENSSSCG00000004092,ENSSSCG00000024975,ENSSSCG00000035212,ENSSSCG00000013397,ENSSSCG00000038948,ENSSSCG00000010247,ENSSSCG00000005096,ENSSSCG00000029352,ENSSSCG00000011454,…
GO:BP	negative regulation of cellular protein metabolic process	GO:0032269	3.977572778973603e-7	6.400381865177932	704	1526	116	15633	ENSSSCG00000010613,ENSSSCG00000017403,ENSSSCG00000035774,ENSSSCG00000007469,ENSSSCG00000004789,ENSSSCG00000025698,ENSSSCG00000040815,ENSSSCG00000005358,ENSSSCG00000035971,ENSSSCG00000008504,ENSSSCG00000015595,ENSSSCG00000005524,ENSSSCG00000013297,ENSSSCG00000015428,ENSSSCG00000029438,ENSSSCG00000000164,ENSSSCG00000015282,ENSSSCG00000004890,ENSSSCG00000009944,ENSSSCG00000009477,ENSSSCG00000037241,…
GO:BP	endothelial cell migration	GO:0043542	4.0957357603522464e-7	6.3876680699821	127	1526	35	15633	ENSSSCG00000004789,ENSSSCG00000009664,ENSSSCG00000005096,ENSSSCG00000017268,ENSSSCG00000005524,ENSSSCG00000009630,ENSSSCG00000037066,ENSSSCG00000003471,ENSSSCG00000009642,ENSSSCG00000015896,ENSSSCG00000016925,ENSSSCG00000034379,ENSSSCG00000037815,ENSSSCG00000011496,ENSSSCG00000028878,ENSSSCG00000011125,ENSSSCG00000005706,ENSSSCG00000011101,ENSSSCG00000003017,ENSSSCG00000037065,ENSSSCG00000035078,…
GO:BP	immune system process	GO:0002376	4.519106659037833e-7	6.34494740841765	1532	1526	215	15633	ENSSSCG00000030042,ENSSSCG00000011810,ENSSSCG00000017403,ENSSSCG00000027426,ENSSSCG00000003079,ENSSSCG00000004789,ENSSSCG00000017723,ENSSSCG00000009664,ENSSSCG00000025698,ENSSSCG00000010247,ENSSSCG00000005096,ENSSSCG00000005358,ENSSSCG00000013297,ENSSSCG00000011316,ENSSSCG00000015428,ENSSSCG00000009630,ENSSSCG00000017330,ENSSSCG00000024152,ENSSSCG00000035715,ENSSSCG00000005385,ENSSSCG00000012713,…
GO:BP	peptidyl-amino acid modification	GO:0018193	4.5697688790416e-7	6.340105764283567	907	1526	141	15633	ENSSSCG00000035774,ENSSSCG00000007469,ENSSSCG00000009664,ENSSSCG00000016956,ENSSSCG00000011449,ENSSSCG00000017268,ENSSSCG00000013297,ENSSSCG00000010187,ENSSSCG00000013658,ENSSSCG00000024674,ENSSSCG00000000293,ENSSSCG00000028513,ENSSSCG00000007495,ENSSSCG00000023956,ENSSSCG00000014336,ENSSSCG00000006206,ENSSSCG00000037066,ENSSSCG00000009482,ENSSSCG00000011226,ENSSSCG00000013457,ENSSSCG00000021738,…
GO:BP	positive regulation of nucleic acid-templated transcription	GO:1903508	4.965819462611147e-7	6.304009073709568	1242	1526	181	15633	ENSSSCG00000030165,ENSSSCG00000030042,ENSSSCG00000017403,ENSSSCG00000005965,ENSSSCG00000027426,ENSSSCG00000000736,ENSSSCG00000032381,ENSSSCG00000011264,ENSSSCG00000032527,ENSSSCG00000024975,ENSSSCG00000035212,ENSSSCG00000013397,ENSSSCG00000038948,ENSSSCG00000005096,ENSSSCG00000010575,ENSSSCG00000011449,ENSSSCG00000003718,ENSSSCG00000015595,ENSSSCG00000034321,ENSSSCG00000010219,ENSSSCG00000005524,…
GO:BP	nucleic acid-templated transcription	GO:0097659	4.965819462611147e-7	6.304009073709568	2636	1526	338	15633	ENSSSCG00000030165,ENSSSCG00000030042,ENSSSCG00000011810,ENSSSCG00000017403,ENSSSCG00000005965,ENSSSCG00000027426,ENSSSCG00000000736,ENSSSCG00000032381,ENSSSCG00000011264,ENSSSCG00000014168,ENSSSCG00000032527,ENSSSCG00000024975,ENSSSCG00000035212,ENSSSCG00000013397,ENSSSCG00000038948,ENSSSCG00000010247,ENSSSCG00000005096,ENSSSCG00000029352,ENSSSCG00000011454,ENSSSCG00000012967,ENSSSCG00000010575,…
GO:BP	positive regulation of RNA biosynthetic process	GO:1902680	4.965819462611147e-7	6.304009073709568	1242	1526	181	15633	ENSSSCG00000030165,ENSSSCG00000030042,ENSSSCG00000017403,ENSSSCG00000005965,ENSSSCG00000027426,ENSSSCG00000000736,ENSSSCG00000032381,ENSSSCG00000011264,ENSSSCG00000032527,ENSSSCG00000024975,ENSSSCG00000035212,ENSSSCG00000013397,ENSSSCG00000038948,ENSSSCG00000005096,ENSSSCG00000010575,ENSSSCG00000011449,ENSSSCG00000003718,ENSSSCG00000015595,ENSSSCG00000034321,ENSSSCG00000010219,ENSSSCG00000005524,…
GO:BP	regulation of catabolic process	GO:0009894	5.051747104553706e-7	6.296558398782959	544	1526	95	15633	ENSSSCG00000024596,ENSSSCG00000017403,ENSSSCG00000007469,ENSSSCG00000009664,ENSSSCG00000029160,ENSSSCG00000013397,ENSSSCG00000005096,ENSSSCG00000010686,ENSSSCG00000008261,ENSSSCG00000034321,ENSSSCG00000005524,ENSSSCG00000029438,ENSSSCG00000024771,ENSSSCG00000011297,ENSSSCG00000038500,ENSSSCG00000025206,ENSSSCG00000032176,ENSSSCG00000028512,ENSSSCG00000012823,ENSSSCG00000038853,ENSSSCG00000015896,…
GO:BP	response to external stimulus	GO:0009605	5.260304817853873e-7	6.278989089139735	1518	1526	213	15633	ENSSSCG00000024596,ENSSSCG00000030042,ENSSSCG00000011810,ENSSSCG00000014997,ENSSSCG00000015334,ENSSSCG00000027426,ENSSSCG00000032381,ENSSSCG00000003079,ENSSSCG00000004789,ENSSSCG00000010312,ENSSSCG00000017723,ENSSSCG00000009664,ENSSSCG00000025698,ENSSSCG00000010247,ENSSSCG00000038610,ENSSSCG00000010686,ENSSSCG00000042718,ENSSSCG00000011398,ENSSSCG00000015595,ENSSSCG00000017268,ENSSSCG00000005524,…
GO:BP	regulation of nucleobase-containing compound metabolic process	GO:0019219	5.357811905854099e-7	6.271012537029326	2906	1526	367	15633	ENSSSCG00000024596,ENSSSCG00000030165,ENSSSCG00000030042,ENSSSCG00000011810,ENSSSCG00000015334,ENSSSCG00000017403,ENSSSCG00000005965,ENSSSCG00000027426,ENSSSCG00000000736,ENSSSCG00000032381,ENSSSCG00000011264,ENSSSCG00000032527,ENSSSCG00000024975,ENSSSCG00000035212,ENSSSCG00000013397,ENSSSCG00000038948,ENSSSCG00000005096,ENSSSCG00000029352,ENSSSCG00000011454,ENSSSCG00000012967,ENSSSCG00000010575,…
GO:BP	positive regulation of cell population proliferation	GO:0008284	5.4611724253425e-7	6.262714111288549	545	1526	95	15633	ENSSSCG00000016851,ENSSSCG00000011810,ENSSSCG00000017403,ENSSSCG00000005965,ENSSSCG00000004789,ENSSSCG00000009664,ENSSSCG00000032527,ENSSSCG00000012026,ENSSSCG00000005096,ENSSSCG00000016850,ENSSSCG00000017268,ENSSSCG00000009630,ENSSSCG00000005494,ENSSSCG00000005385,ENSSSCG00000024771,ENSSSCG00000014362,ENSSSCG00000011226,ENSSSCG00000013457,ENSSSCG00000015556,ENSSSCG00000024096,ENSSSCG00000006051,…
GO:BP	positive regulation of nucleobase-containing compound metabolic process	GO:0045935	5.803294425162803e-7	6.236325395318657	1399	1526	199	15633	ENSSSCG00000030165,ENSSSCG00000030042,ENSSSCG00000017403,ENSSSCG00000005965,ENSSSCG00000027426,ENSSSCG00000000736,ENSSSCG00000032381,ENSSSCG00000011264,ENSSSCG00000032527,ENSSSCG00000024975,ENSSSCG00000035212,ENSSSCG00000013397,ENSSSCG00000038948,ENSSSCG00000005096,ENSSSCG00000010575,ENSSSCG00000011449,ENSSSCG00000003718,ENSSSCG00000015595,ENSSSCG00000034321,ENSSSCG00000010219,ENSSSCG00000005524,…
GO:BP	RNA biosynthetic process	GO:0032774	5.836897486728388e-7	6.233817934125019	2641	1526	338	15633	ENSSSCG00000030165,ENSSSCG00000030042,ENSSSCG00000011810,ENSSSCG00000017403,ENSSSCG00000005965,ENSSSCG00000027426,ENSSSCG00000000736,ENSSSCG00000032381,ENSSSCG00000011264,ENSSSCG00000014168,ENSSSCG00000032527,ENSSSCG00000024975,ENSSSCG00000035212,ENSSSCG00000013397,ENSSSCG00000038948,ENSSSCG00000010247,ENSSSCG00000005096,ENSSSCG00000029352,ENSSSCG00000011454,ENSSSCG00000012967,ENSSSCG00000010575,…
GO:BP	regulation of RNA metabolic process	GO:0051252	5.836897486728388e-7	6.233817934125019	2733	1526	348	15633	ENSSSCG00000024596,ENSSSCG00000030165,ENSSSCG00000030042,ENSSSCG00000011810,ENSSSCG00000017403,ENSSSCG00000005965,ENSSSCG00000027426,ENSSSCG00000000736,ENSSSCG00000032381,ENSSSCG00000011264,ENSSSCG00000032527,ENSSSCG00000024975,ENSSSCG00000035212,ENSSSCG00000013397,ENSSSCG00000038948,ENSSSCG00000005096,ENSSSCG00000029352,ENSSSCG00000011454,ENSSSCG00000012967,ENSSSCG00000010575,ENSSSCG00000010686,…
GO:BP	organic cyclic compound biosynthetic process	GO:1901362	5.836897486728388e-7	6.233817934125019	3104	1526	388	15633	ENSSSCG00000030165,ENSSSCG00000030042,ENSSSCG00000011810,ENSSSCG00000015334,ENSSSCG00000017403,ENSSSCG00000005965,ENSSSCG00000027426,ENSSSCG00000000736,ENSSSCG00000032381,ENSSSCG00000011264,ENSSSCG00000014168,ENSSSCG00000032527,ENSSSCG00000004092,ENSSSCG00000024975,ENSSSCG00000035212,ENSSSCG00000013397,ENSSSCG00000038948,ENSSSCG00000010247,ENSSSCG00000005096,ENSSSCG00000029352,ENSSSCG00000011454,…
GO:BP	response to oxygen-containing compound	GO:1901700	5.836897486728388e-7	6.233817934125019	838	1526	132	15633	ENSSSCG00000024596,ENSSSCG00000030042,ENSSSCG00000015334,ENSSSCG00000017403,ENSSSCG00000007469,ENSSSCG00000032381,ENSSSCG00000004789,ENSSSCG00000017723,ENSSSCG00000009664,ENSSSCG00000025698,ENSSSCG00000038610,ENSSSCG00000005096,ENSSSCG00000017268,ENSSSCG00000034321,ENSSSCG00000005524,ENSSSCG00000029438,ENSSSCG00000000164,ENSSSCG00000015282,ENSSSCG00000024674,ENSSSCG00000030358,ENSSSCG00000035715,…
GO:BP	tissue migration	GO:0090130	7.522572472519122e-7	6.123633619571461	179	1526	43	15633	ENSSSCG00000004789,ENSSSCG00000009664,ENSSSCG00000005096,ENSSSCG00000017268,ENSSSCG00000005524,ENSSSCG00000009630,ENSSSCG00000009944,ENSSSCG00000010447,ENSSSCG00000015808,ENSSSCG00000010831,ENSSSCG00000037066,ENSSSCG00000011226,ENSSSCG00000003471,ENSSSCG00000009642,ENSSSCG00000015896,ENSSSCG00000016925,ENSSSCG00000034379,ENSSSCG00000037815,ENSSSCG00000011496,ENSSSCG00000028878,ENSSSCG00000011125,…
GO:BP	regulation of MAPK cascade	GO:0043408	8.295463627920132e-7	6.08115933653286	489	1526	87	15633	ENSSSCG00000007469,ENSSSCG00000004789,ENSSSCG00000017723,ENSSSCG00000009664,ENSSSCG00000020705,ENSSSCG00000008772,ENSSSCG00000040815,ENSSSCG00000035971,ENSSSCG00000035249,ENSSSCG00000015595,ENSSSCG00000005524,ENSSSCG00000013297,ENSSSCG00000013655,ENSSSCG00000037241,ENSSSCG00000022689,ENSSSCG00000038500,ENSSSCG00000015808,ENSSSCG00000002525,ENSSSCG00000010831,ENSSSCG00000037066,ENSSSCG00000009482,…
GO:BP	negative regulation of phosphate metabolic process	GO:0045936	9.245454904642782e-7	6.034071715363031	379	1526	72	15633	ENSSSCG00000010613,ENSSSCG00000017403,ENSSSCG00000035774,ENSSSCG00000007469,ENSSSCG00000040815,ENSSSCG00000005358,ENSSSCG00000035971,ENSSSCG00000015595,ENSSSCG00000005524,ENSSSCG00000010026,ENSSSCG00000015282,ENSSSCG00000009944,ENSSSCG00000037241,ENSSSCG00000022689,ENSSSCG00000038500,ENSSSCG00000010831,ENSSSCG00000037066,ENSSSCG00000015136,ENSSSCG00000009482,ENSSSCG00000021738,ENSSSCG00000016991,…
GO:BP	negative regulation of phosphorus metabolic process	GO:0010563	9.245454904642782e-7	6.034071715363031	379	1526	72	15633	ENSSSCG00000010613,ENSSSCG00000017403,ENSSSCG00000035774,ENSSSCG00000007469,ENSSSCG00000040815,ENSSSCG00000005358,ENSSSCG00000035971,ENSSSCG00000015595,ENSSSCG00000005524,ENSSSCG00000010026,ENSSSCG00000015282,ENSSSCG00000009944,ENSSSCG00000037241,ENSSSCG00000022689,ENSSSCG00000038500,ENSSSCG00000010831,ENSSSCG00000037066,ENSSSCG00000015136,ENSSSCG00000009482,ENSSSCG00000021738,ENSSSCG00000016991,…
GO:BP	epithelial cell migration	GO:0010631	9.281057584993152e-7	6.032402532708222	174	1526	42	15633	ENSSSCG00000004789,ENSSSCG00000009664,ENSSSCG00000005096,ENSSSCG00000017268,ENSSSCG00000005524,ENSSSCG00000009630,ENSSSCG00000009944,ENSSSCG00000015808,ENSSSCG00000010831,ENSSSCG00000037066,ENSSSCG00000011226,ENSSSCG00000003471,ENSSSCG00000009642,ENSSSCG00000015896,ENSSSCG00000016925,ENSSSCG00000034379,ENSSSCG00000037815,ENSSSCG00000011496,ENSSSCG00000028878,ENSSSCG00000011125,ENSSSCG00000005706,…
GO:BP	transcription, DNA-templated	GO:0006351	9.892104570838308e-7	6.004711301298003	2590	1526	331	15633	ENSSSCG00000030165,ENSSSCG00000030042,ENSSSCG00000011810,ENSSSCG00000017403,ENSSSCG00000005965,ENSSSCG00000027426,ENSSSCG00000000736,ENSSSCG00000032381,ENSSSCG00000011264,ENSSSCG00000014168,ENSSSCG00000032527,ENSSSCG00000024975,ENSSSCG00000035212,ENSSSCG00000013397,ENSSSCG00000038948,ENSSSCG00000010247,ENSSSCG00000005096,ENSSSCG00000029352,ENSSSCG00000011454,ENSSSCG00000012967,ENSSSCG00000010575,…
GO:BP	epithelium migration	GO:0090132	0.0000010968292089372158	5.959860992653859	175	1526	42	15633	ENSSSCG00000004789,ENSSSCG00000009664,ENSSSCG00000005096,ENSSSCG00000017268,ENSSSCG00000005524,ENSSSCG00000009630,ENSSSCG00000009944,ENSSSCG00000015808,ENSSSCG00000010831,ENSSSCG00000037066,ENSSSCG00000011226,ENSSSCG00000003471,ENSSSCG00000009642,ENSSSCG00000015896,ENSSSCG00000016925,ENSSSCG00000034379,ENSSSCG00000037815,ENSSSCG00000011496,ENSSSCG00000028878,ENSSSCG00000011125,ENSSSCG00000005706,…
GO:BP	negative regulation of transferase activity	GO:0051348	0.0000011444281429057766	5.941411470896134	188	1526	44	15633	ENSSSCG00000010613,ENSSSCG00000035774,ENSSSCG00000007469,ENSSSCG00000040815,ENSSSCG00000005358,ENSSSCG00000035971,ENSSSCG00000005524,ENSSSCG00000010026,ENSSSCG00000009944,ENSSSCG00000037241,ENSSSCG00000022689,ENSSSCG00000038500,ENSSSCG00000010831,ENSSSCG00000037066,ENSSSCG00000015136,ENSSSCG00000009482,ENSSSCG00000021738,ENSSSCG00000016991,ENSSSCG00000039393,ENSSSCG00000027946,ENSSSCG00000006250,…
GO:BP	signal transduction by protein phosphorylation	GO:0023014	0.0000012059887833970258	5.918656731442494	539	1526	93	15633	ENSSSCG00000007469,ENSSSCG00000004789,ENSSSCG00000017723,ENSSSCG00000009664,ENSSSCG00000020705,ENSSSCG00000008772,ENSSSCG00000040815,ENSSSCG00000035971,ENSSSCG00000035249,ENSSSCG00000015595,ENSSSCG00000005524,ENSSSCG00000013297,ENSSSCG00000013655,ENSSSCG00000037241,ENSSSCG00000022689,ENSSSCG00000038500,ENSSSCG00000015808,ENSSSCG00000002525,ENSSSCG00000010831,ENSSSCG00000037066,ENSSSCG00000009482,…
GO:BP	positive regulation of catabolic process	GO:0009896	0.0000013158510643846867	5.8807932638955345	262	1526	55	15633	ENSSSCG00000007469,ENSSSCG00000009664,ENSSSCG00000029160,ENSSSCG00000005096,ENSSSCG00000010686,ENSSSCG00000008261,ENSSSCG00000034321,ENSSSCG00000005524,ENSSSCG00000029438,ENSSSCG00000024771,ENSSSCG00000011297,ENSSSCG00000038500,ENSSSCG00000025206,ENSSSCG00000032176,ENSSSCG00000028512,ENSSSCG00000016925,ENSSSCG00000034692,ENSSSCG00000024096,ENSSSCG00000037015,ENSSSCG00000014351,ENSSSCG00000007554,…
GO:BP	regulation of angiogenesis	GO:0045765	0.0000014292405641065013	5.844894666330766	183	1526	43	15633	ENSSSCG00000017403,ENSSSCG00000004789,ENSSSCG00000009664,ENSSSCG00000012026,ENSSSCG00000025698,ENSSSCG00000005096,ENSSSCG00000037184,ENSSSCG00000017268,ENSSSCG00000008261,ENSSSCG00000005524,ENSSSCG00000000293,ENSSSCG00000037066,ENSSSCG00000009482,ENSSSCG00000011226,ENSSSCG00000039393,ENSSSCG00000003471,ENSSSCG00000011443,ENSSSCG00000016925,ENSSSCG00000014351,ENSSSCG00000037815,ENSSSCG00000011496,…
GO:BP	regulation of RNA biosynthetic process	GO:2001141	0.00000173270013196516	5.761276591528052	2540	1526	324	15633	ENSSSCG00000030165,ENSSSCG00000030042,ENSSSCG00000011810,ENSSSCG00000017403,ENSSSCG00000005965,ENSSSCG00000027426,ENSSSCG00000000736,ENSSSCG00000032381,ENSSSCG00000011264,ENSSSCG00000032527,ENSSSCG00000024975,ENSSSCG00000035212,ENSSSCG00000013397,ENSSSCG00000038948,ENSSSCG00000005096,ENSSSCG00000029352,ENSSSCG00000011454,ENSSSCG00000012967,ENSSSCG00000010575,ENSSSCG00000010686,ENSSSCG00000029998,…
GO:BP	regulation of nucleic acid-templated transcription	GO:1903506	0.00000173270013196516	5.761276591528052	2540	1526	324	15633	ENSSSCG00000030165,ENSSSCG00000030042,ENSSSCG00000011810,ENSSSCG00000017403,ENSSSCG00000005965,ENSSSCG00000027426,ENSSSCG00000000736,ENSSSCG00000032381,ENSSSCG00000011264,ENSSSCG00000032527,ENSSSCG00000024975,ENSSSCG00000035212,ENSSSCG00000013397,ENSSSCG00000038948,ENSSSCG00000005096,ENSSSCG00000029352,ENSSSCG00000011454,ENSSSCG00000012967,ENSSSCG00000010575,ENSSSCG00000010686,ENSSSCG00000029998,…
GO:BP	positive regulation of molecular function	GO:0044093	0.0000019213163096123967	5.716401130603813	1173	1526	170	15633	ENSSSCG00000026940,ENSSSCG00000014997,ENSSSCG00000017403,ENSSSCG00000007469,ENSSSCG00000004789,ENSSSCG00000017723,ENSSSCG00000009664,ENSSSCG00000020705,ENSSSCG00000010575,ENSSSCG00000035249,ENSSSCG00000010219,ENSSSCG00000005524,ENSSSCG00000000512,ENSSSCG00000015282,ENSSSCG00000024674,ENSSSCG00000035715,ENSSSCG00000009944,ENSSSCG00000038965,ENSSSCG00000024771,ENSSSCG00000007495,ENSSSCG00000027378,…
GO:BP	positive regulation of transcription, DNA-templated	GO:0045893	0.000002089366535022838	5.679985365584897	1183	1526	171	15633	ENSSSCG00000030165,ENSSSCG00000030042,ENSSSCG00000017403,ENSSSCG00000005965,ENSSSCG00000027426,ENSSSCG00000000736,ENSSSCG00000032381,ENSSSCG00000011264,ENSSSCG00000032527,ENSSSCG00000024975,ENSSSCG00000035212,ENSSSCG00000013397,ENSSSCG00000038948,ENSSSCG00000005096,ENSSSCG00000010575,ENSSSCG00000011449,ENSSSCG00000003718,ENSSSCG00000015595,ENSSSCG00000034321,ENSSSCG00000005524,ENSSSCG00000029438,…
GO:BP	MAPK cascade	GO:0000165	0.0000022197436320092873	5.653697181239894	523	1526	90	15633	ENSSSCG00000007469,ENSSSCG00000004789,ENSSSCG00000017723,ENSSSCG00000009664,ENSSSCG00000020705,ENSSSCG00000008772,ENSSSCG00000040815,ENSSSCG00000035971,ENSSSCG00000035249,ENSSSCG00000015595,ENSSSCG00000005524,ENSSSCG00000013297,ENSSSCG00000013655,ENSSSCG00000037241,ENSSSCG00000022689,ENSSSCG00000038500,ENSSSCG00000015808,ENSSSCG00000002525,ENSSSCG00000010831,ENSSSCG00000037066,ENSSSCG00000009482,…
GO:BP	regulation of response to external stimulus	GO:0032101	0.000002232951693828651	5.651120672060932	554	1526	94	15633	ENSSSCG00000030042,ENSSSCG00000011810,ENSSSCG00000014997,ENSSSCG00000003079,ENSSSCG00000004789,ENSSSCG00000010312,ENSSSCG00000017723,ENSSSCG00000009664,ENSSSCG00000025698,ENSSSCG00000011398,ENSSSCG00000017268,ENSSSCG00000024771,ENSSSCG00000027806,ENSSSCG00000038500,ENSSSCG00000002525,ENSSSCG00000017169,ENSSSCG00000010831,ENSSSCG00000015136,ENSSSCG00000025194,ENSSSCG00000021738,ENSSSCG00000016991,…
GO:BP	inflammatory response	GO:0006954	0.000002234293038673338	5.650859867597883	395	1526	73	15633	ENSSSCG00000030042,ENSSSCG00000011810,ENSSSCG00000014997,ENSSSCG00000017403,ENSSSCG00000004789,ENSSSCG00000017723,ENSSSCG00000025698,ENSSSCG00000005096,ENSSSCG00000013297,ENSSSCG00000007817,ENSSSCG00000024771,ENSSSCG00000038879,ENSSSCG00000010831,ENSSSCG00000021738,ENSSSCG00000028512,ENSSSCG00000014434,ENSSSCG00000003471,ENSSSCG00000005215,ENSSSCG00000008959,ENSSSCG00000023837,ENSSSCG00000038162,…
GO:BP	positive regulation of developmental process	GO:0051094	0.0000029542856632704936	5.529547513091839	895	1526	136	15633	ENSSSCG00000024596,ENSSSCG00000011810,ENSSSCG00000017403,ENSSSCG00000007465,ENSSSCG00000004789,ENSSSCG00000009664,ENSSSCG00000013397,ENSSSCG00000025698,ENSSSCG00000005096,ENSSSCG00000005358,ENSSSCG00000017268,ENSSSCG00000008261,ENSSSCG00000005524,ENSSSCG00000009868,ENSSSCG00000009630,ENSSSCG00000013658,ENSSSCG00000024674,ENSSSCG00000000293,ENSSSCG00000009944,ENSSSCG00000012713,ENSSSCG00000032367,…
GO:BP	positive regulation of protein phosphorylation	GO:0001934	0.0000030536077957114703	5.5151867443249545	684	1526	110	15633	ENSSSCG00000007469,ENSSSCG00000004789,ENSSSCG00000017723,ENSSSCG00000009664,ENSSSCG00000020705,ENSSSCG00000008772,ENSSSCG00000038610,ENSSSCG00000035249,ENSSSCG00000005524,ENSSSCG00000013297,ENSSSCG00000013658,ENSSSCG00000000293,ENSSSCG00000013655,ENSSSCG00000007495,ENSSSCG00000022689,ENSSSCG00000023956,ENSSSCG00000032434,ENSSSCG00000015808,ENSSSCG00000002525,ENSSSCG00000037066,ENSSSCG00000009482,…
GO:BP	positive regulation of phosphorus metabolic process	GO:0010562	0.0000031051048945150023	5.507923724202511	773	1526	121	15633	ENSSSCG00000007469,ENSSSCG00000004789,ENSSSCG00000017723,ENSSSCG00000009664,ENSSSCG00000020705,ENSSSCG00000008772,ENSSSCG00000038610,ENSSSCG00000035249,ENSSSCG00000005524,ENSSSCG00000013297,ENSSSCG00000015282,ENSSSCG00000013658,ENSSSCG00000000293,ENSSSCG00000013655,ENSSSCG00000007495,ENSSSCG00000022689,ENSSSCG00000023956,ENSSSCG00000032434,ENSSSCG00000015808,ENSSSCG00000002525,ENSSSCG00000037066,…
GO:BP	positive regulation of phosphate metabolic process	GO:0045937	0.0000031051048945150023	5.507923724202511	773	1526	121	15633	ENSSSCG00000007469,ENSSSCG00000004789,ENSSSCG00000017723,ENSSSCG00000009664,ENSSSCG00000020705,ENSSSCG00000008772,ENSSSCG00000038610,ENSSSCG00000035249,ENSSSCG00000005524,ENSSSCG00000013297,ENSSSCG00000015282,ENSSSCG00000013658,ENSSSCG00000000293,ENSSSCG00000013655,ENSSSCG00000007495,ENSSSCG00000022689,ENSSSCG00000023956,ENSSSCG00000032434,ENSSSCG00000015808,ENSSSCG00000002525,ENSSSCG00000037066,…
GO:BP	positive regulation of transcription by RNA polymerase II	GO:0045944	0.000003148750675408246	5.501861726337485	946	1526	142	15633	ENSSSCG00000030165,ENSSSCG00000030042,ENSSSCG00000017403,ENSSSCG00000005965,ENSSSCG00000027426,ENSSSCG00000000736,ENSSSCG00000032381,ENSSSCG00000011264,ENSSSCG00000032527,ENSSSCG00000024975,ENSSSCG00000035212,ENSSSCG00000013397,ENSSSCG00000005096,ENSSSCG00000010575,ENSSSCG00000011449,ENSSSCG00000003718,ENSSSCG00000015595,ENSSSCG00000005524,ENSSSCG00000029438,ENSSSCG00000009630,ENSSSCG00000024152,…
GO:BP	negative regulation of developmental process	GO:0051093	0.0000034290136060012275	5.464830791642265	630	1526	103	15633	ENSSSCG00000024596,ENSSSCG00000011810,ENSSSCG00000017403,ENSSSCG00000004789,ENSSSCG00000009664,ENSSSCG00000012026,ENSSSCG00000013397,ENSSSCG00000025698,ENSSSCG00000005096,ENSSSCG00000005358,ENSSSCG00000011454,ENSSSCG00000037184,ENSSSCG00000011398,ENSSSCG00000034321,ENSSSCG00000005524,ENSSSCG00000009944,ENSSSCG00000016646,ENSSSCG00000009477,ENSSSCG00000038500,ENSSSCG00000005247,ENSSSCG00000010831,…
GO:BP	cellular component biogenesis	GO:0044085	0.0000035267058526448645	5.4526307614554055	2129	1526	277	15633	ENSSSCG00000024596,ENSSSCG00000009664,ENSSSCG00000029160,ENSSSCG00000008635,ENSSSCG00000005729,ENSSSCG00000017668,ENSSSCG00000017268,ENSSSCG00000034321,ENSSSCG00000005524,ENSSSCG00000017260,ENSSSCG00000010133,ENSSSCG00000013658,ENSSSCG00000036723,ENSSSCG00000017693,ENSSSCG00000000293,ENSSSCG00000009944,ENSSSCG00000013655,ENSSSCG00000024771,ENSSSCG00000027806,ENSSSCG00000027378,ENSSSCG00000037929,…
GO:BP	positive regulation of phosphorylation	GO:0042327	0.0000036647012271791218	5.43596142639164	735	1526	116	15633	ENSSSCG00000007469,ENSSSCG00000004789,ENSSSCG00000017723,ENSSSCG00000009664,ENSSSCG00000020705,ENSSSCG00000008772,ENSSSCG00000038610,ENSSSCG00000035249,ENSSSCG00000005524,ENSSSCG00000013297,ENSSSCG00000013658,ENSSSCG00000000293,ENSSSCG00000013655,ENSSSCG00000007495,ENSSSCG00000022689,ENSSSCG00000023956,ENSSSCG00000032434,ENSSSCG00000015808,ENSSSCG00000002525,ENSSSCG00000037066,ENSSSCG00000009482,…
GO:BP	apoptotic signaling pathway	GO:0097190	0.0000038369522420859536	5.416013606360093	408	1526	74	15633	ENSSSCG00000026940,ENSSSCG00000014997,ENSSSCG00000027426,ENSSSCG00000007469,ENSSSCG00000009633,ENSSSCG00000004789,ENSSSCG00000025698,ENSSSCG00000038610,ENSSSCG00000005096,ENSSSCG00000010686,ENSSSCG00000015595,ENSSSCG00000005524,ENSSSCG00000013297,ENSSSCG00000017693,ENSSSCG00000013655,ENSSSCG00000024771,ENSSSCG00000032434,ENSSSCG00000005102,ENSSSCG00000010894,ENSSSCG00000021738,ENSSSCG00000012252,…
GO:BP	regulation of transcription, DNA-templated	GO:0006355	0.000004058973705656234	5.39158376206665	2489	1526	316	15633	ENSSSCG00000030165,ENSSSCG00000030042,ENSSSCG00000011810,ENSSSCG00000017403,ENSSSCG00000005965,ENSSSCG00000027426,ENSSSCG00000000736,ENSSSCG00000032381,ENSSSCG00000011264,ENSSSCG00000032527,ENSSSCG00000024975,ENSSSCG00000035212,ENSSSCG00000013397,ENSSSCG00000038948,ENSSSCG00000005096,ENSSSCG00000029352,ENSSSCG00000011454,ENSSSCG00000012967,ENSSSCG00000010575,ENSSSCG00000010686,ENSSSCG00000029998,…
GO:BP	negative regulation of macromolecule biosynthetic process	GO:0010558	0.0000040801623943133786	5.38932255123594	1068	1526	156	15633	ENSSSCG00000030042,ENSSSCG00000011810,ENSSSCG00000017403,ENSSSCG00000005965,ENSSSCG00000027426,ENSSSCG00000013397,ENSSSCG00000038948,ENSSSCG00000038610,ENSSSCG00000011454,ENSSSCG00000010686,ENSSSCG00000015595,ENSSSCG00000005524,ENSSSCG00000015428,ENSSSCG00000029438,ENSSSCG00000000164,ENSSSCG00000024152,ENSSSCG00000017693,ENSSSCG00000005385,ENSSSCG00000008123,ENSSSCG00000032367,ENSSSCG00000009477,…
GO:BP	supramolecular fiber organization	GO:0097435	0.000004853160613614034	5.313975335626391	517	1526	88	15633	ENSSSCG00000009664,ENSSSCG00000004587,ENSSSCG00000009944,ENSSSCG00000007495,ENSSSCG00000023956,ENSSSCG00000007253,ENSSSCG00000028512,ENSSSCG00000005243,ENSSSCG00000008406,ENSSSCG00000038162,ENSSSCG00000017728,ENSSSCG00000020976,ENSSSCG00000015710,ENSSSCG00000012104,ENSSSCG00000017791,ENSSSCG00000036679,ENSSSCG00000004412,ENSSSCG00000000770,ENSSSCG00000001009,ENSSSCG00000038646,ENSSSCG00000028878,…
GO:BP	regulation of cytokine production	GO:0001817	0.0000051036532019167445	5.292118844006899	426	1526	76	15633	ENSSSCG00000011810,ENSSSCG00000027426,ENSSSCG00000032381,ENSSSCG00000004789,ENSSSCG00000025698,ENSSSCG00000010247,ENSSSCG00000038610,ENSSSCG00000005096,ENSSSCG00000005385,ENSSSCG00000024771,ENSSSCG00000038879,ENSSSCG00000006955,ENSSSCG00000002525,ENSSSCG00000014336,ENSSSCG00000017169,ENSSSCG00000012252,ENSSSCG00000014434,ENSSSCG00000003471,ENSSSCG00000035537,ENSSSCG00000024096,ENSSSCG00000030957,…
GO:BP	cytoskeleton organization	GO:0007010	0.000005244377746194864	5.28030603414832	1047	1526	153	15633	ENSSSCG00000011810,ENSSSCG00000007469,ENSSSCG00000017723,ENSSSCG00000009664,ENSSSCG00000029160,ENSSSCG00000016956,ENSSSCG00000004587,ENSSSCG00000013658,ENSSSCG00000009944,ENSSSCG00000038965,ENSSSCG00000007495,ENSSSCG00000023956,ENSSSCG00000037066,ENSSSCG00000007253,ENSSSCG00000009482,ENSSSCG00000034364,ENSSSCG00000021138,ENSSSCG00000039166,ENSSSCG00000017232,ENSSSCG00000005243,ENSSSCG00000025401,…
GO:BP	negative regulation of biosynthetic process	GO:0009890	0.000005274230961883335	5.2778408560982895	1115	1526	161	15633	ENSSSCG00000030042,ENSSSCG00000011810,ENSSSCG00000017403,ENSSSCG00000005965,ENSSSCG00000027426,ENSSSCG00000013397,ENSSSCG00000038948,ENSSSCG00000038610,ENSSSCG00000011454,ENSSSCG00000010686,ENSSSCG00000015595,ENSSSCG00000005524,ENSSSCG00000015428,ENSSSCG00000029438,ENSSSCG00000035037,ENSSSCG00000000164,ENSSSCG00000024152,ENSSSCG00000017693,ENSSSCG00000005385,ENSSSCG00000008123,ENSSSCG00000032367,…
GO:BP	negative regulation of cellular biosynthetic process	GO:0031327	0.0000070492089488887926	5.151859616116126	1103	1526	159	15633	ENSSSCG00000030042,ENSSSCG00000011810,ENSSSCG00000017403,ENSSSCG00000005965,ENSSSCG00000027426,ENSSSCG00000013397,ENSSSCG00000038948,ENSSSCG00000038610,ENSSSCG00000011454,ENSSSCG00000010686,ENSSSCG00000015595,ENSSSCG00000005524,ENSSSCG00000015428,ENSSSCG00000029438,ENSSSCG00000035037,ENSSSCG00000000164,ENSSSCG00000024152,ENSSSCG00000017693,ENSSSCG00000005385,ENSSSCG00000008123,ENSSSCG00000032367,…
GO:BP	cellular response to oxygen-containing compound	GO:1901701	0.000009044888582036629	5.043596778555932	667	1526	106	15633	ENSSSCG00000030042,ENSSSCG00000015334,ENSSSCG00000017403,ENSSSCG00000007469,ENSSSCG00000032381,ENSSSCG00000017723,ENSSSCG00000009664,ENSSSCG00000025698,ENSSSCG00000038610,ENSSSCG00000005096,ENSSSCG00000017268,ENSSSCG00000034321,ENSSSCG00000005524,ENSSSCG00000029438,ENSSSCG00000024674,ENSSSCG00000035715,ENSSSCG00000005385,ENSSSCG00000013655,ENSSSCG00000024771,ENSSSCG00000038500,ENSSSCG00000015808,…
GO:BP	cell adhesion	GO:0007155	0.000009565997316743298	5.019269745283388	831	1526	126	15633	ENSSSCG00000011810,ENSSSCG00000003079,ENSSSCG00000004789,ENSSSCG00000010312,ENSSSCG00000009664,ENSSSCG00000025698,ENSSSCG00000005358,ENSSSCG00000017668,ENSSSCG00000017268,ENSSSCG00000013297,ENSSSCG00000010133,ENSSSCG00000009630,ENSSSCG00000005494,ENSSSCG00000000293,ENSSSCG00000005385,ENSSSCG00000009944,ENSSSCG00000013655,ENSSSCG00000007495,ENSSSCG00000023956,ENSSSCG00000032434,ENSSSCG00000016381,…
GO:BP	response to molecule of bacterial origin	GO:0002237	0.000009732393564874601	5.011780337102778	176	1526	40	15633	ENSSSCG00000024596,ENSSSCG00000030042,ENSSSCG00000032381,ENSSSCG00000017723,ENSSSCG00000025698,ENSSSCG00000017268,ENSSSCG00000005524,ENSSSCG00000035715,ENSSSCG00000024771,ENSSSCG00000038500,ENSSSCG00000015808,ENSSSCG00000010831,ENSSSCG00000008959,ENSSSCG00000024096,ENSSSCG00000030957,ENSSSCG00000037815,ENSSSCG00000006250,ENSSSCG00000036933,ENSSSCG00000016954,ENSSSCG00000005706,ENSSSCG00000003017,…
GO:BP	regulation of cell adhesion	GO:0030155	0.000009748740819730437	5.011051475620242	433	1526	76	15633	ENSSSCG00000011810,ENSSSCG00000004789,ENSSSCG00000010312,ENSSSCG00000009664,ENSSSCG00000025698,ENSSSCG00000005358,ENSSSCG00000017268,ENSSSCG00000013297,ENSSSCG00000009630,ENSSSCG00000005385,ENSSSCG00000009944,ENSSSCG00000007495,ENSSSCG00000023956,ENSSSCG00000032434,ENSSSCG00000015808,ENSSSCG00000010831,ENSSSCG00000015136,ENSSSCG00000011226,ENSSSCG00000021738,ENSSSCG00000016991,ENSSSCG00000036560,…
GO:BP	cell-matrix adhesion	GO:0007160	0.000010058615887864843	4.997461776101031	138	1526	34	15633	ENSSSCG00000011810,ENSSSCG00000004789,ENSSSCG00000010312,ENSSSCG00000009664,ENSSSCG00000025698,ENSSSCG00000009944,ENSSSCG00000016381,ENSSSCG00000015808,ENSSSCG00000038162,ENSSSCG00000016174,ENSSSCG00000040183,ENSSSCG00000011496,ENSSSCG00000006612,ENSSSCG00000005706,ENSSSCG00000011101,ENSSSCG00000037065,ENSSSCG00000036702,ENSSSCG00000007052,ENSSSCG00000023709,ENSSSCG00000016461,ENSSSCG00000006970,…
GO:BP	regulation of cellular catabolic process	GO:0031329	0.000010389063903790994	4.983423582349758	449	1526	78	15633	ENSSSCG00000024596,ENSSSCG00000017403,ENSSSCG00000007469,ENSSSCG00000009664,ENSSSCG00000029160,ENSSSCG00000005096,ENSSSCG00000010686,ENSSSCG00000008261,ENSSSCG00000034321,ENSSSCG00000005524,ENSSSCG00000029438,ENSSSCG00000024771,ENSSSCG00000011297,ENSSSCG00000038500,ENSSSCG00000025206,ENSSSCG00000028512,ENSSSCG00000012823,ENSSSCG00000038853,ENSSSCG00000016925,ENSSSCG00000034692,ENSSSCG00000024096,…
GO:BP	I-kappaB kinase/NF-kappaB signaling	GO:0007249	0.00001120394190389394	4.950629151801674	164	1526	38	15633	ENSSSCG00000026940,ENSSSCG00000027426,ENSSSCG00000010247,ENSSSCG00000005524,ENSSSCG00000017330,ENSSSCG00000024771,ENSSSCG00000038879,ENSSSCG00000002525,ENSSSCG00000038162,ENSSSCG00000024096,ENSSSCG00000037815,ENSSSCG00000017091,ENSSSCG00000036933,ENSSSCG00000030425,ENSSSCG00000001009,ENSSSCG00000012566,ENSSSCG00000005706,ENSSSCG00000000708,ENSSSCG00000035078,ENSSSCG00000028947,ENSSSCG00000009129,…
GO:BP	regulation of cell-matrix adhesion	GO:0001952	0.000011221314152253185	4.949956278939841	69	1526	22	15633	ENSSSCG00000011810,ENSSSCG00000004789,ENSSSCG00000010312,ENSSSCG00000009664,ENSSSCG00000025698,ENSSSCG00000009944,ENSSSCG00000038162,ENSSSCG00000040183,ENSSSCG00000006612,ENSSSCG00000005706,ENSSSCG00000037065,ENSSSCG00000007052,ENSSSCG00000023709,ENSSSCG00000006970,ENSSSCG00000038397,ENSSSCG00000037449,ENSSSCG00000007067,ENSSSCG00000016459,ENSSSCG00000010574,ENSSSCG00000003485,ENSSSCG00000008844,…
GO:BP	peptidyl-tyrosine phosphorylation	GO:0018108	0.000011818726270417776	4.927429325784399	252	1526	51	15633	ENSSSCG00000035774,ENSSSCG00000007469,ENSSSCG00000009664,ENSSSCG00000013297,ENSSSCG00000024674,ENSSSCG00000000293,ENSSSCG00000007495,ENSSSCG00000023956,ENSSSCG00000021738,ENSSSCG00000003471,ENSSSCG00000005215,ENSSSCG00000003809,ENSSSCG00000024096,ENSSSCG00000027946,ENSSSCG00000013411,ENSSSCG00000007039,ENSSSCG00000006250,ENSSSCG00000000857,ENSSSCG00000008103,ENSSSCG00000014117,ENSSSCG00000005706,…
GO:BP	negative regulation of transcription by RNA polymerase II	GO:0000122	0.000011906625591844528	4.924211302705788	631	1526	101	15633	ENSSSCG00000011810,ENSSSCG00000005965,ENSSSCG00000038948,ENSSSCG00000010686,ENSSSCG00000015595,ENSSSCG00000005524,ENSSSCG00000000164,ENSSSCG00000024152,ENSSSCG00000005385,ENSSSCG00000008123,ENSSSCG00000009477,ENSSSCG00000036136,ENSSSCG00000038879,ENSSSCG00000023974,ENSSSCG00000004528,ENSSSCG00000013784,ENSSSCG00000014336,ENSSSCG00000037066,ENSSSCG00000036002,ENSSSCG00000021738,ENSSSCG00000036560,…
GO:BP	cytokine-mediated signaling pathway	GO:0019221	0.000012906524618712194	4.889190685859825	317	1526	60	15633	ENSSSCG00000016851,ENSSSCG00000017403,ENSSSCG00000017723,ENSSSCG00000009664,ENSSSCG00000016850,ENSSSCG00000013297,ENSSSCG00000011316,ENSSSCG00000007817,ENSSSCG00000027806,ENSSSCG00000037929,ENSSSCG00000005247,ENSSSCG00000002525,ENSSSCG00000014336,ENSSSCG00000021738,ENSSSCG00000005215,ENSSSCG00000008959,ENSSSCG00000036556,ENSSSCG00000038162,ENSSSCG00000022780,ENSSSCG00000024096,ENSSSCG00000022849,…
GO:BP	response to lipopolysaccharide	GO:0032496	0.000012932745046221292	4.888309283944321	165	1526	38	15633	ENSSSCG00000024596,ENSSSCG00000030042,ENSSSCG00000032381,ENSSSCG00000017723,ENSSSCG00000025698,ENSSSCG00000017268,ENSSSCG00000005524,ENSSSCG00000035715,ENSSSCG00000024771,ENSSSCG00000038500,ENSSSCG00000015808,ENSSSCG00000010831,ENSSSCG00000008959,ENSSSCG00000024096,ENSSSCG00000030957,ENSSSCG00000037815,ENSSSCG00000006250,ENSSSCG00000036933,ENSSSCG00000016954,ENSSSCG00000005706,ENSSSCG00000003017,…
GO:BP	maturation of LSU-rRNA from tricistronic rRNA transcript (SSU-rRNA, 5.8S rRNA, LSU-rRNA)	GO:0000463	0.000013107910882388485	4.88246651994594	13	1526	9	15633	ENSSSCG00000004394,ENSSSCG00000015712,ENSSSCG00000032024,ENSSSCG00000017288,ENSSSCG00000028602,ENSSSCG00000030253,ENSSSCG00000010010,ENSSSCG00000006939,ENSSSCG00000016116
GO:BP	blood vessel endothelial cell migration	GO:0043534	0.000013107910882388485	4.88246651994594	75	1526	23	15633	ENSSSCG00000004789,ENSSSCG00000005096,ENSSSCG00000017268,ENSSSCG00000009630,ENSSSCG00000037066,ENSSSCG00000003471,ENSSSCG00000016925,ENSSSCG00000034379,ENSSSCG00000005706,ENSSSCG00000011101,ENSSSCG00000003017,ENSSSCG00000037065,ENSSSCG00000035078,ENSSSCG00000017402,ENSSSCG00000008641,ENSSSCG00000020885,ENSSSCG00000002389,ENSSSCG00000001661,ENSSSCG00000009535,ENSSSCG00000022804,ENSSSCG00000008844,…
GO:BP	negative regulation of cellular macromolecule biosynthetic process	GO:2000113	0.000013776293732727176	4.860867605935238	1022	1526	148	15633	ENSSSCG00000030042,ENSSSCG00000011810,ENSSSCG00000017403,ENSSSCG00000005965,ENSSSCG00000027426,ENSSSCG00000013397,ENSSSCG00000038948,ENSSSCG00000011454,ENSSSCG00000010686,ENSSSCG00000015595,ENSSSCG00000005524,ENSSSCG00000015428,ENSSSCG00000029438,ENSSSCG00000000164,ENSSSCG00000024152,ENSSSCG00000017693,ENSSSCG00000005385,ENSSSCG00000008123,ENSSSCG00000032367,ENSSSCG00000009477,ENSSSCG00000036136,…
GO:BP	biological adhesion	GO:0022610	0.000014324626322880167	4.843916698367753	838	1526	126	15633	ENSSSCG00000011810,ENSSSCG00000003079,ENSSSCG00000004789,ENSSSCG00000010312,ENSSSCG00000009664,ENSSSCG00000025698,ENSSSCG00000005358,ENSSSCG00000017668,ENSSSCG00000017268,ENSSSCG00000013297,ENSSSCG00000010133,ENSSSCG00000009630,ENSSSCG00000005494,ENSSSCG00000000293,ENSSSCG00000005385,ENSSSCG00000009944,ENSSSCG00000013655,ENSSSCG00000007495,ENSSSCG00000023956,ENSSSCG00000032434,ENSSSCG00000016381,…
GO:BP	stress-activated protein kinase signaling cascade	GO:0031098	0.000014772902811495298	4.830534159315829	199	1526	43	15633	ENSSSCG00000007469,ENSSSCG00000009664,ENSSSCG00000020705,ENSSSCG00000008772,ENSSSCG00000035249,ENSSSCG00000005524,ENSSSCG00000022689,ENSSSCG00000038500,ENSSSCG00000002525,ENSSSCG00000010831,ENSSSCG00000037066,ENSSSCG00000016991,ENSSSCG00000038162,ENSSSCG00000022845,ENSSSCG00000024096,ENSSSCG00000034379,ENSSSCG00000037815,ENSSSCG00000006250,ENSSSCG00000001009,ENSSSCG00000017178,ENSSSCG00000013020,…
GO:BP	cellular response to molecule of bacterial origin	GO:0071219	0.00001521456809352452	4.817740371748888	122	1526	31	15633	ENSSSCG00000030042,ENSSSCG00000032381,ENSSSCG00000017723,ENSSSCG00000025698,ENSSSCG00000017268,ENSSSCG00000005524,ENSSSCG00000024771,ENSSSCG00000038500,ENSSSCG00000015808,ENSSSCG00000008959,ENSSSCG00000024096,ENSSSCG00000030957,ENSSSCG00000037815,ENSSSCG00000006250,ENSSSCG00000036933,ENSSSCG00000005706,ENSSSCG00000003017,ENSSSCG00000009704,ENSSSCG00000034980,ENSSSCG00000003805,ENSSSCG00000001952,…
GO:BP	cytokine production	GO:0001816	0.00001538465758616169	4.812912165331075	477	1526	81	15633	ENSSSCG00000011810,ENSSSCG00000027426,ENSSSCG00000032381,ENSSSCG00000004789,ENSSSCG00000025698,ENSSSCG00000010247,ENSSSCG00000038610,ENSSSCG00000005096,ENSSSCG00000023520,ENSSSCG00000005385,ENSSSCG00000024771,ENSSSCG00000038879,ENSSSCG00000006955,ENSSSCG00000002525,ENSSSCG00000014336,ENSSSCG00000017169,ENSSSCG00000012252,ENSSSCG00000014434,ENSSSCG00000036560,ENSSSCG00000003471,ENSSSCG00000035537,…
GO:BP	peptidyl-tyrosine modification	GO:0018212	0.000016512699881070227	4.782181912346655	255	1526	51	15633	ENSSSCG00000035774,ENSSSCG00000007469,ENSSSCG00000009664,ENSSSCG00000013297,ENSSSCG00000024674,ENSSSCG00000000293,ENSSSCG00000007495,ENSSSCG00000023956,ENSSSCG00000021738,ENSSSCG00000003471,ENSSSCG00000005215,ENSSSCG00000003809,ENSSSCG00000024096,ENSSSCG00000027946,ENSSSCG00000013411,ENSSSCG00000007039,ENSSSCG00000006250,ENSSSCG00000000857,ENSSSCG00000008103,ENSSSCG00000014117,ENSSSCG00000005706,…
GO:BP	cellular component organization	GO:0016043	0.000017700781212112198	4.752007565919405	4268	1526	499	15633	ENSSSCG00000024596,ENSSSCG00000011810,ENSSSCG00000027426,ENSSSCG00000007469,ENSSSCG00000007465,ENSSSCG00000004789,ENSSSCG00000017723,ENSSSCG00000009664,ENSSSCG00000011731,ENSSSCG00000029160,ENSSSCG00000025698,ENSSSCG00000016956,ENSSSCG00000005096,ENSSSCG00000011449,ENSSSCG00000009112,ENSSSCG00000017668,ENSSSCG00000011398,ENSSSCG00000017268,ENSSSCG00000008261,ENSSSCG00000034321,ENSSSCG00000005524,…
GO:BP	positive regulation of vasculature development	GO:1904018	0.000018457480199432734	4.733827588801838	105	1526	28	15633	ENSSSCG00000017403,ENSSSCG00000004789,ENSSSCG00000009664,ENSSSCG00000025698,ENSSSCG00000005096,ENSSSCG00000017268,ENSSSCG00000008261,ENSSSCG00000000293,ENSSSCG00000011226,ENSSSCG00000016925,ENSSSCG00000006785,ENSSSCG00000037815,ENSSSCG00000017178,ENSSSCG00000005706,ENSSSCG00000035790,ENSSSCG00000001695,ENSSSCG00000011101,ENSSSCG00000015770,ENSSSCG00000035078,ENSSSCG00000013408,ENSSSCG00000009535,…
GO:BP	cellular response to vascular endothelial growth factor stimulus	GO:0035924	0.000019597842832945846	4.707791729526501	41	1526	16	15633	ENSSSCG00000005524,ENSSSCG00000009630,ENSSSCG00000009482,ENSSSCG00000034379,ENSSSCG00000026383,ENSSSCG00000017178,ENSSSCG00000001695,ENSSSCG00000015770,ENSSSCG00000014007,ENSSSCG00000039909,ENSSSCG00000020885,ENSSSCG00000009320,ENSSSCG00000008522,ENSSSCG00000008844,ENSSSCG00000004755,ENSSSCG00000012981
GO:BP	cell-substrate adhesion	GO:0031589	0.000020582383517892097	4.686504333716993	222	1526	46	15633	ENSSSCG00000011810,ENSSSCG00000004789,ENSSSCG00000010312,ENSSSCG00000009664,ENSSSCG00000025698,ENSSSCG00000000293,ENSSSCG00000009944,ENSSSCG00000007495,ENSSSCG00000023956,ENSSSCG00000016381,ENSSSCG00000015808,ENSSSCG00000005215,ENSSSCG00000038162,ENSSSCG00000016174,ENSSSCG00000040183,ENSSSCG00000011496,ENSSSCG00000008103,ENSSSCG00000006612,ENSSSCG00000005706,ENSSSCG00000011101,ENSSSCG00000037065,…
GO:BP	negative regulation of RNA metabolic process	GO:0051253	0.00002173588671837145	4.66282263801096	988	1526	143	15633	ENSSSCG00000024596,ENSSSCG00000030042,ENSSSCG00000011810,ENSSSCG00000005965,ENSSSCG00000027426,ENSSSCG00000013397,ENSSSCG00000038948,ENSSSCG00000011454,ENSSSCG00000010686,ENSSSCG00000015595,ENSSSCG00000005524,ENSSSCG00000000164,ENSSSCG00000024152,ENSSSCG00000005385,ENSSSCG00000008123,ENSSSCG00000032367,ENSSSCG00000009477,ENSSSCG00000036136,ENSSSCG00000038879,ENSSSCG00000023974,ENSSSCG00000004528,…
GO:BP	positive regulation of catalytic activity	GO:0043085	0.000022055696102098687	4.656479230856347	946	1526	138	15633	ENSSSCG00000026940,ENSSSCG00000014997,ENSSSCG00000017403,ENSSSCG00000007469,ENSSSCG00000004789,ENSSSCG00000017723,ENSSSCG00000009664,ENSSSCG00000020705,ENSSSCG00000035249,ENSSSCG00000005524,ENSSSCG00000000512,ENSSSCG00000015282,ENSSSCG00000024674,ENSSSCG00000035715,ENSSSCG00000009944,ENSSSCG00000007495,ENSSSCG00000027378,ENSSSCG00000037241,ENSSSCG00000011297,ENSSSCG00000022689,ENSSSCG00000008238,…
GO:BP	cellular response to lipopolysaccharide	GO:0071222	0.00002682036599889985	4.571535299928938	119	1526	30	15633	ENSSSCG00000030042,ENSSSCG00000032381,ENSSSCG00000017723,ENSSSCG00000025698,ENSSSCG00000017268,ENSSSCG00000005524,ENSSSCG00000024771,ENSSSCG00000038500,ENSSSCG00000015808,ENSSSCG00000008959,ENSSSCG00000024096,ENSSSCG00000030957,ENSSSCG00000037815,ENSSSCG00000006250,ENSSSCG00000036933,ENSSSCG00000005706,ENSSSCG00000003017,ENSSSCG00000009704,ENSSSCG00000034980,ENSSSCG00000003805,ENSSSCG00000001952,…
GO:BP	immune system development	GO:0002520	0.00002735143645981179	4.563019860182921	635	1526	100	15633	ENSSSCG00000030042,ENSSSCG00000011810,ENSSSCG00000017403,ENSSSCG00000027426,ENSSSCG00000009664,ENSSSCG00000005096,ENSSSCG00000005358,ENSSSCG00000011316,ENSSSCG00000015428,ENSSSCG00000009630,ENSSSCG00000024152,ENSSSCG00000012713,ENSSSCG00000032367,ENSSSCG00000027806,ENSSSCG00000038500,ENSSSCG00000027157,ENSSSCG00000038879,ENSSSCG00000005247,ENSSSCG00000014336,ENSSSCG00000010831,ENSSSCG00000015136,…
GO:BP	cellular response to stress	GO:0033554	0.00002761329672358805	4.558881740286064	1303	1526	179	15633	ENSSSCG00000011810,ENSSSCG00000015334,ENSSSCG00000027426,ENSSSCG00000007469,ENSSSCG00000009664,ENSSSCG00000029160,ENSSSCG00000020705,ENSSSCG00000008772,ENSSSCG00000013397,ENSSSCG00000038610,ENSSSCG00000005096,ENSSSCG00000023298,ENSSSCG00000010686,ENSSSCG00000035249,ENSSSCG00000040735,ENSSSCG00000015595,ENSSSCG00000008261,ENSSSCG00000034321,ENSSSCG00000005524,ENSSSCG00000013297,ENSSSCG00000029438,…
GO:BP	regulation of protein localization	GO:0032880	0.00002761329672358805	4.558881740286064	587	1526	94	15633	ENSSSCG00000007469,ENSSSCG00000013397,ENSSSCG00000038610,ENSSSCG00000005096,ENSSSCG00000010686,ENSSSCG00000011449,ENSSSCG00000029438,ENSSSCG00000038965,ENSSSCG00000006955,ENSSSCG00000015808,ENSSSCG00000017508,ENSSSCG00000009480,ENSSSCG00000021138,ENSSSCG00000012823,ENSSSCG00000003471,ENSSSCG00000038853,ENSSSCG00000008406,ENSSSCG00000006277,ENSSSCG00000011056,ENSSSCG00000024096,ENSSSCG00000024158,…
GO:BP	positive regulation of multicellular organismal process	GO:0051240	0.00003236690550967891	4.489898820038654	1098	1526	155	15633	ENSSSCG00000011810,ENSSSCG00000017403,ENSSSCG00000027426,ENSSSCG00000007465,ENSSSCG00000004789,ENSSSCG00000009664,ENSSSCG00000013397,ENSSSCG00000025698,ENSSSCG00000010247,ENSSSCG00000038610,ENSSSCG00000005096,ENSSSCG00000005358,ENSSSCG00000017268,ENSSSCG00000008261,ENSSSCG00000005524,ENSSSCG00000009868,ENSSSCG00000009630,ENSSSCG00000024674,ENSSSCG00000035715,ENSSSCG00000000293,ENSSSCG00000005385,…
GO:BP	positive regulation of angiogenesis	GO:0045766	0.00003236690550967891	4.489898820038654	96	1526	26	15633	ENSSSCG00000017403,ENSSSCG00000004789,ENSSSCG00000009664,ENSSSCG00000025698,ENSSSCG00000005096,ENSSSCG00000017268,ENSSSCG00000008261,ENSSSCG00000000293,ENSSSCG00000011226,ENSSSCG00000016925,ENSSSCG00000037815,ENSSSCG00000017178,ENSSSCG00000005706,ENSSSCG00000035790,ENSSSCG00000001695,ENSSSCG00000011101,ENSSSCG00000015770,ENSSSCG00000035078,ENSSSCG00000013408,ENSSSCG00000022804,ENSSSCG00000009320,…
GO:BP	interspecies interaction between organisms	GO:0044419	0.000038535471093261564	4.414139327427852	863	1526	127	15633	ENSSSCG00000024596,ENSSSCG00000033703,ENSSSCG00000030042,ENSSSCG00000027426,ENSSSCG00000032381,ENSSSCG00000003079,ENSSSCG00000017723,ENSSSCG00000024975,ENSSSCG00000025698,ENSSSCG00000010247,ENSSSCG00000023520,ENSSSCG00000017268,ENSSSCG00000005524,ENSSSCG00000017330,ENSSSCG00000035715,ENSSSCG00000013655,ENSSSCG00000024771,ENSSSCG00000027806,ENSSSCG00000038500,ENSSSCG00000037929,ENSSSCG00000038879,…
GO:BP	cellular response to biotic stimulus	GO:0071216	0.00003892557481548457	4.409764965468902	140	1526	33	15633	ENSSSCG00000030042,ENSSSCG00000032381,ENSSSCG00000017723,ENSSSCG00000025698,ENSSSCG00000017268,ENSSSCG00000005524,ENSSSCG00000015282,ENSSSCG00000024771,ENSSSCG00000038500,ENSSSCG00000015808,ENSSSCG00000008959,ENSSSCG00000024096,ENSSSCG00000030957,ENSSSCG00000037815,ENSSSCG00000006250,ENSSSCG00000036933,ENSSSCG00000005706,ENSSSCG00000003017,ENSSSCG00000009704,ENSSSCG00000034980,ENSSSCG00000003805,…
GO:BP	localization	GO:0051179	0.00003892557481548457	4.409764965468902	4559	1526	526	15633	ENSSSCG00000011810,ENSSSCG00000017403,ENSSSCG00000007469,ENSSSCG00000004789,ENSSSCG00000010312,ENSSSCG00000017723,ENSSSCG00000009664,ENSSSCG00000004937,ENSSSCG00000029160,ENSSSCG00000012026,ENSSSCG00000029456,ENSSSCG00000013397,ENSSSCG00000025698,ENSSSCG00000031456,ENSSSCG00000038610,ENSSSCG00000005096,ENSSSCG00000010686,ENSSSCG00000026466,ENSSSCG00000011449,ENSSSCG00000009112,ENSSSCG00000035863,…
GO:BP	p38MAPK cascade	GO:0038066	0.000043832241192026613	4.358206322810661	34	1526	14	15633	ENSSSCG00000008772,ENSSSCG00000035249,ENSSSCG00000005524,ENSSSCG00000022689,ENSSSCG00000010831,ENSSSCG00000037066,ENSSSCG00000016991,ENSSSCG00000022845,ENSSSCG00000034379,ENSSSCG00000037815,ENSSSCG00000017178,ENSSSCG00000008522,ENSSSCG00000015403,ENSSSCG00000031537
GO:BP	cell morphogenesis	GO:0000902	0.000044405315545259294	4.352565039484513	724	1526	110	15633	ENSSSCG00000011810,ENSSSCG00000007465,ENSSSCG00000017723,ENSSSCG00000009664,ENSSSCG00000011398,ENSSSCG00000005524,ENSSSCG00000013297,ENSSSCG00000030358,ENSSSCG00000005385,ENSSSCG00000009944,ENSSSCG00000038965,ENSSSCG00000016646,ENSSSCG00000007495,ENSSSCG00000023956,ENSSSCG00000025194,ENSSSCG00000015099,ENSSSCG00000003471,ENSSSCG00000039166,ENSSSCG00000017232,ENSSSCG00000009642,ENSSSCG00000026412,…
GO:BP	response to growth factor	GO:0070848	0.0000485274665488567	4.3140123811053135	429	1526	73	15633	ENSSSCG00000007469,ENSSSCG00000004789,ENSSSCG00000017723,ENSSSCG00000005096,ENSSSCG00000004928,ENSSSCG00000005524,ENSSSCG00000013297,ENSSSCG00000009630,ENSSSCG00000015808,ENSSSCG00000014336,ENSSSCG00000009482,ENSSSCG00000011226,ENSSSCG00000015099,ENSSSCG00000032176,ENSSSCG00000004952,ENSSSCG00000003471,ENSSSCG00000034379,ENSSSCG00000026383,ENSSSCG00000006831,ENSSSCG00000015789,ENSSSCG00000006237,…
GO:BP	regulation of epithelial cell migration	GO:0010632	0.0000485274665488567	4.3140123811053135	135	1526	32	15633	ENSSSCG00000004789,ENSSSCG00000009664,ENSSSCG00000005096,ENSSSCG00000017268,ENSSSCG00000005524,ENSSSCG00000009944,ENSSSCG00000015808,ENSSSCG00000010831,ENSSSCG00000037066,ENSSSCG00000011226,ENSSSCG00000003471,ENSSSCG00000009642,ENSSSCG00000016925,ENSSSCG00000034379,ENSSSCG00000037815,ENSSSCG00000011496,ENSSSCG00000028878,ENSSSCG00000011125,ENSSSCG00000005706,ENSSSCG00000003017,ENSSSCG00000037065,…
GO:BP	negative regulation of ERK1 and ERK2 cascade	GO:0070373	0.000050793601534452884	4.294190992308525	39	1526	15	15633	ENSSSCG00000007469,ENSSSCG00000015595,ENSSSCG00000005524,ENSSSCG00000010831,ENSSSCG00000009482,ENSSSCG00000021738,ENSSSCG00000017232,ENSSSCG00000017091,ENSSSCG00000006250,ENSSSCG00000005706,ENSSSCG00000036322,ENSSSCG00000015850,ENSSSCG00000037910,ENSSSCG00000040961,ENSSSCG00000004071
GO:BP	regulation of p38MAPK cascade	GO:1900744	0.000050793601534452884	4.294190992308525	30	1526	13	15633	ENSSSCG00000008772,ENSSSCG00000035249,ENSSSCG00000005524,ENSSSCG00000022689,ENSSSCG00000010831,ENSSSCG00000037066,ENSSSCG00000016991,ENSSSCG00000022845,ENSSSCG00000037815,ENSSSCG00000017178,ENSSSCG00000008522,ENSSSCG00000015403,ENSSSCG00000031537
GO:BP	cellular response to growth factor stimulus	GO:0071363	0.000050793601534452884	4.294190992308525	422	1526	72	15633	ENSSSCG00000007469,ENSSSCG00000004789,ENSSSCG00000017723,ENSSSCG00000005096,ENSSSCG00000004928,ENSSSCG00000005524,ENSSSCG00000013297,ENSSSCG00000009630,ENSSSCG00000015808,ENSSSCG00000014336,ENSSSCG00000009482,ENSSSCG00000011226,ENSSSCG00000015099,ENSSSCG00000032176,ENSSSCG00000004952,ENSSSCG00000034379,ENSSSCG00000026383,ENSSSCG00000006831,ENSSSCG00000015789,ENSSSCG00000006237,ENSSSCG00000001009,…
GO:BP	platelet-derived growth factor receptor signaling pathway	GO:0048008	0.000050793601534452884	4.294190992308525	39	1526	15	15633	ENSSSCG00000007469,ENSSSCG00000011264,ENSSSCG00000005385,ENSSSCG00000021738,ENSSSCG00000017232,ENSSSCG00000028878,ENSSSCG00000005706,ENSSSCG00000023709,ENSSSCG00000007541,ENSSSCG00000027646,ENSSSCG00000021911,ENSSSCG00000007032,ENSSSCG00000026722,ENSSSCG00000015115,ENSSSCG00000009786
GO:BP	regulation of MAP kinase activity	GO:0043405	0.00005376585052574901	4.269493479671441	216	1526	44	15633	ENSSSCG00000007469,ENSSSCG00000004789,ENSSSCG00000020705,ENSSSCG00000040815,ENSSSCG00000035971,ENSSSCG00000035249,ENSSSCG00000005524,ENSSSCG00000037241,ENSSSCG00000022689,ENSSSCG00000038500,ENSSSCG00000015808,ENSSSCG00000010831,ENSSSCG00000037066,ENSSSCG00000009482,ENSSSCG00000016991,ENSSSCG00000039393,ENSSSCG00000034379,ENSSSCG00000006250,ENSSSCG00000000857,ENSSSCG00000001009,ENSSSCG00000003017,…
GO:BP	cell development	GO:0048468	0.000054703463273279095	4.261985177636189	1477	1526	197	15633	ENSSSCG00000011810,ENSSSCG00000017403,ENSSSCG00000007465,ENSSSCG00000009664,ENSSSCG00000032527,ENSSSCG00000013397,ENSSSCG00000038610,ENSSSCG00000033669,ENSSSCG00000005096,ENSSSCG00000005358,ENSSSCG00000037184,ENSSSCG00000042718,ENSSSCG00000011398,ENSSSCG00000005524,ENSSSCG00000016578,ENSSSCG00000005494,ENSSSCG00000013658,ENSSSCG00000024674,ENSSSCG00000030358,ENSSSCG00000005385,ENSSSCG00000009944,…
GO:BP	regulation of cellular response to stress	GO:0080135	0.000055678778252890834	4.254310302920647	462	1526	77	15633	ENSSSCG00000011810,ENSSSCG00000007469,ENSSSCG00000009664,ENSSSCG00000008772,ENSSSCG00000013397,ENSSSCG00000005096,ENSSSCG00000035249,ENSSSCG00000040735,ENSSSCG00000005524,ENSSSCG00000013297,ENSSSCG00000000164,ENSSSCG00000015282,ENSSSCG00000035715,ENSSSCG00000005385,ENSSSCG00000022689,ENSSSCG00000002525,ENSSSCG00000010831,ENSSSCG00000037066,ENSSSCG00000021738,ENSSSCG00000016991,ENSSSCG00000039393,…
GO:BP	regulation of endothelial cell migration	GO:0010594	0.00005762359206122912	4.239399672752127	99	1526	26	15633	ENSSSCG00000004789,ENSSSCG00000009664,ENSSSCG00000005096,ENSSSCG00000017268,ENSSSCG00000005524,ENSSSCG00000037066,ENSSSCG00000003471,ENSSSCG00000009642,ENSSSCG00000016925,ENSSSCG00000034379,ENSSSCG00000037815,ENSSSCG00000011496,ENSSSCG00000028878,ENSSSCG00000011125,ENSSSCG00000005706,ENSSSCG00000003017,ENSSSCG00000037065,ENSSSCG00000035078,ENSSSCG00000014007,ENSSSCG00000017402,ENSSSCG00000008641,…
GO:BP	negative regulation of cellular component movement	GO:0051271	0.00005830116383024314	4.234322775601063	196	1526	41	15633	ENSSSCG00000017403,ENSSSCG00000004789,ENSSSCG00000017723,ENSSSCG00000025698,ENSSSCG00000011398,ENSSSCG00000034321,ENSSSCG00000005524,ENSSSCG00000009944,ENSSSCG00000038500,ENSSSCG00000010831,ENSSSCG00000037066,ENSSSCG00000016991,ENSSSCG00000017232,ENSSSCG00000009642,ENSSSCG00000038162,ENSSSCG00000035176,ENSSSCG00000011496,ENSSSCG00000029323,ENSSSCG00000009867,ENSSSCG00000011125,ENSSSCG00000011440,…
GO:BP	regulation of cell-substrate adhesion	GO:0010810	0.00006246278408260718	4.204378662360593	124	1526	30	15633	ENSSSCG00000011810,ENSSSCG00000004789,ENSSSCG00000010312,ENSSSCG00000009664,ENSSSCG00000025698,ENSSSCG00000009944,ENSSSCG00000007495,ENSSSCG00000023956,ENSSSCG00000005215,ENSSSCG00000038162,ENSSSCG00000016174,ENSSSCG00000040183,ENSSSCG00000006612,ENSSSCG00000005706,ENSSSCG00000037065,ENSSSCG00000010283,ENSSSCG00000007052,ENSSSCG00000023709,ENSSSCG00000006970,ENSSSCG00000038397,ENSSSCG00000033299,…
GO:BP	maturation of LSU-rRNA	GO:0000470	0.00006314907017969527	4.199633039705648	35	1526	14	15633	ENSSSCG00000000696,ENSSSCG00000004394,ENSSSCG00000015712,ENSSSCG00000032024,ENSSSCG00000017288,ENSSSCG00000028602,ENSSSCG00000030253,ENSSSCG00000036947,ENSSSCG00000001543,ENSSSCG00000010010,ENSSSCG00000023984,ENSSSCG00000027846,ENSSSCG00000006939,ENSSSCG00000016116
GO:BP	negative regulation of cell population proliferation	GO:0008285	0.0000631842095577513	4.199391443217177	394	1526	68	15633	ENSSSCG00000011810,ENSSSCG00000017403,ENSSSCG00000004789,ENSSSCG00000017723,ENSSSCG00000009664,ENSSSCG00000040735,ENSSSCG00000034321,ENSSSCG00000005524,ENSSSCG00000038500,ENSSSCG00000010831,ENSSSCG00000009482,ENSSSCG00000021738,ENSSSCG00000016991,ENSSSCG00000036560,ENSSSCG00000017232,ENSSSCG00000036257,ENSSSCG00000012014,ENSSSCG00000015896,ENSSSCG00000034692,ENSSSCG00000040183,ENSSSCG00000013614,…
GO:BP	positive regulation of kinase activity	GO:0033674	0.000064873689601857	4.18793140146611	402	1526	69	15633	ENSSSCG00000007469,ENSSSCG00000004789,ENSSSCG00000009664,ENSSSCG00000020705,ENSSSCG00000035249,ENSSSCG00000005524,ENSSSCG00000007495,ENSSSCG00000022689,ENSSSCG00000023956,ENSSSCG00000015808,ENSSSCG00000037066,ENSSSCG00000009482,ENSSSCG00000011226,ENSSSCG00000012252,ENSSSCG00000003471,ENSSSCG00000005215,ENSSSCG00000008406,ENSSSCG00000038162,ENSSSCG00000024696,ENSSSCG00000034379,ENSSSCG00000007039,…
GO:BP	muscle cell differentiation	GO:0042692	0.00006732514261149151	4.171822717971138	218	1526	44	15633	ENSSSCG00000016578,ENSSSCG00000035037,ENSSSCG00000016646,ENSSSCG00000011894,ENSSSCG00000009477,ENSSSCG00000012050,ENSSSCG00000017202,ENSSSCG00000005243,ENSSSCG00000010118,ENSSSCG00000013659,ENSSSCG00000027434,ENSSSCG00000020976,ENSSSCG00000006831,ENSSSCG00000031988,ENSSSCG00000028552,ENSSSCG00000000857,ENSSSCG00000035101,ENSSSCG00000009867,ENSSSCG00000007477,ENSSSCG00000011101,ENSSSCG00000022784,…
GO:BP	muscle cell migration	GO:0014812	0.00007101631415309849	4.148641871945839	40	1526	15	15633	ENSSSCG00000010312,ENSSSCG00000012026,ENSSSCG00000025698,ENSSSCG00000005385,ENSSSCG00000038500,ENSSSCG00000000857,ENSSSCG00000014117,ENSSSCG00000022784,ENSSSCG00000003818,ENSSSCG00000023105,ENSSSCG00000012920,ENSSSCG00000007541,ENSSSCG00000021911,ENSSSCG00000007032,ENSSSCG00000025602
GO:BP	regulation of protein catabolic process	GO:0042176	0.00007141563584347868	4.146206692745943	254	1526	49	15633	ENSSSCG00000009664,ENSSSCG00000029160,ENSSSCG00000013397,ENSSSCG00000005524,ENSSSCG00000038500,ENSSSCG00000025206,ENSSSCG00000032176,ENSSSCG00000028512,ENSSSCG00000016925,ENSSSCG00000021342,ENSSSCG00000014351,ENSSSCG00000007554,ENSSSCG00000013244,ENSSSCG00000014435,ENSSSCG00000008437,ENSSSCG00000031290,ENSSSCG00000002535,ENSSSCG00000002267,ENSSSCG00000023873,ENSSSCG00000006982,ENSSSCG00000025053,…
GO:BP	hematopoietic or lymphoid organ development	GO:0048534	0.00007163440819947594	4.144878322640053	593	1526	93	15633	ENSSSCG00000030042,ENSSSCG00000011810,ENSSSCG00000017403,ENSSSCG00000027426,ENSSSCG00000009664,ENSSSCG00000005096,ENSSSCG00000005358,ENSSSCG00000011316,ENSSSCG00000015428,ENSSSCG00000009630,ENSSSCG00000024152,ENSSSCG00000012713,ENSSSCG00000032367,ENSSSCG00000038500,ENSSSCG00000027157,ENSSSCG00000038879,ENSSSCG00000005247,ENSSSCG00000014336,ENSSSCG00000010831,ENSSSCG00000015136,ENSSSCG00000011226,…
GO:BP	negative regulation of nucleobase-containing compound metabolic process	GO:0045934	0.00007268953729248316	4.138528095649103	1063	1526	149	15633	ENSSSCG00000024596,ENSSSCG00000030042,ENSSSCG00000011810,ENSSSCG00000017403,ENSSSCG00000005965,ENSSSCG00000027426,ENSSSCG00000013397,ENSSSCG00000038948,ENSSSCG00000011454,ENSSSCG00000010686,ENSSSCG00000015595,ENSSSCG00000005524,ENSSSCG00000000164,ENSSSCG00000024152,ENSSSCG00000005385,ENSSSCG00000008123,ENSSSCG00000032367,ENSSSCG00000009477,ENSSSCG00000036136,ENSSSCG00000038879,ENSSSCG00000023974,…
GO:BP	regulation of peptidyl-tyrosine phosphorylation	GO:0050730	0.00007268953729248316	4.138528095649103	164	1526	36	15633	ENSSSCG00000035774,ENSSSCG00000007469,ENSSSCG00000009664,ENSSSCG00000013297,ENSSSCG00000000293,ENSSSCG00000007495,ENSSSCG00000023956,ENSSSCG00000021738,ENSSSCG00000005215,ENSSSCG00000024096,ENSSSCG00000027946,ENSSSCG00000007039,ENSSSCG00000006250,ENSSSCG00000000857,ENSSSCG00000014117,ENSSSCG00000005706,ENSSSCG00000000708,ENSSSCG00000035078,ENSSSCG00000008437,ENSSSCG00000016916,ENSSSCG00000008641,…
GO:BP	regulation of cellular component organization	GO:0051128	0.00007653531755497239	4.116138111516312	1539	1526	203	15633	ENSSSCG00000011810,ENSSSCG00000007469,ENSSSCG00000009664,ENSSSCG00000029160,ENSSSCG00000025698,ENSSSCG00000005096,ENSSSCG00000011449,ENSSSCG00000011398,ENSSSCG00000008261,ENSSSCG00000005524,ENSSSCG00000013297,ENSSSCG00000029438,ENSSSCG00000024674,ENSSSCG00000030358,ENSSSCG00000009944,ENSSSCG00000038965,ENSSSCG00000013655,ENSSSCG00000016646,ENSSSCG00000024771,ENSSSCG00000032434,ENSSSCG00000015808,…
GO:BP	negative regulation of nucleic acid-templated transcription	GO:1903507	0.00007656477757945228	4.1159709747654825	927	1526	133	15633	ENSSSCG00000030042,ENSSSCG00000011810,ENSSSCG00000005965,ENSSSCG00000027426,ENSSSCG00000013397,ENSSSCG00000038948,ENSSSCG00000011454,ENSSSCG00000010686,ENSSSCG00000015595,ENSSSCG00000005524,ENSSSCG00000000164,ENSSSCG00000024152,ENSSSCG00000005385,ENSSSCG00000008123,ENSSSCG00000032367,ENSSSCG00000009477,ENSSSCG00000036136,ENSSSCG00000038879,ENSSSCG00000023974,ENSSSCG00000004528,ENSSSCG00000013784,…
GO:BP	negative regulation of RNA biosynthetic process	GO:1902679	0.00007656477757945228	4.1159709747654825	927	1526	133	15633	ENSSSCG00000030042,ENSSSCG00000011810,ENSSSCG00000005965,ENSSSCG00000027426,ENSSSCG00000013397,ENSSSCG00000038948,ENSSSCG00000011454,ENSSSCG00000010686,ENSSSCG00000015595,ENSSSCG00000005524,ENSSSCG00000000164,ENSSSCG00000024152,ENSSSCG00000005385,ENSSSCG00000008123,ENSSSCG00000032367,ENSSSCG00000009477,ENSSSCG00000036136,ENSSSCG00000038879,ENSSSCG00000023974,ENSSSCG00000004528,ENSSSCG00000013784,…
GO:BP	regulation of immune system process	GO:0002682	0.00008368602584335171	4.077347055815526	827	1526	121	15633	ENSSSCG00000011810,ENSSSCG00000017403,ENSSSCG00000003079,ENSSSCG00000004789,ENSSSCG00000017723,ENSSSCG00000009664,ENSSSCG00000025698,ENSSSCG00000010247,ENSSSCG00000005096,ENSSSCG00000005358,ENSSSCG00000015428,ENSSSCG00000009630,ENSSSCG00000005385,ENSSSCG00000012713,ENSSSCG00000013655,ENSSSCG00000024771,ENSSSCG00000027806,ENSSSCG00000038500,ENSSSCG00000005247,ENSSSCG00000003410,ENSSSCG00000002525,…
GO:BP	negative regulation of transcription, DNA-templated	GO:0045892	0.00009041199886466711	4.043773929094196	896	1526	129	15633	ENSSSCG00000030042,ENSSSCG00000011810,ENSSSCG00000005965,ENSSSCG00000027426,ENSSSCG00000013397,ENSSSCG00000038948,ENSSSCG00000011454,ENSSSCG00000010686,ENSSSCG00000015595,ENSSSCG00000005524,ENSSSCG00000000164,ENSSSCG00000024152,ENSSSCG00000005385,ENSSSCG00000008123,ENSSSCG00000032367,ENSSSCG00000009477,ENSSSCG00000036136,ENSSSCG00000038879,ENSSSCG00000023974,ENSSSCG00000004528,ENSSSCG00000013784,…
GO:BP	ribosomal large subunit biogenesis	GO:0042273	0.00009697224474717201	4.013352551074114	84	1526	23	15633	ENSSSCG00000000696,ENSSSCG00000004394,ENSSSCG00000013662,ENSSSCG00000015712,ENSSSCG00000006214,ENSSSCG00000025796,ENSSSCG00000001041,ENSSSCG00000034814,ENSSSCG00000032024,ENSSSCG00000017288,ENSSSCG00000028602,ENSSSCG00000030253,ENSSSCG00000036947,ENSSSCG00000030177,ENSSSCG00000016827,ENSSSCG00000028025,ENSSSCG00000001543,ENSSSCG00000010010,ENSSSCG00000023984,ENSSSCG00000027846,ENSSSCG00000006939,…
GO:BP	regulation of ossification	GO:0030278	0.00010197301536489503	3.991514738322337	140	1526	32	15633	ENSSSCG00000024596,ENSSSCG00000009664,ENSSSCG00000005096,ENSSSCG00000009152,ENSSSCG00000032367,ENSSSCG00000010224,ENSSSCG00000004825,ENSSSCG00000006051,ENSSSCG00000040183,ENSSSCG00000000857,ENSSSCG00000027722,ENSSSCG00000015770,ENSSSCG00000003017,ENSSSCG00000000804,ENSSSCG00000016916,ENSSSCG00000024439,ENSSSCG00000006338,ENSSSCG00000030211,ENSSSCG00000032566,ENSSSCG00000038397,ENSSSCG00000037449,…
GO:BP	hemopoiesis	GO:0030097	0.00010258181760579592	3.9889296101135674	558	1526	88	15633	ENSSSCG00000030042,ENSSSCG00000011810,ENSSSCG00000017403,ENSSSCG00000027426,ENSSSCG00000009664,ENSSSCG00000005096,ENSSSCG00000005358,ENSSSCG00000011316,ENSSSCG00000015428,ENSSSCG00000009630,ENSSSCG00000024152,ENSSSCG00000012713,ENSSSCG00000032367,ENSSSCG00000038500,ENSSSCG00000038879,ENSSSCG00000005247,ENSSSCG00000014336,ENSSSCG00000010831,ENSSSCG00000015136,ENSSSCG00000011226,ENSSSCG00000021738,…
GO:BP	positive regulation of cell differentiation	GO:0045597	0.00010362244345600024	3.9845461711017247	615	1526	95	15633	ENSSSCG00000024596,ENSSSCG00000011810,ENSSSCG00000017403,ENSSSCG00000009664,ENSSSCG00000013397,ENSSSCG00000025698,ENSSSCG00000005096,ENSSSCG00000005358,ENSSSCG00000005524,ENSSSCG00000009630,ENSSSCG00000013658,ENSSSCG00000024674,ENSSSCG00000012713,ENSSSCG00000032367,ENSSSCG00000007495,ENSSSCG00000038500,ENSSSCG00000023956,ENSSSCG00000010831,ENSSSCG00000011226,ENSSSCG00000015099,ENSSSCG00000036002,…
GO:BP	cell activation	GO:0001775	0.00010362244345600024	3.9845461711017247	615	1526	95	15633	ENSSSCG00000030042,ENSSSCG00000011810,ENSSSCG00000017403,ENSSSCG00000027426,ENSSSCG00000004789,ENSSSCG00000009664,ENSSSCG00000005358,ENSSSCG00000017268,ENSSSCG00000013297,ENSSSCG00000011316,ENSSSCG00000009630,ENSSSCG00000005385,ENSSSCG00000012713,ENSSSCG00000013655,ENSSSCG00000024771,ENSSSCG00000038879,ENSSSCG00000015808,ENSSSCG00000014336,ENSSSCG00000010831,ENSSSCG00000015136,ENSSSCG00000011226,…
GO:BP	positive regulation of transferase activity	GO:0051347	0.0001135548131509155	3.944794452984694	448	1526	74	15633	ENSSSCG00000007469,ENSSSCG00000004789,ENSSSCG00000009664,ENSSSCG00000020705,ENSSSCG00000035249,ENSSSCG00000005524,ENSSSCG00000007495,ENSSSCG00000022689,ENSSSCG00000023956,ENSSSCG00000015808,ENSSSCG00000037066,ENSSSCG00000009482,ENSSSCG00000011226,ENSSSCG00000012252,ENSSSCG00000012823,ENSSSCG00000003471,ENSSSCG00000014156,ENSSSCG00000005215,ENSSSCG00000008406,ENSSSCG00000038162,ENSSSCG00000024696,…
GO:BP	negative regulation of locomotion	GO:0040013	0.00011911308988713944	3.9240405092697506	195	1526	40	15633	ENSSSCG00000017403,ENSSSCG00000004789,ENSSSCG00000017723,ENSSSCG00000025698,ENSSSCG00000011398,ENSSSCG00000034321,ENSSSCG00000005524,ENSSSCG00000009944,ENSSSCG00000038500,ENSSSCG00000010831,ENSSSCG00000037066,ENSSSCG00000021738,ENSSSCG00000016991,ENSSSCG00000014156,ENSSSCG00000017232,ENSSSCG00000009642,ENSSSCG00000038162,ENSSSCG00000035176,ENSSSCG00000011496,ENSSSCG00000009867,ENSSSCG00000011125,…
GO:BP	positive regulation of endothelial cell migration	GO:0010595	0.00012022520729739147	3.9200044654245803	57	1526	18	15633	ENSSSCG00000004789,ENSSSCG00000009664,ENSSSCG00000005096,ENSSSCG00000017268,ENSSSCG00000016925,ENSSSCG00000034379,ENSSSCG00000037815,ENSSSCG00000028878,ENSSSCG00000011125,ENSSSCG00000005706,ENSSSCG00000003017,ENSSSCG00000035078,ENSSSCG00000014007,ENSSSCG00000017402,ENSSSCG00000008641,ENSSSCG00000020885,ENSSSCG00000022804,ENSSSCG00000008844
GO:BP	actin filament bundle assembly	GO:0051017	0.000130731421314891	3.883620017135458	116	1526	28	15633	ENSSSCG00000008406,ENSSSCG00000004412,ENSSSCG00000006612,ENSSSCG00000005706,ENSSSCG00000013410,ENSSSCG00000036702,ENSSSCG00000001052,ENSSSCG00000034178,ENSSSCG00000016461,ENSSSCG00000006970,ENSSSCG00000024439,ENSSSCG00000001661,ENSSSCG00000000600,ENSSSCG00000016459,ENSSSCG00000012920,ENSSSCG00000009807,ENSSSCG00000012597,ENSSSCG00000010303,ENSSSCG00000010621,ENSSSCG00000007586,ENSSSCG00000004192,…
GO:BP	positive regulation of cell-matrix adhesion	GO:0001954	0.0001495166025387036	3.8253105799776543	24	1526	11	15633	ENSSSCG00000009664,ENSSSCG00000038162,ENSSSCG00000040183,ENSSSCG00000006612,ENSSSCG00000005706,ENSSSCG00000037065,ENSSSCG00000007052,ENSSSCG00000023709,ENSSSCG00000037449,ENSSSCG00000016459,ENSSSCG00000008844
GO:BP	epithelium development	GO:0060429	0.00015444054676237888	3.8112386695223233	737	1526	109	15633	ENSSSCG00000030165,ENSSSCG00000035774,ENSSSCG00000032527,ENSSSCG00000004092,ENSSSCG00000024975,ENSSSCG00000013397,ENSSSCG00000025698,ENSSSCG00000033669,ENSSSCG00000005096,ENSSSCG00000037184,ENSSSCG00000013297,ENSSSCG00000005494,ENSSSCG00000013658,ENSSSCG00000000293,ENSSSCG00000013655,ENSSSCG00000027157,ENSSSCG00000015808,ENSSSCG00000010831,ENSSSCG00000009482,ENSSSCG00000011226,ENSSSCG00000003471,…
GO:BP	tumor necrosis factor-mediated signaling pathway	GO:0033209	0.00015644980619140288	3.8056249705175094	58	1526	18	15633	ENSSSCG00000009664,ENSSSCG00000037929,ENSSSCG00000005247,ENSSSCG00000002525,ENSSSCG00000021738,ENSSSCG00000005215,ENSSSCG00000022208,ENSSSCG00000001009,ENSSSCG00000017178,ENSSSCG00000000708,ENSSSCG00000010548,ENSSSCG00000008641,ENSSSCG00000001952,ENSSSCG00000011110,ENSSSCG00000007030,ENSSSCG00000021068,ENSSSCG00000030921,ENSSSCG00000012981
GO:BP	ossification	GO:0001503	0.00015994208726300216	3.796037240687837	240	1526	46	15633	ENSSSCG00000024596,ENSSSCG00000030042,ENSSSCG00000009664,ENSSSCG00000005096,ENSSSCG00000009152,ENSSSCG00000032367,ENSSSCG00000017202,ENSSSCG00000003471,ENSSSCG00000032613,ENSSSCG00000010224,ENSSSCG00000004825,ENSSSCG00000035537,ENSSSCG00000010118,ENSSSCG00000000411,ENSSSCG00000006051,ENSSSCG00000040183,ENSSSCG00000006132,ENSSSCG00000000857,ENSSSCG00000027722,ENSSSCG00000009216,ENSSSCG00000015770,…
GO:BP	positive regulation of blood vessel endothelial cell migration	GO:0043536	0.00016285801830472616	3.7881908541100393	33	1526	13	15633	ENSSSCG00000004789,ENSSSCG00000005096,ENSSSCG00000017268,ENSSSCG00000016925,ENSSSCG00000034379,ENSSSCG00000005706,ENSSSCG00000003017,ENSSSCG00000035078,ENSSSCG00000017402,ENSSSCG00000008641,ENSSSCG00000020885,ENSSSCG00000022804,ENSSSCG00000008844
GO:BP	actin filament bundle organization	GO:0061572	0.00018219874548132246	3.739454617661675	118	1526	28	15633	ENSSSCG00000008406,ENSSSCG00000004412,ENSSSCG00000006612,ENSSSCG00000005706,ENSSSCG00000013410,ENSSSCG00000036702,ENSSSCG00000001052,ENSSSCG00000034178,ENSSSCG00000016461,ENSSSCG00000006970,ENSSSCG00000024439,ENSSSCG00000001661,ENSSSCG00000000600,ENSSSCG00000016459,ENSSSCG00000012920,ENSSSCG00000009807,ENSSSCG00000012597,ENSSSCG00000010303,ENSSSCG00000010621,ENSSSCG00000007586,ENSSSCG00000004192,…
GO:BP	sprouting angiogenesis	GO:0002040	0.00020752668070245673	3.682926060219561	76	1526	21	15633	ENSSSCG00000004789,ENSSSCG00000009664,ENSSSCG00000009630,ENSSSCG00000000293,ENSSSCG00000003471,ENSSSCG00000016925,ENSSSCG00000011496,ENSSSCG00000005706,ENSSSCG00000001695,ENSSSCG00000011101,ENSSSCG00000015770,ENSSSCG00000014007,ENSSSCG00000016900,ENSSSCG00000001661,ENSSSCG00000013263,ENSSSCG00000009535,ENSSSCG00000022804,ENSSSCG00000009320,ENSSSCG00000008844,ENSSSCG00000004755,ENSSSCG00000038869
GO:BP	organelle organization	GO:0006996	0.00021023172529570515	3.6773017455808192	2775	1526	334	15633	ENSSSCG00000024596,ENSSSCG00000011810,ENSSSCG00000007469,ENSSSCG00000017723,ENSSSCG00000009664,ENSSSCG00000011731,ENSSSCG00000029160,ENSSSCG00000016956,ENSSSCG00000005096,ENSSSCG00000011449,ENSSSCG00000009112,ENSSSCG00000017668,ENSSSCG00000017268,ENSSSCG00000008261,ENSSSCG00000034321,ENSSSCG00000004587,ENSSSCG00000017260,ENSSSCG00000029438,ENSSSCG00000010187,ENSSSCG00000013658,ENSSSCG00000006105,…
GO:BP	defense response	GO:0006952	0.00021948749144095453	3.6585902250936724	836	1526	120	15633	ENSSSCG00000030042,ENSSSCG00000011810,ENSSSCG00000014997,ENSSSCG00000017403,ENSSSCG00000027426,ENSSSCG00000003079,ENSSSCG00000004789,ENSSSCG00000017723,ENSSSCG00000025698,ENSSSCG00000005096,ENSSSCG00000013297,ENSSSCG00000007817,ENSSSCG00000017330,ENSSSCG00000035715,ENSSSCG00000024771,ENSSSCG00000027806,ENSSSCG00000037929,ENSSSCG00000038879,ENSSSCG00000006955,ENSSSCG00000003410,ENSSSCG00000002525,…
GO:BP	negative regulation of MAP kinase activity	GO:0043407	0.00022302203834293825	3.651652219203776	54	1526	17	15633	ENSSSCG00000007469,ENSSSCG00000040815,ENSSSCG00000035971,ENSSSCG00000005524,ENSSSCG00000037241,ENSSSCG00000010831,ENSSSCG00000009482,ENSSSCG00000016991,ENSSSCG00000039393,ENSSSCG00000006250,ENSSSCG00000023709,ENSSSCG00000036322,ENSSSCG00000015850,ENSSSCG00000011000,ENSSSCG00000035216,ENSSSCG00000009833,ENSSSCG00000037910
GO:BP	epidermal growth factor receptor signaling pathway	GO:0007173	0.0002252477579634525	3.647339523141116	65	1526	19	15633	ENSSSCG00000035774,ENSSSCG00000009664,ENSSSCG00000014362,ENSSSCG00000032434,ENSSSCG00000021738,ENSSSCG00000008406,ENSSSCG00000005706,ENSSSCG00000023362,ENSSSCG00000003017,ENSSSCG00000008437,ENSSSCG00000023709,ENSSSCG00000008641,ENSSSCG00000015411,ENSSSCG00000022486,ENSSSCG00000003731,ENSSSCG00000008963,ENSSSCG00000002340,ENSSSCG00000015115,ENSSSCG00000009786
GO:BP	regulation of apoptotic signaling pathway	GO:2001233	0.00022918110998746574	3.6398211814965036	258	1526	48	15633	ENSSSCG00000007469,ENSSSCG00000004789,ENSSSCG00000025698,ENSSSCG00000038610,ENSSSCG00000005096,ENSSSCG00000015595,ENSSSCG00000005524,ENSSSCG00000013297,ENSSSCG00000017693,ENSSSCG00000013655,ENSSSCG00000032434,ENSSSCG00000021738,ENSSSCG00000012252,ENSSSCG00000032613,ENSSSCG00000017232,ENSSSCG00000036257,ENSSSCG00000010276,ENSSSCG00000025796,ENSSSCG00000000857,ENSSSCG00000001009,ENSSSCG00000009704,…
GO:BP	regulation of smooth muscle cell migration	GO:0014910	0.00023410445789936714	3.6305903162364705	25	1526	11	15633	ENSSSCG00000010312,ENSSSCG00000012026,ENSSSCG00000025698,ENSSSCG00000005385,ENSSSCG00000038500,ENSSSCG00000000857,ENSSSCG00000003818,ENSSSCG00000012920,ENSSSCG00000007541,ENSSSCG00000021911,ENSSSCG00000025602
GO:BP	embryo development	GO:0009790	0.00023673554443438477	3.6257365304410505	753	1526	110	15633	ENSSSCG00000024596,ENSSSCG00000030165,ENSSSCG00000000736,ENSSSCG00000007465,ENSSSCG00000004092,ENSSSCG00000038948,ENSSSCG00000040815,ENSSSCG00000033669,ENSSSCG00000005096,ENSSSCG00000035971,ENSSSCG00000009112,ENSSSCG00000011398,ENSSSCG00000023520,ENSSSCG00000021597,ENSSSCG00000009868,ENSSSCG00000000293,ENSSSCG00000005385,ENSSSCG00000012583,ENSSSCG00000009482,ENSSSCG00000011226,ENSSSCG00000036002,…
GO:BP	negative regulation of molecular function	GO:0044092	0.0002381596716681753	3.6231317770882296	770	1526	112	15633	ENSSSCG00000013599,ENSSSCG00000010613,ENSSSCG00000015334,ENSSSCG00000035774,ENSSSCG00000007469,ENSSSCG00000004789,ENSSSCG00000025698,ENSSSCG00000040815,ENSSSCG00000005358,ENSSSCG00000035971,ENSSSCG00000008504,ENSSSCG00000005524,ENSSSCG00000013297,ENSSSCG00000010026,ENSSSCG00000035037,ENSSSCG00000006105,ENSSSCG00000004890,ENSSSCG00000009944,ENSSSCG00000037241,ENSSSCG00000022689,ENSSSCG00000038500,…
GO:BP	cytokine metabolic process	GO:0042107	0.0002386811973662978	3.6221817921440467	71	1526	20	15633	ENSSSCG00000027426,ENSSSCG00000004789,ENSSSCG00000038610,ENSSSCG00000023520,ENSSSCG00000024771,ENSSSCG00000014336,ENSSSCG00000036560,ENSSSCG00000030957,ENSSSCG00000034379,ENSSSCG00000021206,ENSSSCG00000012566,ENSSSCG00000011125,ENSSSCG00000002867,ENSSSCG00000018031,ENSSSCG00000034207,ENSSSCG00000012117,ENSSSCG00000012551,ENSSSCG00000011436,ENSSSCG00000002340,ENSSSCG00000012981
GO:BP	positive regulation of protein kinase activity	GO:0045860	0.0002386811973662978	3.6221817921440467	341	1526	59	15633	ENSSSCG00000007469,ENSSSCG00000004789,ENSSSCG00000009664,ENSSSCG00000020705,ENSSSCG00000035249,ENSSSCG00000005524,ENSSSCG00000007495,ENSSSCG00000022689,ENSSSCG00000023956,ENSSSCG00000015808,ENSSSCG00000037066,ENSSSCG00000009482,ENSSSCG00000011226,ENSSSCG00000012252,ENSSSCG00000005215,ENSSSCG00000008406,ENSSSCG00000038162,ENSSSCG00000024696,ENSSSCG00000034379,ENSSSCG00000007039,ENSSSCG00000000857,…
GO:BP	cytokine biosynthetic process	GO:0042089	0.0002386811973662978	3.6221817921440467	71	1526	20	15633	ENSSSCG00000027426,ENSSSCG00000004789,ENSSSCG00000038610,ENSSSCG00000023520,ENSSSCG00000024771,ENSSSCG00000014336,ENSSSCG00000036560,ENSSSCG00000030957,ENSSSCG00000034379,ENSSSCG00000021206,ENSSSCG00000012566,ENSSSCG00000011125,ENSSSCG00000002867,ENSSSCG00000018031,ENSSSCG00000034207,ENSSSCG00000012117,ENSSSCG00000012551,ENSSSCG00000011436,ENSSSCG00000002340,ENSSSCG00000012981
GO:BP	regulation of inflammatory response	GO:0050727	0.00026836947547340454	3.5712668826436706	209	1526	41	15633	ENSSSCG00000030042,ENSSSCG00000011810,ENSSSCG00000014997,ENSSSCG00000025698,ENSSSCG00000024771,ENSSSCG00000010831,ENSSSCG00000021738,ENSSSCG00000028512,ENSSSCG00000014434,ENSSSCG00000005215,ENSSSCG00000023837,ENSSSCG00000030957,ENSSSCG00000037815,ENSSSCG00000017091,ENSSSCG00000006250,ENSSSCG00000000857,ENSSSCG00000036933,ENSSSCG00000008162,ENSSSCG00000017178,ENSSSCG00000011125,ENSSSCG00000000708,…
GO:BP	positive regulation of cell-substrate adhesion	GO:0010811	0.0002795265786112156	3.553576891192966	66	1526	19	15633	ENSSSCG00000009664,ENSSSCG00000007495,ENSSSCG00000023956,ENSSSCG00000005215,ENSSSCG00000038162,ENSSSCG00000016174,ENSSSCG00000040183,ENSSSCG00000006612,ENSSSCG00000005706,ENSSSCG00000037065,ENSSSCG00000010283,ENSSSCG00000007052,ENSSSCG00000023709,ENSSSCG00000033299,ENSSSCG00000037449,ENSSSCG00000016459,ENSSSCG00000011928,ENSSSCG00000008844,ENSSSCG00000030921
GO:BP	smooth muscle cell migration	GO:0014909	0.00029344932692804967	3.532466882271618	30	1526	12	15633	ENSSSCG00000010312,ENSSSCG00000012026,ENSSSCG00000025698,ENSSSCG00000005385,ENSSSCG00000038500,ENSSSCG00000000857,ENSSSCG00000003818,ENSSSCG00000012920,ENSSSCG00000007541,ENSSSCG00000021911,ENSSSCG00000007032,ENSSSCG00000025602
GO:BP	myeloid cell differentiation	GO:0030099	0.0002959333963383598	3.528806021567826	246	1526	46	15633	ENSSSCG00000030042,ENSSSCG00000011810,ENSSSCG00000017403,ENSSSCG00000009664,ENSSSCG00000005096,ENSSSCG00000038500,ENSSSCG00000038879,ENSSSCG00000005247,ENSSSCG00000015136,ENSSSCG00000011226,ENSSSCG00000021738,ENSSSCG00000003471,ENSSSCG00000005215,ENSSSCG00000035537,ENSSSCG00000038706,ENSSSCG00000028101,ENSSSCG00000026587,ENSSSCG00000040183,ENSSSCG00000006250,ENSSSCG00000001009,ENSSSCG00000011125,…
GO:BP	regulation of I-kappaB kinase/NF-kappaB signaling	GO:0043122	0.00030217170476552784	3.5197462052502058	141	1526	31	15633	ENSSSCG00000026940,ENSSSCG00000010247,ENSSSCG00000005524,ENSSSCG00000017330,ENSSSCG00000024771,ENSSSCG00000002525,ENSSSCG00000038162,ENSSSCG00000024096,ENSSSCG00000037815,ENSSSCG00000017091,ENSSSCG00000036933,ENSSSCG00000030425,ENSSSCG00000001009,ENSSSCG00000012566,ENSSSCG00000005706,ENSSSCG00000000708,ENSSSCG00000035078,ENSSSCG00000028947,ENSSSCG00000009129,ENSSSCG00000004420,ENSSSCG00000010548,…
GO:BP	positive regulation of peptidyl-tyrosine phosphorylation	GO:0050731	0.00030739187910666383	3.512307610179641	115	1526	27	15633	ENSSSCG00000007469,ENSSSCG00000009664,ENSSSCG00000013297,ENSSSCG00000000293,ENSSSCG00000007495,ENSSSCG00000023956,ENSSSCG00000005215,ENSSSCG00000024096,ENSSSCG00000007039,ENSSSCG00000006250,ENSSSCG00000000857,ENSSSCG00000014117,ENSSSCG00000005706,ENSSSCG00000000708,ENSSSCG00000035078,ENSSSCG00000016916,ENSSSCG00000008641,ENSSSCG00000035495,ENSSSCG00000013766,ENSSSCG00000027628,ENSSSCG00000024127,…
GO:BP	negative regulation of MAPK cascade	GO:0043409	0.0003267056732973991	3.485843323864441	109	1526	26	15633	ENSSSCG00000007469,ENSSSCG00000040815,ENSSSCG00000035971,ENSSSCG00000015595,ENSSSCG00000005524,ENSSSCG00000037241,ENSSSCG00000010831,ENSSSCG00000009482,ENSSSCG00000021738,ENSSSCG00000016991,ENSSSCG00000039393,ENSSSCG00000017232,ENSSSCG00000008168,ENSSSCG00000017091,ENSSSCG00000006250,ENSSSCG00000005706,ENSSSCG00000023709,ENSSSCG00000036322,ENSSSCG00000015850,ENSSSCG00000011000,ENSSSCG00000035216,…
GO:BP	regulation of cell morphogenesis	GO:0022604	0.00033865858992567237	3.4702379042300486	307	1526	54	15633	ENSSSCG00000017723,ENSSSCG00000009664,ENSSSCG00000011398,ENSSSCG00000013297,ENSSSCG00000030358,ENSSSCG00000009944,ENSSSCG00000038965,ENSSSCG00000016646,ENSSSCG00000007495,ENSSSCG00000023956,ENSSSCG00000025194,ENSSSCG00000015099,ENSSSCG00000039166,ENSSSCG00000017232,ENSSSCG00000026412,ENSSSCG00000035176,ENSSSCG00000024163,ENSSSCG00000016174,ENSSSCG00000006088,ENSSSCG00000006612,ENSSSCG00000005706,…
GO:BP	positive regulation of immune system process	GO:0002684	0.00034071986618373337	3.46760254350157	552	1526	85	15633	ENSSSCG00000011810,ENSSSCG00000017403,ENSSSCG00000003079,ENSSSCG00000004789,ENSSSCG00000009664,ENSSSCG00000025698,ENSSSCG00000010247,ENSSSCG00000005096,ENSSSCG00000005358,ENSSSCG00000009630,ENSSSCG00000005385,ENSSSCG00000012713,ENSSSCG00000013655,ENSSSCG00000024771,ENSSSCG00000038500,ENSSSCG00000003410,ENSSSCG00000010831,ENSSSCG00000011226,ENSSSCG00000021738,ENSSSCG00000036560,ENSSSCG00000035537,…
GO:BP	stress-activated MAPK cascade	GO:0051403	0.00034071986618373337	3.46760254350157	176	1526	36	15633	ENSSSCG00000007469,ENSSSCG00000009664,ENSSSCG00000008772,ENSSSCG00000035249,ENSSSCG00000005524,ENSSSCG00000022689,ENSSSCG00000038500,ENSSSCG00000002525,ENSSSCG00000010831,ENSSSCG00000037066,ENSSSCG00000016991,ENSSSCG00000038162,ENSSSCG00000022845,ENSSSCG00000024096,ENSSSCG00000034379,ENSSSCG00000037815,ENSSSCG00000001009,ENSSSCG00000017178,ENSSSCG00000013020,ENSSSCG00000014007,ENSSSCG00000039909,…
GO:BP	nervous system development	GO:0007399	0.00034071986618373337	3.46760254350157	1487	1526	193	15633	ENSSSCG00000011810,ENSSSCG00000017403,ENSSSCG00000007465,ENSSSCG00000017723,ENSSSCG00000009664,ENSSSCG00000004092,ENSSSCG00000013397,ENSSSCG00000005096,ENSSSCG00000042718,ENSSSCG00000011398,ENSSSCG00000005524,ENSSSCG00000009630,ENSSSCG00000005494,ENSSSCG00000024674,ENSSSCG00000024152,ENSSSCG00000030358,ENSSSCG00000005385,ENSSSCG00000009944,ENSSSCG00000016646,ENSSSCG00000009477,ENSSSCG00000036136,…
GO:BP	regulation of protein modification by small protein conjugation or removal	GO:1903320	0.0003582187090667826	3.4458517355381355	149	1526	32	15633	ENSSSCG00000011449,ENSSSCG00000000164,ENSSSCG00000024771,ENSSSCG00000014336,ENSSSCG00000009480,ENSSSCG00000012252,ENSSSCG00000014156,ENSSSCG00000024096,ENSSSCG00000037815,ENSSSCG00000007854,ENSSSCG00000017178,ENSSSCG00000005706,ENSSSCG00000028947,ENSSSCG00000009042,ENSSSCG00000028602,ENSSSCG00000002535,ENSSSCG00000001871,ENSSSCG00000016835,ENSSSCG00000009692,ENSSSCG00000036509,ENSSSCG00000011000,…
GO:BP	negative regulation of cell migration	GO:0030336	0.00037717098139187355	3.4234617281992286	163	1526	34	15633	ENSSSCG00000017403,ENSSSCG00000004789,ENSSSCG00000017723,ENSSSCG00000025698,ENSSSCG00000034321,ENSSSCG00000005524,ENSSSCG00000009944,ENSSSCG00000038500,ENSSSCG00000010831,ENSSSCG00000037066,ENSSSCG00000016991,ENSSSCG00000017232,ENSSSCG00000009642,ENSSSCG00000038162,ENSSSCG00000011496,ENSSSCG00000009867,ENSSSCG00000003017,ENSSSCG00000028602,ENSSSCG00000023709,ENSSSCG00000006970,ENSSSCG00000002389,…
GO:BP	regulation of protein serine/threonine kinase activity	GO:0071900	0.00039160787561086786	3.407148582701514	347	1526	59	15633	ENSSSCG00000007469,ENSSSCG00000004789,ENSSSCG00000020705,ENSSSCG00000040815,ENSSSCG00000029352,ENSSSCG00000035971,ENSSSCG00000035249,ENSSSCG00000005524,ENSSSCG00000029438,ENSSSCG00000037241,ENSSSCG00000022689,ENSSSCG00000038500,ENSSSCG00000015808,ENSSSCG00000010831,ENSSSCG00000037066,ENSSSCG00000009482,ENSSSCG00000016991,ENSSSCG00000012252,ENSSSCG00000039393,ENSSSCG00000024696,ENSSSCG00000034379,…
GO:BP	regulation of cellular amide metabolic process	GO:0034248	0.00039558651435759034	3.402758522029133	249	1526	46	15633	ENSSSCG00000015334,ENSSSCG00000017403,ENSSSCG00000027426,ENSSSCG00000004789,ENSSSCG00000015428,ENSSSCG00000029438,ENSSSCG00000015282,ENSSSCG00000037241,ENSSSCG00000006074,ENSSSCG00000012252,ENSSSCG00000005935,ENSSSCG00000014337,ENSSSCG00000037815,ENSSSCG00000007039,ENSSSCG00000028420,ENSSSCG00000014913,ENSSSCG00000000857,ENSSSCG00000030425,ENSSSCG00000005227,ENSSSCG00000017178,ENSSSCG00000006879,…
GO:BP	regulation of response to reactive oxygen species	GO:1901031	0.0003982619511857175	3.3998311828686214	22	1526	10	15633	ENSSSCG00000029438,ENSSSCG00000035715,ENSSSCG00000005385,ENSSSCG00000036560,ENSSSCG00000037015,ENSSSCG00000001009,ENSSSCG00000003941,ENSSSCG00000015403,ENSSSCG00000001810,ENSSSCG00000004390
GO:BP	negative regulation of catalytic activity	GO:0043086	0.00041112817413239175	3.3860227605074984	555	1526	85	15633	ENSSSCG00000013599,ENSSSCG00000010613,ENSSSCG00000015334,ENSSSCG00000035774,ENSSSCG00000007469,ENSSSCG00000004789,ENSSSCG00000025698,ENSSSCG00000040815,ENSSSCG00000005358,ENSSSCG00000035971,ENSSSCG00000008504,ENSSSCG00000005524,ENSSSCG00000013297,ENSSSCG00000010026,ENSSSCG00000004890,ENSSSCG00000009944,ENSSSCG00000037241,ENSSSCG00000022689,ENSSSCG00000038500,ENSSSCG00000032434,ENSSSCG00000010831,…
GO:BP	cellular response to unfolded protein	GO:0034620	0.00042643235360742944	3.3701498526209415	68	1526	19	15633	ENSSSCG00000007469,ENSSSCG00000029160,ENSSSCG00000010686,ENSSSCG00000015595,ENSSSCG00000016243,ENSSSCG00000021738,ENSSSCG00000012007,ENSSSCG00000006346,ENSSSCG00000039909,ENSSSCG00000013263,ENSSSCG00000009844,ENSSSCG00000030368,ENSSSCG00000015659,ENSSSCG00000037465,ENSSSCG00000004826,ENSSSCG00000016882,ENSSSCG00000005601,ENSSSCG00000015140,ENSSSCG00000008144
GO:BP	neurogenesis	GO:0022008	0.00042716433512558685	3.369405014651656	1110	1526	150	15633	ENSSSCG00000011810,ENSSSCG00000017403,ENSSSCG00000007465,ENSSSCG00000017723,ENSSSCG00000009664,ENSSSCG00000013397,ENSSSCG00000005096,ENSSSCG00000042718,ENSSSCG00000011398,ENSSSCG00000005524,ENSSSCG00000005494,ENSSSCG00000024674,ENSSSCG00000024152,ENSSSCG00000030358,ENSSSCG00000005385,ENSSSCG00000016646,ENSSSCG00000009477,ENSSSCG00000036136,ENSSSCG00000013351,ENSSSCG00000010831,ENSSSCG00000025194,…
GO:BP	ERBB signaling pathway	GO:0038127	0.00044105966727674286	3.355502654486419	74	1526	20	15633	ENSSSCG00000035774,ENSSSCG00000009664,ENSSSCG00000014362,ENSSSCG00000032434,ENSSSCG00000021738,ENSSSCG00000008406,ENSSSCG00000027946,ENSSSCG00000005706,ENSSSCG00000023362,ENSSSCG00000003017,ENSSSCG00000008437,ENSSSCG00000023709,ENSSSCG00000008641,ENSSSCG00000015411,ENSSSCG00000022486,ENSSSCG00000003731,ENSSSCG00000008963,ENSSSCG00000002340,ENSSSCG00000015115,ENSSSCG00000009786
GO:BP	regulation of endothelial cell apoptotic process	GO:2000351	0.00044651373223130575	3.350165180133615	36	1526	13	15633	ENSSSCG00000013599,ENSSSCG00000004789,ENSSSCG00000017723,ENSSSCG00000025698,ENSSSCG00000013655,ENSSSCG00000014351,ENSSSCG00000011125,ENSSSCG00000005706,ENSSSCG00000035078,ENSSSCG00000000804,ENSSSCG00000004154,ENSSSCG00000008691,ENSSSCG00000008844
GO:BP	epithelial cell proliferation	GO:0050673	0.00045879545817161866	3.3383808900313783	258	1526	47	15633	ENSSSCG00000017403,ENSSSCG00000004789,ENSSSCG00000017723,ENSSSCG00000017268,ENSSSCG00000005524,ENSSSCG00000009630,ENSSSCG00000005385,ENSSSCG00000010831,ENSSSCG00000003471,ENSSSCG00000015896,ENSSSCG00000040183,ENSSSCG00000000857,ENSSSCG00000036933,ENSSSCG00000014117,ENSSSCG00000011125,ENSSSCG00000001695,ENSSSCG00000015770,ENSSSCG00000003017,ENSSSCG00000009704,ENSSSCG00000007052,ENSSSCG00000014007,…
GO:BP	activation of MAPKKK activity	GO:0000185	0.0004588371732637017	3.338341404438352	11	1526	7	15633	ENSSSCG00000035249,ENSSSCG00000005524,ENSSSCG00000022689,ENSSSCG00000037066,ENSSSCG00000013020,ENSSSCG00000000087,ENSSSCG00000036634
GO:BP	regulation of stress-activated protein kinase signaling cascade	GO:0070302	0.0004780489835866201	3.320527600853478	165	1526	34	15633	ENSSSCG00000007469,ENSSSCG00000009664,ENSSSCG00000008772,ENSSSCG00000035249,ENSSSCG00000005524,ENSSSCG00000022689,ENSSSCG00000002525,ENSSSCG00000010831,ENSSSCG00000037066,ENSSSCG00000016991,ENSSSCG00000038162,ENSSSCG00000022845,ENSSSCG00000024096,ENSSSCG00000037815,ENSSSCG00000006250,ENSSSCG00000001009,ENSSSCG00000017178,ENSSSCG00000013020,ENSSSCG00000014007,ENSSSCG00000039909,ENSSSCG00000011000,…
GO:BP	extrinsic apoptotic signaling pathway via death domain receptors	GO:0008625	0.0005100504432572506	3.2923868706766894	52	1526	16	15633	ENSSSCG00000009633,ENSSSCG00000004789,ENSSSCG00000025698,ENSSSCG00000010686,ENSSSCG00000015595,ENSSSCG00000005524,ENSSSCG00000013655,ENSSSCG00000012252,ENSSSCG00000006831,ENSSSCG00000009704,ENSSSCG00000004331,ENSSSCG00000035357,ENSSSCG00000015403,ENSSSCG00000004154,ENSSSCG00000029621,ENSSSCG00000033149
GO:BP	endothelial cell proliferation	GO:0001935	0.0005128293301982985	3.290027144216604	93	1526	23	15633	ENSSSCG00000017403,ENSSSCG00000004789,ENSSSCG00000017723,ENSSSCG00000017268,ENSSSCG00000009630,ENSSSCG00000003471,ENSSSCG00000014117,ENSSSCG00000001695,ENSSSCG00000015770,ENSSSCG00000009704,ENSSSCG00000014007,ENSSSCG00000017402,ENSSSCG00000008641,ENSSSCG00000039909,ENSSSCG00000002389,ENSSSCG00000008522,ENSSSCG00000008844,ENSSSCG00000001027,ENSSSCG00000038963,ENSSSCG00000004755,ENSSSCG00000038869,…
GO:BP	regulation of fat cell differentiation	GO:0045598	0.0005128293301982985	3.290027144216604	93	1526	23	15633	ENSSSCG00000024596,ENSSSCG00000013397,ENSSSCG00000010831,ENSSSCG00000006831,ENSSSCG00000037815,ENSSSCG00000036933,ENSSSCG00000035101,ENSSSCG00000011125,ENSSSCG00000003017,ENSSSCG00000011704,ENSSSCG00000001539,ENSSSCG00000015579,ENSSSCG00000039862,ENSSSCG00000007067,ENSSSCG00000034207,ENSSSCG00000007248,ENSSSCG00000016781,ENSSSCG00000011110,ENSSSCG00000005021,ENSSSCG00000002866,ENSSSCG00000017137,…
GO:BP	negative regulation of vasculature development	GO:1901343	0.0005277773900862822	3.2775492188357322	87	1526	22	15633	ENSSSCG00000004789,ENSSSCG00000012026,ENSSSCG00000025698,ENSSSCG00000037184,ENSSSCG00000005524,ENSSSCG00000037066,ENSSSCG00000009482,ENSSSCG00000039393,ENSSSCG00000003471,ENSSSCG00000011443,ENSSSCG00000016925,ENSSSCG00000013659,ENSSSCG00000014351,ENSSSCG00000011496,ENSSSCG00000014117,ENSSSCG00000007477,ENSSSCG00000002389,ENSSSCG00000013263,ENSSSCG00000007721,ENSSSCG00000008522,ENSSSCG00000004755,…
GO:BP	heart development	GO:0007507	0.0005315147790748021	3.274484655164393	351	1526	59	15633	ENSSSCG00000012026,ENSSSCG00000005096,ENSSSCG00000023520,ENSSSCG00000035037,ENSSSCG00000011894,ENSSSCG00000027378,ENSSSCG00000011226,ENSSSCG00000032613,ENSSSCG00000026383,ENSSSCG00000036542,ENSSSCG00000032408,ENSSSCG00000031988,ENSSSCG00000011496,ENSSSCG00000021306,ENSSSCG00000000857,ENSSSCG00000009867,ENSSSCG00000001009,ENSSSCG00000010493,ENSSSCG00000011125,ENSSSCG00000011101,ENSSSCG00000003017,…
GO:BP	negative regulation of cell motility	GO:2000146	0.0005391091249300907	3.2683233172656916	173	1526	35	15633	ENSSSCG00000017403,ENSSSCG00000004789,ENSSSCG00000017723,ENSSSCG00000025698,ENSSSCG00000034321,ENSSSCG00000005524,ENSSSCG00000009944,ENSSSCG00000038500,ENSSSCG00000010831,ENSSSCG00000037066,ENSSSCG00000016991,ENSSSCG00000017232,ENSSSCG00000009642,ENSSSCG00000038162,ENSSSCG00000011496,ENSSSCG00000009867,ENSSSCG00000011125,ENSSSCG00000003017,ENSSSCG00000028602,ENSSSCG00000023709,ENSSSCG00000006970,…
GO:BP	regulation of blood vessel endothelial cell migration	GO:0043535	0.0005680532103448366	3.245610981407318	58	1526	17	15633	ENSSSCG00000004789,ENSSSCG00000005096,ENSSSCG00000017268,ENSSSCG00000037066,ENSSSCG00000003471,ENSSSCG00000016925,ENSSSCG00000034379,ENSSSCG00000005706,ENSSSCG00000003017,ENSSSCG00000035078,ENSSSCG00000017402,ENSSSCG00000008641,ENSSSCG00000020885,ENSSSCG00000002389,ENSSSCG00000022804,ENSSSCG00000008844,ENSSSCG00000004755
GO:BP	response to other organism	GO:0051707	0.0005680532103448366	3.245610981407318	719	1526	104	15633	ENSSSCG00000024596,ENSSSCG00000030042,ENSSSCG00000027426,ENSSSCG00000032381,ENSSSCG00000003079,ENSSSCG00000017723,ENSSSCG00000025698,ENSSSCG00000010247,ENSSSCG00000017268,ENSSSCG00000005524,ENSSSCG00000017330,ENSSSCG00000035715,ENSSSCG00000024771,ENSSSCG00000027806,ENSSSCG00000038500,ENSSSCG00000037929,ENSSSCG00000038879,ENSSSCG00000006955,ENSSSCG00000003410,ENSSSCG00000015808,ENSSSCG00000002525,…
GO:BP	response to biotic stimulus	GO:0009607	0.0005862366926750059	3.231927002466041	745	1526	107	15633	ENSSSCG00000024596,ENSSSCG00000030042,ENSSSCG00000027426,ENSSSCG00000032381,ENSSSCG00000003079,ENSSSCG00000017723,ENSSSCG00000025698,ENSSSCG00000010247,ENSSSCG00000017268,ENSSSCG00000005524,ENSSSCG00000017330,ENSSSCG00000015282,ENSSSCG00000035715,ENSSSCG00000024771,ENSSSCG00000027806,ENSSSCG00000038500,ENSSSCG00000037929,ENSSSCG00000038879,ENSSSCG00000006955,ENSSSCG00000003410,ENSSSCG00000015808,…
GO:BP	import into nucleus	GO:0051170	0.0006416309099081304	3.1927147225306443	120	1526	27	15633	ENSSSCG00000017403,ENSSSCG00000013397,ENSSSCG00000010686,ENSSSCG00000037815,ENSSSCG00000003017,ENSSSCG00000007052,ENSSSCG00000001565,ENSSSCG00000007143,ENSSSCG00000005667,ENSSSCG00000015067,ENSSSCG00000001952,ENSSSCG00000026034,ENSSSCG00000029005,ENSSSCG00000022479,ENSSSCG00000028886,ENSSSCG00000008136,ENSSSCG00000033299,ENSSSCG00000045890,ENSSSCG00000009509,ENSSSCG00000021885,ENSSSCG00000040178,…
GO:BP	endothelium development	GO:0003158	0.0006461517628808351	3.1896654664616944	76	1526	20	15633	ENSSSCG00000013658,ENSSSCG00000013655,ENSSSCG00000027157,ENSSSCG00000009642,ENSSSCG00000041667,ENSSSCG00000006785,ENSSSCG00000035790,ENSSSCG00000000708,ENSSSCG00000015203,ENSSSCG00000011025,ENSSSCG00000036787,ENSSSCG00000006256,ENSSSCG00000007067,ENSSSCG00000008522,ENSSSCG00000015874,ENSSSCG00000008844,ENSSSCG00000007030,ENSSSCG00000001027,ENSSSCG00000010313,ENSSSCG00000004755
GO:BP	positive regulation of p38MAPK cascade	GO:1900745	0.0006684663732276972	3.1749204347579725	19	1526	9	15633	ENSSSCG00000008772,ENSSSCG00000035249,ENSSSCG00000022689,ENSSSCG00000037066,ENSSSCG00000022845,ENSSSCG00000037815,ENSSSCG00000017178,ENSSSCG00000008522,ENSSSCG00000031537
GO:BP	response to external biotic stimulus	GO:0043207	0.0006684663732276972	3.1749204347579725	722	1526	104	15633	ENSSSCG00000024596,ENSSSCG00000030042,ENSSSCG00000027426,ENSSSCG00000032381,ENSSSCG00000003079,ENSSSCG00000017723,ENSSSCG00000025698,ENSSSCG00000010247,ENSSSCG00000017268,ENSSSCG00000005524,ENSSSCG00000017330,ENSSSCG00000035715,ENSSSCG00000024771,ENSSSCG00000027806,ENSSSCG00000038500,ENSSSCG00000037929,ENSSSCG00000038879,ENSSSCG00000006955,ENSSSCG00000003410,ENSSSCG00000015808,ENSSSCG00000002525,…
GO:BP	cellular response to chemical stress	GO:0062197	0.000674993507646069	3.1707004043645997	182	1526	36	15633	ENSSSCG00000013397,ENSSSCG00000005096,ENSSSCG00000023298,ENSSSCG00000034321,ENSSSCG00000029438,ENSSSCG00000035715,ENSSSCG00000005385,ENSSSCG00000012252,ENSSSCG00000036560,ENSSSCG00000016158,ENSSSCG00000037815,ENSSSCG00000001009,ENSSSCG00000017178,ENSSSCG00000005706,ENSSSCG00000003941,ENSSSCG00000010522,ENSSSCG00000010548,ENSSSCG00000027030,ENSSSCG00000011000,ENSSSCG00000010380,ENSSSCG00000023105,…
GO:BP	response to tumor necrosis factor	GO:0034612	0.0007050784952385212	3.1517625310209696	134	1526	29	15633	ENSSSCG00000017723,ENSSSCG00000009664,ENSSSCG00000005524,ENSSSCG00000035715,ENSSSCG00000037929,ENSSSCG00000005247,ENSSSCG00000015808,ENSSSCG00000002525,ENSSSCG00000021738,ENSSSCG00000005215,ENSSSCG00000038162,ENSSSCG00000030957,ENSSSCG00000037815,ENSSSCG00000022208,ENSSSCG00000036933,ENSSSCG00000001009,ENSSSCG00000017178,ENSSSCG00000016954,ENSSSCG00000011125,ENSSSCG00000000708,ENSSSCG00000010548,…
GO:BP	leukocyte activation	GO:0045321	0.0007258371719806559	3.139160794233153	548	1526	83	15633	ENSSSCG00000030042,ENSSSCG00000011810,ENSSSCG00000017403,ENSSSCG00000027426,ENSSSCG00000004789,ENSSSCG00000009664,ENSSSCG00000005358,ENSSSCG00000013297,ENSSSCG00000011316,ENSSSCG00000009630,ENSSSCG00000005385,ENSSSCG00000012713,ENSSSCG00000013655,ENSSSCG00000024771,ENSSSCG00000038879,ENSSSCG00000015808,ENSSSCG00000014336,ENSSSCG00000010831,ENSSSCG00000011226,ENSSSCG00000021738,ENSSSCG00000028512,…
GO:BP	cellular response to tumor necrosis factor	GO:0071356	0.00073564947604894	3.133329070009727	121	1526	27	15633	ENSSSCG00000017723,ENSSSCG00000009664,ENSSSCG00000005524,ENSSSCG00000037929,ENSSSCG00000005247,ENSSSCG00000002525,ENSSSCG00000021738,ENSSSCG00000005215,ENSSSCG00000038162,ENSSSCG00000030957,ENSSSCG00000037815,ENSSSCG00000022208,ENSSSCG00000036933,ENSSSCG00000001009,ENSSSCG00000017178,ENSSSCG00000016954,ENSSSCG00000011125,ENSSSCG00000000708,ENSSSCG00000010548,ENSSSCG00000008641,ENSSSCG00000001952,…
GO:BP	regulation of protein transport	GO:0051223	0.0007475262563612022	3.126373548431598	379	1526	62	15633	ENSSSCG00000007469,ENSSSCG00000013397,ENSSSCG00000038610,ENSSSCG00000005096,ENSSSCG00000010686,ENSSSCG00000038965,ENSSSCG00000006955,ENSSSCG00000015808,ENSSSCG00000009480,ENSSSCG00000011056,ENSSSCG00000024096,ENSSSCG00000024158,ENSSSCG00000028101,ENSSSCG00000016174,ENSSSCG00000037815,ENSSSCG00000007039,ENSSSCG00000021206,ENSSSCG00000006250,ENSSSCG00000000857,ENSSSCG00000036933,ENSSSCG00000011125,…
GO:BP	regulation of stress-activated MAPK cascade	GO:0032872	0.0007609546221154775	3.1186412406702155	162	1526	33	15633	ENSSSCG00000007469,ENSSSCG00000009664,ENSSSCG00000008772,ENSSSCG00000035249,ENSSSCG00000005524,ENSSSCG00000022689,ENSSSCG00000002525,ENSSSCG00000010831,ENSSSCG00000037066,ENSSSCG00000016991,ENSSSCG00000038162,ENSSSCG00000022845,ENSSSCG00000024096,ENSSSCG00000037815,ENSSSCG00000001009,ENSSSCG00000017178,ENSSSCG00000013020,ENSSSCG00000014007,ENSSSCG00000039909,ENSSSCG00000011000,ENSSSCG00000030211,…
GO:BP	positive regulation of cellular protein catabolic process	GO:1903364	0.0007621930466933592	3.117935017511476	83	1526	21	15633	ENSSSCG00000009664,ENSSSCG00000029160,ENSSSCG00000005524,ENSSSCG00000038500,ENSSSCG00000025206,ENSSSCG00000028512,ENSSSCG00000014351,ENSSSCG00000007554,ENSSSCG00000014435,ENSSSCG00000008437,ENSSSCG00000002535,ENSSSCG00000038397,ENSSSCG00000039862,ENSSSCG00000006066,ENSSSCG00000034197,ENSSSCG00000003928,ENSSSCG00000011787,ENSSSCG00000001924,ENSSSCG00000004154,ENSSSCG00000002340,ENSSSCG00000016857
GO:BP	macromolecule localization	GO:0033036	0.0007703170910294201	3.113330466337908	2005	1526	247	15633	ENSSSCG00000011810,ENSSSCG00000017403,ENSSSCG00000007469,ENSSSCG00000004789,ENSSSCG00000013397,ENSSSCG00000031456,ENSSSCG00000038610,ENSSSCG00000005096,ENSSSCG00000010686,ENSSSCG00000011449,ENSSSCG00000009112,ENSSSCG00000035863,ENSSSCG00000023520,ENSSSCG00000008261,ENSSSCG00000017260,ENSSSCG00000000512,ENSSSCG00000029438,ENSSSCG00000000164,ENSSSCG00000009944,ENSSSCG00000012713,ENSSSCG00000038965,…
GO:BP	endothelial cell apoptotic process	GO:0072577	0.0008088468289792375	3.0921337127848436	38	1526	13	15633	ENSSSCG00000013599,ENSSSCG00000004789,ENSSSCG00000017723,ENSSSCG00000025698,ENSSSCG00000013655,ENSSSCG00000014351,ENSSSCG00000011125,ENSSSCG00000005706,ENSSSCG00000035078,ENSSSCG00000000804,ENSSSCG00000004154,ENSSSCG00000008691,ENSSSCG00000008844
GO:BP	response to oxidative stress	GO:0006979	0.0008143244630893863	3.089202518387626	242	1526	44	15633	ENSSSCG00000013397,ENSSSCG00000005096,ENSSSCG00000023298,ENSSSCG00000039745,ENSSSCG00000034321,ENSSSCG00000029438,ENSSSCG00000015282,ENSSSCG00000035715,ENSSSCG00000005385,ENSSSCG00000015808,ENSSSCG00000012050,ENSSSCG00000036560,ENSSSCG00000016158,ENSSSCG00000037015,ENSSSCG00000037815,ENSSSCG00000007039,ENSSSCG00000001009,ENSSSCG00000017178,ENSSSCG00000005706,ENSSSCG00000003941,ENSSSCG00000010522,…
GO:BP	response to lipid	GO:0033993	0.0008143244630893863	3.089202518387626	412	1526	66	15633	ENSSSCG00000024596,ENSSSCG00000030042,ENSSSCG00000015334,ENSSSCG00000017403,ENSSSCG00000032381,ENSSSCG00000017723,ENSSSCG00000009664,ENSSSCG00000024975,ENSSSCG00000013397,ENSSSCG00000025698,ENSSSCG00000017268,ENSSSCG00000005524,ENSSSCG00000000164,ENSSSCG00000024674,ENSSSCG00000035715,ENSSSCG00000005385,ENSSSCG00000024771,ENSSSCG00000038500,ENSSSCG00000015808,ENSSSCG00000010831,ENSSSCG00000011226,…
GO:BP	regulation of cell development	GO:0060284	0.000856368386985087	3.067339373151701	609	1526	90	15633	ENSSSCG00000011810,ENSSSCG00000017403,ENSSSCG00000009664,ENSSSCG00000013397,ENSSSCG00000005096,ENSSSCG00000005358,ENSSSCG00000011398,ENSSSCG00000005524,ENSSSCG00000013658,ENSSSCG00000024674,ENSSSCG00000030358,ENSSSCG00000009944,ENSSSCG00000016646,ENSSSCG00000009477,ENSSSCG00000007495,ENSSSCG00000038500,ENSSSCG00000036136,ENSSSCG00000023956,ENSSSCG00000005247,ENSSSCG00000010831,ENSSSCG00000025194,…
GO:BP	regulation of endothelial cell differentiation	GO:0045601	0.0009060005098652644	3.042871557917438	24	1526	10	15633	ENSSSCG00000013658,ENSSSCG00000035790,ENSSSCG00000000708,ENSSSCG00000011025,ENSSSCG00000036787,ENSSSCG00000007067,ENSSSCG00000008522,ENSSSCG00000007030,ENSSSCG00000001027,ENSSSCG00000010313
GO:BP	positive regulation of protein catabolic process	GO:0045732	0.0009060005098652644	3.042871557917438	136	1526	29	15633	ENSSSCG00000009664,ENSSSCG00000029160,ENSSSCG00000005524,ENSSSCG00000038500,ENSSSCG00000025206,ENSSSCG00000032176,ENSSSCG00000028512,ENSSSCG00000016925,ENSSSCG00000014351,ENSSSCG00000007554,ENSSSCG00000013244,ENSSSCG00000014435,ENSSSCG00000008437,ENSSSCG00000002535,ENSSSCG00000002267,ENSSSCG00000038397,ENSSSCG00000024895,ENSSSCG00000006256,ENSSSCG00000039862,ENSSSCG00000006066,ENSSSCG00000034197,…
GO:BP	response to leukemia inhibitory factor	GO:1990823	0.0009060005098652644	3.042871557917438	84	1526	21	15633	ENSSSCG00000030042,ENSSSCG00000024975,ENSSSCG00000008261,ENSSSCG00000013655,ENSSSCG00000009482,ENSSSCG00000036257,ENSSSCG00000005288,ENSSSCG00000026383,ENSSSCG00000008374,ENSSSCG00000035101,ENSSSCG00000015770,ENSSSCG00000011158,ENSSSCG00000010283,ENSSSCG00000027689,ENSSSCG00000025298,ENSSSCG00000005040,ENSSSCG00000000600,ENSSSCG00000006256,ENSSSCG00000001061,ENSSSCG00000003139,ENSSSCG00000012623
GO:BP	cellular response to leukemia inhibitory factor	GO:1990830	0.0009060005098652644	3.042871557917438	84	1526	21	15633	ENSSSCG00000030042,ENSSSCG00000024975,ENSSSCG00000008261,ENSSSCG00000013655,ENSSSCG00000009482,ENSSSCG00000036257,ENSSSCG00000005288,ENSSSCG00000026383,ENSSSCG00000008374,ENSSSCG00000035101,ENSSSCG00000015770,ENSSSCG00000011158,ENSSSCG00000010283,ENSSSCG00000027689,ENSSSCG00000025298,ENSSSCG00000005040,ENSSSCG00000000600,ENSSSCG00000006256,ENSSSCG00000001061,ENSSSCG00000003139,ENSSSCG00000012623
GO:BP	protein import into nucleus	GO:0006606	0.0009084092613284396	3.041718446751583	116	1526	26	15633	ENSSSCG00000017403,ENSSSCG00000013397,ENSSSCG00000010686,ENSSSCG00000037815,ENSSSCG00000003017,ENSSSCG00000007052,ENSSSCG00000001565,ENSSSCG00000007143,ENSSSCG00000005667,ENSSSCG00000015067,ENSSSCG00000001952,ENSSSCG00000026034,ENSSSCG00000029005,ENSSSCG00000022479,ENSSSCG00000028886,ENSSSCG00000008136,ENSSSCG00000033299,ENSSSCG00000045890,ENSSSCG00000009509,ENSSSCG00000021885,ENSSSCG00000040178,…
GO:BP	protein localization to nucleus	GO:0034504	0.0009084092613284396	3.041718446751583	192	1526	37	15633	ENSSSCG00000017403,ENSSSCG00000013397,ENSSSCG00000010686,ENSSSCG00000029438,ENSSSCG00000006214,ENSSSCG00000037815,ENSSSCG00000003017,ENSSSCG00000007052,ENSSSCG00000001565,ENSSSCG00000007143,ENSSSCG00000005667,ENSSSCG00000009692,ENSSSCG00000015067,ENSSSCG00000001952,ENSSSCG00000026034,ENSSSCG00000029005,ENSSSCG00000022479,ENSSSCG00000028886,ENSSSCG00000008136,ENSSSCG00000033299,ENSSSCG00000031970,…
GO:BP	embryonic hemopoiesis	GO:0035162	0.0009188998580004009	3.0367318155862333	12	1526	7	15633	ENSSSCG00000005096,ENSSSCG00000011226,ENSSSCG00000011125,ENSSSCG00000035495,ENSSSCG00000009833,ENSSSCG00000035565,ENSSSCG00000006331
GO:BP	regulation of chemotaxis	GO:0050920	0.0009206569583547371	3.0359021600808114	143	1526	30	15633	ENSSSCG00000004789,ENSSSCG00000017723,ENSSSCG00000009664,ENSSSCG00000025698,ENSSSCG00000011398,ENSSSCG00000025194,ENSSSCG00000021738,ENSSSCG00000016991,ENSSSCG00000038162,ENSSSCG00000035176,ENSSSCG00000014310,ENSSSCG00000006250,ENSSSCG00000014117,ENSSSCG00000012131,ENSSSCG00000001695,ENSSSCG00000011440,ENSSSCG00000015770,ENSSSCG00000003017,ENSSSCG00000013410,ENSSSCG00000013119,ENSSSCG00000000804,…
GO:BP	positive regulation of cell adhesion	GO:0045785	0.0009272103109408417	3.0328217474933257	251	1526	45	15633	ENSSSCG00000011810,ENSSSCG00000009664,ENSSSCG00000005358,ENSSSCG00000017268,ENSSSCG00000013297,ENSSSCG00000009630,ENSSSCG00000005385,ENSSSCG00000007495,ENSSSCG00000023956,ENSSSCG00000032434,ENSSSCG00000015808,ENSSSCG00000010831,ENSSSCG00000011226,ENSSSCG00000005215,ENSSSCG00000038162,ENSSSCG00000024096,ENSSSCG00000016174,ENSSSCG00000040183,ENSSSCG00000000857,ENSSSCG00000006612,ENSSSCG00000011125,…
GO:BP	protein localization to organelle	GO:0033365	0.000939703264991053	3.0270092641895223	561	1526	84	15633	ENSSSCG00000017403,ENSSSCG00000013397,ENSSSCG00000031456,ENSSSCG00000010686,ENSSSCG00000011449,ENSSSCG00000008261,ENSSSCG00000029438,ENSSSCG00000038965,ENSSSCG00000007253,ENSSSCG00000012252,ENSSSCG00000021138,ENSSSCG00000012823,ENSSSCG00000038853,ENSSSCG00000008406,ENSSSCG00000006277,ENSSSCG00000034692,ENSSSCG00000014292,ENSSSCG00000006785,ENSSSCG00000006214,ENSSSCG00000006831,ENSSSCG00000037815,…
GO:BP	regulation of establishment of protein localization	GO:0070201	0.000987540217003173	3.005445208950206	399	1526	64	15633	ENSSSCG00000007469,ENSSSCG00000013397,ENSSSCG00000038610,ENSSSCG00000005096,ENSSSCG00000010686,ENSSSCG00000038965,ENSSSCG00000006955,ENSSSCG00000015808,ENSSSCG00000009480,ENSSSCG00000012823,ENSSSCG00000006277,ENSSSCG00000011056,ENSSSCG00000024096,ENSSSCG00000024158,ENSSSCG00000028101,ENSSSCG00000016174,ENSSSCG00000037815,ENSSSCG00000007039,ENSSSCG00000021206,ENSSSCG00000006250,ENSSSCG00000000857,…
GO:BP	transforming growth factor beta receptor signaling pathway	GO:0007179	0.001043119079840834	2.9816661107817146	117	1526	26	15633	ENSSSCG00000004789,ENSSSCG00000015808,ENSSSCG00000011226,ENSSSCG00000015099,ENSSSCG00000032176,ENSSSCG00000004952,ENSSSCG00000015789,ENSSSCG00000006237,ENSSSCG00000003017,ENSSSCG00000030420,ENSSSCG00000007052,ENSSSCG00000008641,ENSSSCG00000016461,ENSSSCG00000011025,ENSSSCG00000038397,ENSSSCG00000017642,ENSSSCG00000013328,ENSSSCG00000009357,ENSSSCG00000000837,ENSSSCG00000015874,ENSSSCG00000026733,…
GO:BP	striated muscle cell differentiation	GO:0051146	0.001054349491913891	2.9770154069121313	172	1526	34	15633	ENSSSCG00000016578,ENSSSCG00000035037,ENSSSCG00000011894,ENSSSCG00000012050,ENSSSCG00000005243,ENSSSCG00000020976,ENSSSCG00000006831,ENSSSCG00000031988,ENSSSCG00000028552,ENSSSCG00000000857,ENSSSCG00000035101,ENSSSCG00000009867,ENSSSCG00000007477,ENSSSCG00000011101,ENSSSCG00000022784,ENSSSCG00000010522,ENSSSCG00000005713,ENSSSCG00000022230,ENSSSCG00000031201,ENSSSCG00000001661,ENSSSCG00000009535,…
GO:BP	regulation of epidermal growth factor receptor signaling pathway	GO:0042058	0.0010561209112353845	2.9762863582450887	39	1526	13	15633	ENSSSCG00000035774,ENSSSCG00000032434,ENSSSCG00000021738,ENSSSCG00000008406,ENSSSCG00000023362,ENSSSCG00000008437,ENSSSCG00000023709,ENSSSCG00000008641,ENSSSCG00000015411,ENSSSCG00000022486,ENSSSCG00000002340,ENSSSCG00000015115,ENSSSCG00000009786
GO:BP	regulation of cellular protein catabolic process	GO:1903362	0.0010572662440403674	2.975815633546491	158	1526	32	15633	ENSSSCG00000009664,ENSSSCG00000029160,ENSSSCG00000005524,ENSSSCG00000038500,ENSSSCG00000025206,ENSSSCG00000028512,ENSSSCG00000021342,ENSSSCG00000014351,ENSSSCG00000007554,ENSSSCG00000014435,ENSSSCG00000008437,ENSSSCG00000002535,ENSSSCG00000025053,ENSSSCG00000003256,ENSSSCG00000002841,ENSSSCG00000038397,ENSSSCG00000039862,ENSSSCG00000006066,ENSSSCG00000034197,ENSSSCG00000003928,ENSSSCG00000011787,…
GO:BP	regulation of cellular protein localization	GO:1903827	0.0010978965786278042	2.9594385683073217	314	1526	53	15633	ENSSSCG00000007469,ENSSSCG00000010686,ENSSSCG00000011449,ENSSSCG00000029438,ENSSSCG00000038965,ENSSSCG00000017508,ENSSSCG00000021138,ENSSSCG00000012823,ENSSSCG00000003471,ENSSSCG00000038853,ENSSSCG00000008406,ENSSSCG00000006277,ENSSSCG00000006785,ENSSSCG00000037815,ENSSSCG00000007039,ENSSSCG00000014913,ENSSSCG00000011101,ENSSSCG00000003017,ENSSSCG00000007052,ENSSSCG00000002535,ENSSSCG00000013119,…
GO:BP	positive regulation of cytokine production	GO:0001819	0.0010978965786278042	2.9594385683073217	268	1526	47	15633	ENSSSCG00000027426,ENSSSCG00000004789,ENSSSCG00000025698,ENSSSCG00000010247,ENSSSCG00000005096,ENSSSCG00000005385,ENSSSCG00000024771,ENSSSCG00000006955,ENSSSCG00000014336,ENSSSCG00000017169,ENSSSCG00000012252,ENSSSCG00000014434,ENSSSCG00000035537,ENSSSCG00000024096,ENSSSCG00000021206,ENSSSCG00000008162,ENSSSCG00000001009,ENSSSCG00000011125,ENSSSCG00000005706,ENSSSCG00000000916,ENSSSCG00000003017,…
GO:BP	negative regulation of cell differentiation	GO:0045596	0.0011894406214364862	2.924657233682325	450	1526	70	15633	ENSSSCG00000024596,ENSSSCG00000011810,ENSSSCG00000017403,ENSSSCG00000009664,ENSSSCG00000013397,ENSSSCG00000005358,ENSSSCG00000011398,ENSSSCG00000034321,ENSSSCG00000005524,ENSSSCG00000009944,ENSSSCG00000016646,ENSSSCG00000009477,ENSSSCG00000038500,ENSSSCG00000005247,ENSSSCG00000015136,ENSSSCG00000021738,ENSSSCG00000028512,ENSSSCG00000032613,ENSSSCG00000035176,ENSSSCG00000014310,ENSSSCG00000013659,…
GO:BP	generation of neurons	GO:0048699	0.0012403868743670664	2.906442838065246	1030	1526	138	15633	ENSSSCG00000011810,ENSSSCG00000017403,ENSSSCG00000007465,ENSSSCG00000009664,ENSSSCG00000013397,ENSSSCG00000005096,ENSSSCG00000042718,ENSSSCG00000011398,ENSSSCG00000005524,ENSSSCG00000005494,ENSSSCG00000024674,ENSSSCG00000030358,ENSSSCG00000005385,ENSSSCG00000016646,ENSSSCG00000009477,ENSSSCG00000036136,ENSSSCG00000025194,ENSSSCG00000036002,ENSSSCG00000028512,ENSSSCG00000003471,ENSSSCG00000017232,…
GO:BP	regulation of translation	GO:0006417	0.00124560185838604	2.904620752490193	217	1526	40	15633	ENSSSCG00000017403,ENSSSCG00000027426,ENSSSCG00000004789,ENSSSCG00000015428,ENSSSCG00000029438,ENSSSCG00000015282,ENSSSCG00000037241,ENSSSCG00000006074,ENSSSCG00000012252,ENSSSCG00000005935,ENSSSCG00000014337,ENSSSCG00000037815,ENSSSCG00000028420,ENSSSCG00000005227,ENSSSCG00000006879,ENSSSCG00000004506,ENSSSCG00000004294,ENSSSCG00000034373,ENSSSCG00000023818,ENSSSCG00000023408,ENSSSCG00000011619,…
GO:BP	response to endogenous stimulus	GO:0009719	0.0012845883849287106	2.8912360091350684	943	1526	128	15633	ENSSSCG00000015334,ENSSSCG00000017403,ENSSSCG00000007469,ENSSSCG00000004789,ENSSSCG00000017723,ENSSSCG00000024975,ENSSSCG00000013397,ENSSSCG00000038610,ENSSSCG00000004928,ENSSSCG00000013297,ENSSSCG00000029438,ENSSSCG00000009630,ENSSSCG00000000164,ENSSSCG00000005385,ENSSSCG00000013655,ENSSSCG00000024771,ENSSSCG00000008123,ENSSSCG00000015808,ENSSSCG00000014336,ENSSSCG00000009482,ENSSSCG00000011226,…
GO:BP	negative regulation of blood vessel morphogenesis	GO:2000181	0.0013003617509591944	2.885935813392815	80	1526	20	15633	ENSSSCG00000004789,ENSSSCG00000012026,ENSSSCG00000025698,ENSSSCG00000037184,ENSSSCG00000005524,ENSSSCG00000037066,ENSSSCG00000009482,ENSSSCG00000039393,ENSSSCG00000003471,ENSSSCG00000011443,ENSSSCG00000016925,ENSSSCG00000014351,ENSSSCG00000011496,ENSSSCG00000014117,ENSSSCG00000002389,ENSSSCG00000013263,ENSSSCG00000007721,ENSSSCG00000008522,ENSSSCG00000004755,ENSSSCG00000006197
GO:BP	response to unfolded protein	GO:0006986	0.001328704954202084	2.876571445684511	74	1526	19	15633	ENSSSCG00000007469,ENSSSCG00000029160,ENSSSCG00000010686,ENSSSCG00000015595,ENSSSCG00000016243,ENSSSCG00000021738,ENSSSCG00000012007,ENSSSCG00000006346,ENSSSCG00000039909,ENSSSCG00000013263,ENSSSCG00000009844,ENSSSCG00000030368,ENSSSCG00000015659,ENSSSCG00000037465,ENSSSCG00000004826,ENSSSCG00000016882,ENSSSCG00000005601,ENSSSCG00000015140,ENSSSCG00000008144
GO:BP	endothelial cell differentiation	GO:0045446	0.0013306584733362417	2.875933396199379	68	1526	18	15633	ENSSSCG00000013658,ENSSSCG00000013655,ENSSSCG00000009642,ENSSSCG00000041667,ENSSSCG00000006785,ENSSSCG00000035790,ENSSSCG00000000708,ENSSSCG00000015203,ENSSSCG00000011025,ENSSSCG00000036787,ENSSSCG00000006256,ENSSSCG00000007067,ENSSSCG00000008522,ENSSSCG00000015874,ENSSSCG00000008844,ENSSSCG00000007030,ENSSSCG00000001027,ENSSSCG00000010313
GO:BP	negative regulation of protein serine/threonine kinase activity	GO:0071901	0.0013989094359200692	2.8542104004140243	93	1526	22	15633	ENSSSCG00000007469,ENSSSCG00000040815,ENSSSCG00000035971,ENSSSCG00000005524,ENSSSCG00000037241,ENSSSCG00000010831,ENSSSCG00000037066,ENSSSCG00000009482,ENSSSCG00000016991,ENSSSCG00000039393,ENSSSCG00000006250,ENSSSCG00000005706,ENSSSCG00000001565,ENSSSCG00000023709,ENSSSCG00000036322,ENSSSCG00000015850,ENSSSCG00000011000,ENSSSCG00000035216,ENSSSCG00000009833,ENSSSCG00000037910,ENSSSCG00000004154,…
GO:BP	vasculogenesis	GO:0001570	0.0014367871372247812	2.8426075686620886	51	1526	15	15633	ENSSSCG00000011226,ENSSSCG00000003471,ENSSSCG00000006785,ENSSSCG00000021306,ENSSSCG00000003017,ENSSSCG00000037065,ENSSSCG00000013408,ENSSSCG00000038397,ENSSSCG00000006256,ENSSSCG00000025568,ENSSSCG00000008522,ENSSSCG00000027646,ENSSSCG00000036285,ENSSSCG00000038869,ENSSSCG00000006038
GO:BP	vascular endothelial growth factor receptor signaling pathway	GO:0048010	0.0014377814098285216	2.842307136012483	30	1526	11	15633	ENSSSCG00000007469,ENSSSCG00000009664,ENSSSCG00000005096,ENSSSCG00000005524,ENSSSCG00000028878,ENSSSCG00000001695,ENSSSCG00000015770,ENSSSCG00000014007,ENSSSCG00000009320,ENSSSCG00000008844,ENSSSCG00000006197
GO:BP	positive regulation of MAPK cascade	GO:0043410	0.001470957781224918	2.8323997920203796	357	1526	58	15633	ENSSSCG00000007469,ENSSSCG00000004789,ENSSSCG00000017723,ENSSSCG00000009664,ENSSSCG00000020705,ENSSSCG00000008772,ENSSSCG00000035249,ENSSSCG00000005524,ENSSSCG00000013297,ENSSSCG00000013655,ENSSSCG00000022689,ENSSSCG00000015808,ENSSSCG00000002525,ENSSSCG00000037066,ENSSSCG00000009482,ENSSSCG00000025401,ENSSSCG00000038162,ENSSSCG00000022845,ENSSSCG00000024096,ENSSSCG00000034379,ENSSSCG00000006785,…
GO:BP	chemotaxis	GO:0006935	0.0014795670990924543	2.8298653345893166	413	1526	65	15633	ENSSSCG00000004789,ENSSSCG00000017723,ENSSSCG00000009664,ENSSSCG00000025698,ENSSSCG00000011398,ENSSSCG00000011316,ENSSSCG00000009630,ENSSSCG00000005385,ENSSSCG00000009477,ENSSSCG00000025194,ENSSSCG00000021738,ENSSSCG00000016991,ENSSSCG00000003471,ENSSSCG00000008959,ENSSSCG00000026412,ENSSSCG00000010224,ENSSSCG00000010276,ENSSSCG00000015556,ENSSSCG00000022168,ENSSSCG00000038162,ENSSSCG00000035176,…
GO:BP	regulation of hemopoiesis	GO:1903706	0.0015121713944346528	2.8203989816928483	249	1526	44	15633	ENSSSCG00000011810,ENSSSCG00000017403,ENSSSCG00000009664,ENSSSCG00000005096,ENSSSCG00000005358,ENSSSCG00000015428,ENSSSCG00000009630,ENSSSCG00000012713,ENSSSCG00000038500,ENSSSCG00000005247,ENSSSCG00000010831,ENSSSCG00000015136,ENSSSCG00000011226,ENSSSCG00000021738,ENSSSCG00000035537,ENSSSCG00000024096,ENSSSCG00000038706,ENSSSCG00000028101,ENSSSCG00000037815,ENSSSCG00000040183,ENSSSCG00000006250,…
GO:BP	cellular response to lipid	GO:0071396	0.0015140172669050333	2.8198691718116304	326	1526	54	15633	ENSSSCG00000030042,ENSSSCG00000015334,ENSSSCG00000032381,ENSSSCG00000017723,ENSSSCG00000009664,ENSSSCG00000024975,ENSSSCG00000013397,ENSSSCG00000025698,ENSSSCG00000017268,ENSSSCG00000005524,ENSSSCG00000000164,ENSSSCG00000024674,ENSSSCG00000005385,ENSSSCG00000024771,ENSSSCG00000038500,ENSSSCG00000015808,ENSSSCG00000028512,ENSSSCG00000008959,ENSSSCG00000024096,ENSSSCG00000030957,ENSSSCG00000037815,…
GO:BP	response to reactive oxygen species	GO:0000302	0.0015140172669050333	2.8198691718116304	100	1526	23	15633	ENSSSCG00000029438,ENSSSCG00000015282,ENSSSCG00000035715,ENSSSCG00000005385,ENSSSCG00000015808,ENSSSCG00000036560,ENSSSCG00000037015,ENSSSCG00000001009,ENSSSCG00000017178,ENSSSCG00000005706,ENSSSCG00000003941,ENSSSCG00000010548,ENSSSCG00000010380,ENSSSCG00000023105,ENSSSCG00000003928,ENSSSCG00000015403,ENSSSCG00000004154,ENSSSCG00000001810,ENSSSCG00000003914,ENSSSCG00000022714,ENSSSCG00000013302,…
GO:BP	positive regulation of epithelial cell migration	GO:0010634	0.0015271102010953432	2.8161296217512337	81	1526	20	15633	ENSSSCG00000004789,ENSSSCG00000009664,ENSSSCG00000005096,ENSSSCG00000017268,ENSSSCG00000015808,ENSSSCG00000011226,ENSSSCG00000016925,ENSSSCG00000034379,ENSSSCG00000037815,ENSSSCG00000028878,ENSSSCG00000011125,ENSSSCG00000005706,ENSSSCG00000003017,ENSSSCG00000035078,ENSSSCG00000014007,ENSSSCG00000017402,ENSSSCG00000008641,ENSSSCG00000020885,ENSSSCG00000022804,ENSSSCG00000008844
GO:BP	nucleocytoplasmic transport	GO:0006913	0.0015698341043146515	2.8041462401942554	227	1526	41	15633	ENSSSCG00000017403,ENSSSCG00000013397,ENSSSCG00000010686,ENSSSCG00000004963,ENSSSCG00000007812,ENSSSCG00000010990,ENSSSCG00000010224,ENSSSCG00000006214,ENSSSCG00000037815,ENSSSCG00000009043,ENSSSCG00000023315,ENSSSCG00000003017,ENSSSCG00000007052,ENSSSCG00000001565,ENSSSCG00000007143,ENSSSCG00000005667,ENSSSCG00000015067,ENSSSCG00000001952,ENSSSCG00000026034,ENSSSCG00000029005,ENSSSCG00000022479,…
GO:BP	nuclear transport	GO:0051169	0.0015698341043146515	2.8041462401942554	227	1526	41	15633	ENSSSCG00000017403,ENSSSCG00000013397,ENSSSCG00000010686,ENSSSCG00000004963,ENSSSCG00000007812,ENSSSCG00000010990,ENSSSCG00000010224,ENSSSCG00000006214,ENSSSCG00000037815,ENSSSCG00000009043,ENSSSCG00000023315,ENSSSCG00000003017,ENSSSCG00000007052,ENSSSCG00000001565,ENSSSCG00000007143,ENSSSCG00000005667,ENSSSCG00000015067,ENSSSCG00000001952,ENSSSCG00000026034,ENSSSCG00000029005,ENSSSCG00000022479,…
GO:BP	regulation of peptide transport	GO:0090087	0.001571175666136471	2.803775255718334	398	1526	63	15633	ENSSSCG00000007469,ENSSSCG00000013397,ENSSSCG00000038610,ENSSSCG00000005096,ENSSSCG00000010686,ENSSSCG00000038965,ENSSSCG00000006955,ENSSSCG00000015808,ENSSSCG00000009480,ENSSSCG00000011056,ENSSSCG00000024096,ENSSSCG00000024158,ENSSSCG00000028101,ENSSSCG00000016174,ENSSSCG00000037815,ENSSSCG00000007039,ENSSSCG00000021206,ENSSSCG00000006250,ENSSSCG00000000857,ENSSSCG00000036933,ENSSSCG00000011125,…
GO:BP	regulation of cytokine biosynthetic process	GO:0042035	0.001571175666136471	2.803775255718334	63	1526	17	15633	ENSSSCG00000027426,ENSSSCG00000004789,ENSSSCG00000038610,ENSSSCG00000024771,ENSSSCG00000014336,ENSSSCG00000030957,ENSSSCG00000034379,ENSSSCG00000012566,ENSSSCG00000011125,ENSSSCG00000002867,ENSSSCG00000018031,ENSSSCG00000034207,ENSSSCG00000012117,ENSSSCG00000012551,ENSSSCG00000011436,ENSSSCG00000002340,ENSSSCG00000012981
GO:BP	regulation of myeloid cell differentiation	GO:0045637	0.0015897664142923312	2.798666682243212	127	1526	27	15633	ENSSSCG00000017403,ENSSSCG00000009664,ENSSSCG00000005096,ENSSSCG00000038500,ENSSSCG00000005247,ENSSSCG00000015136,ENSSSCG00000021738,ENSSSCG00000035537,ENSSSCG00000038706,ENSSSCG00000028101,ENSSSCG00000040183,ENSSSCG00000006250,ENSSSCG00000001009,ENSSSCG00000003017,ENSSSCG00000009704,ENSSSCG00000035077,ENSSSCG00000027480,ENSSSCG00000035495,ENSSSCG00000001952,ENSSSCG00000037449,ENSSSCG00000037102,…
GO:BP	muscle cell proliferation	GO:0033002	0.0016030666157145677	2.79504843008745	94	1526	22	15633	ENSSSCG00000004789,ENSSSCG00000012026,ENSSSCG00000005385,ENSSSCG00000038500,ENSSSCG00000013659,ENSSSCG00000013614,ENSSSCG00000000857,ENSSSCG00000009867,ENSSSCG00000001009,ENSSSCG00000001565,ENSSSCG00000039909,ENSSSCG00000001539,ENSSSCG00000027060,ENSSSCG00000004154,ENSSSCG00000036285,ENSSSCG00000021911,ENSSSCG00000005021,ENSSSCG00000016031,ENSSSCG00000010638,ENSSSCG00000025176,ENSSSCG00000006197,…
GO:BP	establishment of protein localization to organelle	GO:0072594	0.0016354072491079374	2.7863740815254574	296	1526	50	15633	ENSSSCG00000017403,ENSSSCG00000013397,ENSSSCG00000010686,ENSSSCG00000008261,ENSSSCG00000038965,ENSSSCG00000012823,ENSSSCG00000006277,ENSSSCG00000014292,ENSSSCG00000006831,ENSSSCG00000037815,ENSSSCG00000016954,ENSSSCG00000028889,ENSSSCG00000003017,ENSSSCG00000007052,ENSSSCG00000001565,ENSSSCG00000002535,ENSSSCG00000007272,ENSSSCG00000007143,ENSSSCG00000005667,ENSSSCG00000040743,ENSSSCG00000011000,…
GO:BP	negative regulation of apoptotic signaling pathway	GO:2001234	0.0016520194432352593	2.7819848456112224	148	1526	30	15633	ENSSSCG00000007469,ENSSSCG00000025698,ENSSSCG00000005096,ENSSSCG00000013297,ENSSSCG00000017693,ENSSSCG00000013655,ENSSSCG00000032434,ENSSSCG00000012252,ENSSSCG00000032613,ENSSSCG00000010276,ENSSSCG00000025796,ENSSSCG00000000857,ENSSSCG00000001009,ENSSSCG00000009704,ENSSSCG00000039707,ENSSSCG00000027030,ENSSSCG00000011000,ENSSSCG00000015579,ENSSSCG00000035357,ENSSSCG00000015403,ENSSSCG00000004154,…
GO:BP	taxis	GO:0042330	0.0016579165543719944	2.780437331981026	415	1526	65	15633	ENSSSCG00000004789,ENSSSCG00000017723,ENSSSCG00000009664,ENSSSCG00000025698,ENSSSCG00000011398,ENSSSCG00000011316,ENSSSCG00000009630,ENSSSCG00000005385,ENSSSCG00000009477,ENSSSCG00000025194,ENSSSCG00000021738,ENSSSCG00000016991,ENSSSCG00000003471,ENSSSCG00000008959,ENSSSCG00000026412,ENSSSCG00000010224,ENSSSCG00000010276,ENSSSCG00000015556,ENSSSCG00000022168,ENSSSCG00000038162,ENSSSCG00000035176,…
GO:BP	animal organ morphogenesis	GO:0009887	0.0016720323498211204	2.776755324257713	724	1526	102	15633	ENSSSCG00000017403,ENSSSCG00000035774,ENSSSCG00000011264,ENSSSCG00000004092,ENSSSCG00000024975,ENSSSCG00000012026,ENSSSCG00000025698,ENSSSCG00000033669,ENSSSCG00000005096,ENSSSCG00000042718,ENSSSCG00000021597,ENSSSCG00000025588,ENSSSCG00000005494,ENSSSCG00000005385,ENSSSCG00000010447,ENSSSCG00000027157,ENSSSCG00000009482,ENSSSCG00000011226,ENSSSCG00000003471,ENSSSCG00000032613,ENSSSCG00000017232,…
GO:BP	cellular response to interleukin-6	GO:0071354	0.001730317017960666	2.761874320837765	17	1526	8	15633	ENSSSCG00000030042,ENSSSCG00000017403,ENSSSCG00000021738,ENSSSCG00000030957,ENSSSCG00000016916,ENSSSCG00000027628,ENSSSCG00000002866,ENSSSCG00000012981
GO:BP	transmembrane receptor protein serine/threonine kinase signaling pathway	GO:0007178	0.0017660471170059522	2.752997713905267	251	1526	44	15633	ENSSSCG00000004789,ENSSSCG00000038610,ENSSSCG00000004928,ENSSSCG00000000233,ENSSSCG00000015808,ENSSSCG00000014336,ENSSSCG00000011226,ENSSSCG00000015099,ENSSSCG00000036002,ENSSSCG00000032176,ENSSSCG00000004952,ENSSSCG00000005215,ENSSSCG00000015789,ENSSSCG00000006237,ENSSSCG00000005706,ENSSSCG00000003017,ENSSSCG00000030420,ENSSSCG00000007052,ENSSSCG00000002267,ENSSSCG00000035077,ENSSSCG00000011704,…
GO:BP	regulation of cell cycle	GO:0051726	0.0019500645400748664	2.7099510148248998	727	1526	102	15633	ENSSSCG00000017403,ENSSSCG00000004789,ENSSSCG00000017723,ENSSSCG00000029160,ENSSSCG00000020705,ENSSSCG00000012026,ENSSSCG00000013397,ENSSSCG00000005358,ENSSSCG00000029352,ENSSSCG00000035249,ENSSSCG00000017268,ENSSSCG00000034321,ENSSSCG00000005524,ENSSSCG00000035037,ENSSSCG00000000164,ENSSSCG00000017693,ENSSSCG00000006571,ENSSSCG00000005385,ENSSSCG00000022689,ENSSSCG00000016062,ENSSSCG00000037066,…
GO:BP	protein localization	GO:0008104	0.0019878023640969526	2.7016267972268753	1731	1526	214	15633	ENSSSCG00000011810,ENSSSCG00000017403,ENSSSCG00000007469,ENSSSCG00000013397,ENSSSCG00000031456,ENSSSCG00000038610,ENSSSCG00000005096,ENSSSCG00000010686,ENSSSCG00000011449,ENSSSCG00000009112,ENSSSCG00000023520,ENSSSCG00000008261,ENSSSCG00000017260,ENSSSCG00000000512,ENSSSCG00000029438,ENSSSCG00000009944,ENSSSCG00000038965,ENSSSCG00000016243,ENSSSCG00000004125,ENSSSCG00000006955,ENSSSCG00000015808,…
GO:BP	response to abiotic stimulus	GO:0009628	0.0020401910403816557	2.6903291639961777	575	1526	84	15633	ENSSSCG00000027426,ENSSSCG00000010312,ENSSSCG00000005096,ENSSSCG00000037184,ENSSSCG00000010686,ENSSSCG00000040735,ENSSSCG00000042718,ENSSSCG00000034321,ENSSSCG00000017330,ENSSSCG00000035037,ENSSSCG00000000164,ENSSSCG00000006571,ENSSSCG00000016243,ENSSSCG00000016062,ENSSSCG00000014336,ENSSSCG00000005102,ENSSSCG00000037066,ENSSSCG00000012252,ENSSSCG00000039166,ENSSSCG00000015541,ENSSSCG00000016918,…
GO:BP	tissue morphogenesis	GO:0048729	0.002131848047510121	2.6712437539042284	435	1526	67	15633	ENSSSCG00000004092,ENSSSCG00000033669,ENSSSCG00000005096,ENSSSCG00000013297,ENSSSCG00000005494,ENSSSCG00000000293,ENSSSCG00000005385,ENSSSCG00000010447,ENSSSCG00000009482,ENSSSCG00000011226,ENSSSCG00000003471,ENSSSCG00000032613,ENSSSCG00000017232,ENSSSCG00000009642,ENSSSCG00000006051,ENSSSCG00000026383,ENSSSCG00000009867,ENSSSCG00000011125,ENSSSCG00000005706,ENSSSCG00000011101,ENSSSCG00000015770,…
GO:BP	regulation of protein localization to nucleus	GO:1900180	0.0022174591403217687	2.6541443738846358	77	1526	19	15633	ENSSSCG00000010686,ENSSSCG00000029438,ENSSSCG00000037815,ENSSSCG00000003017,ENSSSCG00000007052,ENSSSCG00000007143,ENSSSCG00000009692,ENSSSCG00000015067,ENSSSCG00000022479,ENSSSCG00000033299,ENSSSCG00000031970,ENSSSCG00000045890,ENSSSCG00000021885,ENSSSCG00000016865,ENSSSCG00000033919,ENSSSCG00000040961,ENSSSCG00000002340,ENSSSCG00000006496,ENSSSCG00000034096
GO:BP	cell surface receptor signaling pathway involved in heart development	GO:0061311	0.0023297679520874605	2.6326873331141325	22	1526	9	15633	ENSSSCG00000032613,ENSSSCG00000003017,ENSSSCG00000006256,ENSSSCG00000007067,ENSSSCG00000008727,ENSSSCG00000015874,ENSSSCG00000017635,ENSSSCG00000004755,ENSSSCG00000031537
GO:BP	regulation of cell activation	GO:0050865	0.0023903120399570168	2.6215454009825625	364	1526	58	15633	ENSSSCG00000011810,ENSSSCG00000004789,ENSSSCG00000005358,ENSSSCG00000017268,ENSSSCG00000009630,ENSSSCG00000005385,ENSSSCG00000012713,ENSSSCG00000024771,ENSSSCG00000010831,ENSSSCG00000015136,ENSSSCG00000011226,ENSSSCG00000021738,ENSSSCG00000028512,ENSSSCG00000036560,ENSSSCG00000022845,ENSSSCG00000024096,ENSSSCG00000037815,ENSSSCG00000007039,ENSSSCG00000006250,ENSSSCG00000000857,ENSSSCG00000036933,…
GO:BP	regulation of cellular localization	GO:0060341	0.002431423695318366	2.614139355222747	595	1526	86	15633	ENSSSCG00000007469,ENSSSCG00000009664,ENSSSCG00000005096,ENSSSCG00000010686,ENSSSCG00000011449,ENSSSCG00000029438,ENSSSCG00000038965,ENSSSCG00000015136,ENSSSCG00000017508,ENSSSCG00000021138,ENSSSCG00000012823,ENSSSCG00000003471,ENSSSCG00000038853,ENSSSCG00000008406,ENSSSCG00000006277,ENSSSCG00000038162,ENSSSCG00000024158,ENSSSCG00000028101,ENSSSCG00000006785,ENSSSCG00000037815,ENSSSCG00000007039,…
GO:BP	CD40 signaling pathway	GO:0023035	0.0024486002146236977	2.611082116776483	10	1526	6	15633	ENSSSCG00000000293,ENSSSCG00000011101,ENSSSCG00000035078,ENSSSCG00000004154,ENSSSCG00000008691,ENSSSCG00000002003
GO:BP	positive regulation of response to external stimulus	GO:0032103	0.0024593230656897737	2.6091844169992147	232	1526	41	15633	ENSSSCG00000003079,ENSSSCG00000004789,ENSSSCG00000009664,ENSSSCG00000025698,ENSSSCG00000017268,ENSSSCG00000024771,ENSSSCG00000028512,ENSSSCG00000014434,ENSSSCG00000038162,ENSSSCG00000024096,ENSSSCG00000014310,ENSSSCG00000014117,ENSSSCG00000012131,ENSSSCG00000001695,ENSSSCG00000015770,ENSSSCG00000003017,ENSSSCG00000000708,ENSSSCG00000013410,ENSSSCG00000009704,ENSSSCG00000013119,ENSSSCG00000000804,…
GO:BP	organonitrogen compound biosynthetic process	GO:1901566	0.002477069273637285	2.6060618477792294	1317	1526	168	15633	ENSSSCG00000015334,ENSSSCG00000017403,ENSSSCG00000027426,ENSSSCG00000007465,ENSSSCG00000004789,ENSSSCG00000004092,ENSSSCG00000038610,ENSSSCG00000005096,ENSSSCG00000039867,ENSSSCG00000030369,ENSSSCG00000023520,ENSSSCG00000009152,ENSSSCG00000017260,ENSSSCG00000015428,ENSSSCG00000029438,ENSSSCG00000015282,ENSSSCG00000000521,ENSSSCG00000017693,ENSSSCG00000035715,ENSSSCG00000024771,ENSSSCG00000037241,…
GO:BP	cellular response to topologically incorrect protein	GO:0035967	0.002477069273637285	2.6060618477792294	84	1526	20	15633	ENSSSCG00000007469,ENSSSCG00000029160,ENSSSCG00000010686,ENSSSCG00000015595,ENSSSCG00000016243,ENSSSCG00000021738,ENSSSCG00000012007,ENSSSCG00000006346,ENSSSCG00000039909,ENSSSCG00000013263,ENSSSCG00000009844,ENSSSCG00000030368,ENSSSCG00000009177,ENSSSCG00000015659,ENSSSCG00000037465,ENSSSCG00000004826,ENSSSCG00000016882,ENSSSCG00000005601,ENSSSCG00000015140,ENSSSCG00000008144
GO:BP	positive regulation of autophagy	GO:0010508	0.002477069273637285	2.6060618477792294	84	1526	20	15633	ENSSSCG00000005096,ENSSSCG00000010686,ENSSSCG00000008261,ENSSSCG00000034321,ENSSSCG00000029438,ENSSSCG00000024771,ENSSSCG00000016925,ENSSSCG00000034692,ENSSSCG00000024096,ENSSSCG00000037015,ENSSSCG00000037815,ENSSSCG00000009844,ENSSSCG00000009742,ENSSSCG00000003928,ENSSSCG00000008844,ENSSSCG00000009389,ENSSSCG00000025455,ENSSSCG00000010824,ENSSSCG00000015695,ENSSSCG00000004390
GO:BP	aminoglycan biosynthetic process	GO:0006023	0.002477069273637285	2.6060618477792294	37	1526	12	15633	ENSSSCG00000007465,ENSSSCG00000003239,ENSSSCG00000004825,ENSSSCG00000030957,ENSSSCG00000008374,ENSSSCG00000003017,ENSSSCG00000006009,ENSSSCG00000032536,ENSSSCG00000000837,ENSSSCG00000021610,ENSSSCG00000007567,ENSSSCG00000007872
GO:BP	regulation of leukocyte differentiation	GO:1902105	0.002596582144242803	2.5855979337170787	188	1526	35	15633	ENSSSCG00000011810,ENSSSCG00000005358,ENSSSCG00000009630,ENSSSCG00000012713,ENSSSCG00000038500,ENSSSCG00000005247,ENSSSCG00000010831,ENSSSCG00000015136,ENSSSCG00000011226,ENSSSCG00000021738,ENSSSCG00000035537,ENSSSCG00000024096,ENSSSCG00000038706,ENSSSCG00000028101,ENSSSCG00000037815,ENSSSCG00000040183,ENSSSCG00000006250,ENSSSCG00000001009,ENSSSCG00000011125,ENSSSCG00000005706,ENSSSCG00000002135,…
GO:BP	positive regulation of proteolysis involved in cellular protein catabolic process	GO:1903052	0.0026927601247129077	2.5698023324976966	72	1526	18	15633	ENSSSCG00000009664,ENSSSCG00000029160,ENSSSCG00000005524,ENSSSCG00000038500,ENSSSCG00000025206,ENSSSCG00000014351,ENSSSCG00000007554,ENSSSCG00000014435,ENSSSCG00000008437,ENSSSCG00000038397,ENSSSCG00000039862,ENSSSCG00000006066,ENSSSCG00000034197,ENSSSCG00000003928,ENSSSCG00000011787,ENSSSCG00000001924,ENSSSCG00000002340,ENSSSCG00000016857
GO:BP	signal transduction by p53 class mediator	GO:0072331	0.0026927601247129077	2.5698023324976966	91	1526	21	15633	ENSSSCG00000027426,ENSSSCG00000013297,ENSSSCG00000029438,ENSSSCG00000005102,ENSSSCG00000010894,ENSSSCG00000039393,ENSSSCG00000032613,ENSSSCG00000036257,ENSSSCG00000006214,ENSSSCG00000001041,ENSSSCG00000010522,ENSSSCG00000001565,ENSSSCG00000027030,ENSSSCG00000035216,ENSSSCG00000008727,ENSSSCG00000004478,ENSSSCG00000026733,ENSSSCG00000033356,ENSSSCG00000005944,ENSSSCG00000002670,ENSSSCG00000002544
GO:BP	regulation of smooth muscle cell proliferation	GO:0048660	0.0026927601247129077	2.5698023324976966	54	1526	15	15633	ENSSSCG00000004789,ENSSSCG00000012026,ENSSSCG00000005385,ENSSSCG00000038500,ENSSSCG00000013659,ENSSSCG00000013614,ENSSSCG00000000857,ENSSSCG00000001565,ENSSSCG00000039909,ENSSSCG00000004154,ENSSSCG00000021911,ENSSSCG00000016031,ENSSSCG00000010638,ENSSSCG00000025176,ENSSSCG00000006197
GO:BP	cell adhesion mediated by integrin	GO:0033627	0.0026927601247129077	2.5698023324976966	54	1526	15	15633	ENSSSCG00000010312,ENSSSCG00000025698,ENSSSCG00000000293,ENSSSCG00000013655,ENSSSCG00000015808,ENSSSCG00000003471,ENSSSCG00000038162,ENSSSCG00000006250,ENSSSCG00000011101,ENSSSCG00000013410,ENSSSCG00000007052,ENSSSCG00000008641,ENSSSCG00000038397,ENSSSCG00000015886,ENSSSCG00000040961
GO:BP	leukocyte differentiation	GO:0002521	0.002695919708838842	2.569293046308635	366	1526	58	15633	ENSSSCG00000030042,ENSSSCG00000011810,ENSSSCG00000017403,ENSSSCG00000027426,ENSSSCG00000009664,ENSSSCG00000005358,ENSSSCG00000011316,ENSSSCG00000009630,ENSSSCG00000012713,ENSSSCG00000038500,ENSSSCG00000038879,ENSSSCG00000005247,ENSSSCG00000014336,ENSSSCG00000010831,ENSSSCG00000015136,ENSSSCG00000011226,ENSSSCG00000021738,ENSSSCG00000003471,ENSSSCG00000035537,ENSSSCG00000024096,ENSSSCG00000038706,…
GO:BP	regulation of macrophage differentiation	GO:0045649	0.0028824144633440895	2.5402435716824736	14	1526	7	15633	ENSSSCG00000038500,ENSSSCG00000021738,ENSSSCG00000038706,ENSSSCG00000001009,ENSSSCG00000003017,ENSSSCG00000037449,ENSSSCG00000040961
GO:BP	regulation of myeloid leukocyte differentiation	GO:0002761	0.003055328278027734	2.5149421203881834	79	1526	19	15633	ENSSSCG00000038500,ENSSSCG00000005247,ENSSSCG00000015136,ENSSSCG00000021738,ENSSSCG00000035537,ENSSSCG00000038706,ENSSSCG00000028101,ENSSSCG00000040183,ENSSSCG00000006250,ENSSSCG00000001009,ENSSSCG00000003017,ENSSSCG00000027480,ENSSSCG00000035495,ENSSSCG00000037449,ENSSSCG00000037102,ENSSSCG00000034207,ENSSSCG00000013328,ENSSSCG00000011322,ENSSSCG00000040961
GO:BP	cellular response to endogenous stimulus	GO:0071495	0.003055328278027734	2.5149421203881834	876	1526	118	15633	ENSSSCG00000015334,ENSSSCG00000017403,ENSSSCG00000007469,ENSSSCG00000004789,ENSSSCG00000017723,ENSSSCG00000024975,ENSSSCG00000013397,ENSSSCG00000038610,ENSSSCG00000004928,ENSSSCG00000013297,ENSSSCG00000029438,ENSSSCG00000009630,ENSSSCG00000000164,ENSSSCG00000005385,ENSSSCG00000013655,ENSSSCG00000008123,ENSSSCG00000015808,ENSSSCG00000014336,ENSSSCG00000009482,ENSSSCG00000011226,ENSSSCG00000004717,…
GO:BP	negative regulation of angiogenesis	GO:0016525	0.003055328278027734	2.5149421203881834	79	1526	19	15633	ENSSSCG00000004789,ENSSSCG00000012026,ENSSSCG00000025698,ENSSSCG00000037184,ENSSSCG00000005524,ENSSSCG00000037066,ENSSSCG00000009482,ENSSSCG00000039393,ENSSSCG00000003471,ENSSSCG00000011443,ENSSSCG00000016925,ENSSSCG00000014351,ENSSSCG00000011496,ENSSSCG00000014117,ENSSSCG00000002389,ENSSSCG00000013263,ENSSSCG00000007721,ENSSSCG00000004755,ENSSSCG00000006197
GO:BP	regulation of cell-cell adhesion	GO:0022407	0.0031735757259528396	2.498451134352992	258	1526	44	15633	ENSSSCG00000011810,ENSSSCG00000005358,ENSSSCG00000017268,ENSSSCG00000013297,ENSSSCG00000009630,ENSSSCG00000005385,ENSSSCG00000032434,ENSSSCG00000010831,ENSSSCG00000015136,ENSSSCG00000011226,ENSSSCG00000021738,ENSSSCG00000036560,ENSSSCG00000038162,ENSSSCG00000024096,ENSSSCG00000037815,ENSSSCG00000007039,ENSSSCG00000006250,ENSSSCG00000000857,ENSSSCG00000011125,ENSSSCG00000005706,ENSSSCG00000002135,…
GO:BP	cell growth	GO:0016049	0.0031735757259528396	2.498451134352992	258	1526	44	15633	ENSSSCG00000011810,ENSSSCG00000011398,ENSSSCG00000029438,ENSSSCG00000016646,ENSSSCG00000011226,ENSSSCG00000012252,ENSSSCG00000032115,ENSSSCG00000023837,ENSSSCG00000022168,ENSSSCG00000034692,ENSSSCG00000035176,ENSSSCG00000016174,ENSSSCG00000026383,ENSSSCG00000038006,ENSSSCG00000007854,ENSSSCG00000000857,ENSSSCG00000030425,ENSSSCG00000017178,ENSSSCG00000005706,ENSSSCG00000011101,ENSSSCG00000011440,…
GO:BP	regulation of transport	GO:0051049	0.003210627074818112	2.493410136275402	1108	1526	144	15633	ENSSSCG00000007469,ENSSSCG00000004789,ENSSSCG00000017723,ENSSSCG00000009664,ENSSSCG00000013397,ENSSSCG00000025698,ENSSSCG00000038610,ENSSSCG00000005096,ENSSSCG00000010686,ENSSSCG00000008261,ENSSSCG00000000164,ENSSSCG00000006105,ENSSSCG00000005385,ENSSSCG00000038965,ENSSSCG00000006955,ENSSSCG00000015808,ENSSSCG00000015136,ENSSSCG00000017508,ENSSSCG00000009480,ENSSSCG00000017232,ENSSSCG00000009642,…
GO:BP	negative regulation of cytokine production	GO:0001818	0.003280929934391424	2.4840030440522596	147	1526	29	15633	ENSSSCG00000011810,ENSSSCG00000027426,ENSSSCG00000004789,ENSSSCG00000038610,ENSSSCG00000038879,ENSSSCG00000003471,ENSSSCG00000030957,ENSSSCG00000016174,ENSSSCG00000037815,ENSSSCG00000007039,ENSSSCG00000000857,ENSSSCG00000008103,ENSSSCG00000016954,ENSSSCG00000012566,ENSSSCG00000011125,ENSSSCG00000003017,ENSSSCG00000008437,ENSSSCG00000008388,ENSSSCG00000024439,ENSSSCG00000013766,ENSSSCG00000007735,…
GO:BP	pattern recognition receptor signaling pathway	GO:0002221	0.0032971192469220772	2.48186534544292	99	1526	22	15633	ENSSSCG00000005524,ENSSSCG00000030358,ENSSSCG00000024771,ENSSSCG00000002525,ENSSSCG00000017169,ENSSSCG00000012252,ENSSSCG00000022845,ENSSSCG00000024096,ENSSSCG00000017091,ENSSSCG00000006250,ENSSSCG00000036933,ENSSSCG00000016954,ENSSSCG00000028947,ENSSSCG00000009042,ENSSSCG00000009129,ENSSSCG00000001952,ENSSSCG00000012117,ENSSSCG00000004154,ENSSSCG00000008691,ENSSSCG00000031441,ENSSSCG00000011436,…
GO:BP	regulation of ubiquitin-dependent protein catabolic process	GO:2000058	0.0032971192469220772	2.48186534544292	99	1526	22	15633	ENSSSCG00000009664,ENSSSCG00000029160,ENSSSCG00000038500,ENSSSCG00000025206,ENSSSCG00000021342,ENSSSCG00000007554,ENSSSCG00000014435,ENSSSCG00000008437,ENSSSCG00000025053,ENSSSCG00000002841,ENSSSCG00000038397,ENSSSCG00000039862,ENSSSCG00000006066,ENSSSCG00000003928,ENSSSCG00000011787,ENSSSCG00000011340,ENSSSCG00000001924,ENSSSCG00000026733,ENSSSCG00000028228,ENSSSCG00000034265,ENSSSCG00000002340,…
GO:BP	myeloid leukocyte differentiation	GO:0002573	0.0032971192469220772	2.48186534544292	140	1526	28	15633	ENSSSCG00000030042,ENSSSCG00000038500,ENSSSCG00000038879,ENSSSCG00000005247,ENSSSCG00000015136,ENSSSCG00000011226,ENSSSCG00000021738,ENSSSCG00000003471,ENSSSCG00000035537,ENSSSCG00000038706,ENSSSCG00000028101,ENSSSCG00000026587,ENSSSCG00000040183,ENSSSCG00000006250,ENSSSCG00000001009,ENSSSCG00000011125,ENSSSCG00000003017,ENSSSCG00000027480,ENSSSCG00000035495,ENSSSCG00000037449,ENSSSCG00000032397,…
GO:BP	positive regulation of I-kappaB kinase/NF-kappaB signaling	GO:0043123	0.0032971192469220772	2.48186534544292	99	1526	22	15633	ENSSSCG00000026940,ENSSSCG00000010247,ENSSSCG00000017330,ENSSSCG00000024771,ENSSSCG00000038162,ENSSSCG00000024096,ENSSSCG00000001009,ENSSSCG00000005706,ENSSSCG00000000708,ENSSSCG00000035078,ENSSSCG00000028947,ENSSSCG00000009129,ENSSSCG00000004420,ENSSSCG00000010548,ENSSSCG00000008388,ENSSSCG00000036360,ENSSSCG00000008691,ENSSSCG00000009389,ENSSSCG00000007030,ENSSSCG00000002003,ENSSSCG00000021068,…
GO:BP	epithelial cell apoptotic process	GO:1904019	0.0033013243713414502	2.481311802006333	61	1526	16	15633	ENSSSCG00000013599,ENSSSCG00000004789,ENSSSCG00000017723,ENSSSCG00000025698,ENSSSCG00000013655,ENSSSCG00000011226,ENSSSCG00000014351,ENSSSCG00000011125,ENSSSCG00000005706,ENSSSCG00000035078,ENSSSCG00000000804,ENSSSCG00000035357,ENSSSCG00000004154,ENSSSCG00000008691,ENSSSCG00000008844,ENSSSCG00000002555
GO:BP	cell morphogenesis involved in differentiation	GO:0000904	0.0033530113169558846	2.4745649807545385	509	1526	75	15633	ENSSSCG00000007465,ENSSSCG00000011398,ENSSSCG00000030358,ENSSSCG00000005385,ENSSSCG00000009944,ENSSSCG00000016646,ENSSSCG00000007495,ENSSSCG00000023956,ENSSSCG00000025194,ENSSSCG00000003471,ENSSSCG00000017232,ENSSSCG00000009642,ENSSSCG00000026412,ENSSSCG00000010224,ENSSSCG00000010276,ENSSSCG00000015556,ENSSSCG00000022168,ENSSSCG00000035176,ENSSSCG00000014871,ENSSSCG00000016174,ENSSSCG00000026383,…
GO:BP	neuron differentiation	GO:0030182	0.0033842143848738654	2.470542132861562	914	1526	122	15633	ENSSSCG00000011810,ENSSSCG00000017403,ENSSSCG00000007465,ENSSSCG00000009664,ENSSSCG00000005096,ENSSSCG00000042718,ENSSSCG00000011398,ENSSSCG00000005524,ENSSSCG00000005494,ENSSSCG00000024674,ENSSSCG00000030358,ENSSSCG00000005385,ENSSSCG00000016646,ENSSSCG00000009477,ENSSSCG00000025194,ENSSSCG00000036002,ENSSSCG00000003471,ENSSSCG00000017232,ENSSSCG00000026412,ENSSSCG00000010224,ENSSSCG00000008406,…
GO:BP	regulation of cellular component biogenesis	GO:0044087	0.003392527950056359	2.4694765656268864	636	1526	90	15633	ENSSSCG00000009664,ENSSSCG00000029160,ENSSSCG00000005524,ENSSSCG00000009944,ENSSSCG00000013655,ENSSSCG00000024771,ENSSSCG00000013784,ENSSSCG00000007253,ENSSSCG00000017202,ENSSSCG00000012252,ENSSSCG00000003471,ENSSSCG00000032613,ENSSSCG00000000612,ENSSSCG00000025401,ENSSSCG00000008406,ENSSSCG00000006277,ENSSSCG00000038162,ENSSSCG00000016925,ENSSSCG00000013659,ENSSSCG00000006785,ENSSSCG00000015710,…
GO:BP	regulation of endothelial cell proliferation	GO:0001936	0.003536520216538009	2.451423854927553	80	1526	19	15633	ENSSSCG00000017403,ENSSSCG00000004789,ENSSSCG00000017723,ENSSSCG00000017268,ENSSSCG00000009630,ENSSSCG00000014117,ENSSSCG00000001695,ENSSSCG00000015770,ENSSSCG00000009704,ENSSSCG00000014007,ENSSSCG00000017402,ENSSSCG00000008641,ENSSSCG00000002389,ENSSSCG00000008522,ENSSSCG00000008844,ENSSSCG00000001027,ENSSSCG00000004755,ENSSSCG00000038869,ENSSSCG00000006197
GO:BP	regulation of ERK1 and ERK2 cascade	GO:0070372	0.003536520216538009	2.451423854927553	184	1526	34	15633	ENSSSCG00000007469,ENSSSCG00000017723,ENSSSCG00000009664,ENSSSCG00000015595,ENSSSCG00000005524,ENSSSCG00000013297,ENSSSCG00000013655,ENSSSCG00000010831,ENSSSCG00000009482,ENSSSCG00000021738,ENSSSCG00000003471,ENSSSCG00000017232,ENSSSCG00000038162,ENSSSCG00000024096,ENSSSCG00000016174,ENSSSCG00000006785,ENSSSCG00000017091,ENSSSCG00000006250,ENSSSCG00000005706,ENSSSCG00000003017,ENSSSCG00000014007,…
GO:BP	regulation of ERBB signaling pathway	GO:1901184	0.0035848421522670713	2.4455299624253635	44	1526	13	15633	ENSSSCG00000035774,ENSSSCG00000032434,ENSSSCG00000021738,ENSSSCG00000008406,ENSSSCG00000023362,ENSSSCG00000008437,ENSSSCG00000023709,ENSSSCG00000008641,ENSSSCG00000015411,ENSSSCG00000022486,ENSSSCG00000002340,ENSSSCG00000015115,ENSSSCG00000009786
GO:BP	positive regulation of proteolysis	GO:0045862	0.003602331247089625	2.4434163547677885	214	1526	38	15633	ENSSSCG00000026940,ENSSSCG00000014997,ENSSSCG00000017403,ENSSSCG00000009664,ENSSSCG00000029160,ENSSSCG00000005524,ENSSSCG00000016243,ENSSSCG00000038500,ENSSSCG00000025206,ENSSSCG00000012252,ENSSSCG00000024096,ENSSSCG00000016174,ENSSSCG00000014351,ENSSSCG00000007554,ENSSSCG00000037815,ENSSSCG00000013244,ENSSSCG00000014913,ENSSSCG00000006250,ENSSSCG00000014435,ENSSSCG00000008437,ENSSSCG00000002267,…
GO:BP	regulation of reactive oxygen species metabolic process	GO:2000377	0.0037673085835235637	2.4239688049008863	100	1526	22	15633	ENSSSCG00000004789,ENSSSCG00000009664,ENSSSCG00000005096,ENSSSCG00000040735,ENSSSCG00000008261,ENSSSCG00000017693,ENSSSCG00000035715,ENSSSCG00000024771,ENSSSCG00000037066,ENSSSCG00000011226,ENSSSCG00000038006,ENSSSCG00000037815,ENSSSCG00000016758,ENSSSCG00000030425,ENSSSCG00000001009,ENSSSCG00000003941,ENSSSCG00000003017,ENSSSCG00000001565,ENSSSCG00000002535,ENSSSCG00000008522,ENSSSCG00000004826,…
GO:BP	smooth muscle cell proliferation	GO:0048659	0.003971176506420712	2.4010808094707543	56	1526	15	15633	ENSSSCG00000004789,ENSSSCG00000012026,ENSSSCG00000005385,ENSSSCG00000038500,ENSSSCG00000013659,ENSSSCG00000013614,ENSSSCG00000000857,ENSSSCG00000001565,ENSSSCG00000039909,ENSSSCG00000004154,ENSSSCG00000021911,ENSSSCG00000016031,ENSSSCG00000010638,ENSSSCG00000025176,ENSSSCG00000006197
GO:BP	regulation of protein import into nucleus	GO:0042306	0.004062359513071181	2.391221644783024	39	1526	12	15633	ENSSSCG00000010686,ENSSSCG00000037815,ENSSSCG00000003017,ENSSSCG00000007052,ENSSSCG00000007143,ENSSSCG00000015067,ENSSSCG00000022479,ENSSSCG00000033299,ENSSSCG00000045890,ENSSSCG00000021885,ENSSSCG00000002340,ENSSSCG00000034096
GO:BP	response to interleukin-6	GO:0070741	0.004062359513071181	2.391221644783024	19	1526	8	15633	ENSSSCG00000030042,ENSSSCG00000017403,ENSSSCG00000021738,ENSSSCG00000030957,ENSSSCG00000016916,ENSSSCG00000027628,ENSSSCG00000002866,ENSSSCG00000012981
GO:BP	regulation of leukocyte migration	GO:0002685	0.004121900079412084	2.384902540331171	128	1526	26	15633	ENSSSCG00000017723,ENSSSCG00000009664,ENSSSCG00000025698,ENSSSCG00000013655,ENSSSCG00000016991,ENSSSCG00000038162,ENSSSCG00000014310,ENSSSCG00000006250,ENSSSCG00000008162,ENSSSCG00000014117,ENSSSCG00000012131,ENSSSCG00000001695,ENSSSCG00000015770,ENSSSCG00000013410,ENSSSCG00000000804,ENSSSCG00000022230,ENSSSCG00000008641,ENSSSCG00000010290,ENSSSCG00000035495,ENSSSCG00000024439,ENSSSCG00000013766,…
GO:BP	regulation of biological process	GO:0050789	0.004188481103873894	2.3779434395153167	9764	1526	1016	15633	ENSSSCG00000013599,ENSSSCG00000024596,ENSSSCG00000030165,ENSSSCG00000026940,ENSSSCG00000016851,ENSSSCG00000033703,ENSSSCG00000030042,ENSSSCG00000011810,ENSSSCG00000010613,ENSSSCG00000014997,ENSSSCG00000015334,ENSSSCG00000017403,ENSSSCG00000005965,ENSSSCG00000035774,ENSSSCG00000027426,ENSSSCG00000000736,ENSSSCG00000007469,ENSSSCG00000032381,ENSSSCG00000003079,ENSSSCG00000007465,ENSSSCG00000009633,…
GO:BP	muscle tissue development	GO:0060537	0.00421365870706178	2.3753406437735665	254	1526	43	15633	ENSSSCG00000030165,ENSSSCG00000013397,ENSSSCG00000015595,ENSSSCG00000035037,ENSSSCG00000016646,ENSSSCG00000011894,ENSSSCG00000014336,ENSSSCG00000012050,ENSSSCG00000015099,ENSSSCG00000005243,ENSSSCG00000010224,ENSSSCG00000036542,ENSSSCG00000020976,ENSSSCG00000031988,ENSSSCG00000011496,ENSSSCG00000021306,ENSSSCG00000000857,ENSSSCG00000031321,ENSSSCG00000035101,ENSSSCG00000009867,ENSSSCG00000001009,…
GO:BP	negative regulation of response to external stimulus	GO:0032102	0.004221233390024604	2.3745606352424904	231	1526	40	15633	ENSSSCG00000004789,ENSSSCG00000010312,ENSSSCG00000017723,ENSSSCG00000025698,ENSSSCG00000011398,ENSSSCG00000027806,ENSSSCG00000038500,ENSSSCG00000017169,ENSSSCG00000010831,ENSSSCG00000015136,ENSSSCG00000021738,ENSSSCG00000016991,ENSSSCG00000028512,ENSSSCG00000023837,ENSSSCG00000035176,ENSSSCG00000030957,ENSSSCG00000037815,ENSSSCG00000000857,ENSSSCG00000036933,ENSSSCG00000011125,ENSSSCG00000011440,…
GO:BP	toll-like receptor signaling pathway	GO:0002224	0.004376198941270126	2.358902943271526	75	1526	18	15633	ENSSSCG00000005524,ENSSSCG00000030358,ENSSSCG00000024771,ENSSSCG00000002525,ENSSSCG00000012252,ENSSSCG00000022845,ENSSSCG00000024096,ENSSSCG00000017091,ENSSSCG00000006250,ENSSSCG00000036933,ENSSSCG00000028947,ENSSSCG00000009042,ENSSSCG00000001952,ENSSSCG00000012117,ENSSSCG00000004154,ENSSSCG00000008691,ENSSSCG00000031441,ENSSSCG00000011436
GO:BP	cellular response to oxidative stress	GO:0034599	0.004383371579922438	2.358191712492334	157	1526	30	15633	ENSSSCG00000013397,ENSSSCG00000005096,ENSSSCG00000023298,ENSSSCG00000034321,ENSSSCG00000029438,ENSSSCG00000035715,ENSSSCG00000005385,ENSSSCG00000036560,ENSSSCG00000016158,ENSSSCG00000037815,ENSSSCG00000001009,ENSSSCG00000017178,ENSSSCG00000005706,ENSSSCG00000003941,ENSSSCG00000010522,ENSSSCG00000010548,ENSSSCG00000010380,ENSSSCG00000023105,ENSSSCG00000015987,ENSSSCG00000015403,ENSSSCG00000004154,…
GO:BP	chaperone-mediated protein folding	GO:0061077	0.004439280713645289	2.352687391912557	34	1526	11	15633	ENSSSCG00000029160,ENSSSCG00000013784,ENSSSCG00000001549,ENSSSCG00000012007,ENSSSCG00000030368,ENSSSCG00000008878,ENSSSCG00000007188,ENSSSCG00000009177,ENSSSCG00000003404,ENSSSCG00000005601,ENSSSCG00000015140
GO:BP	mucopolysaccharide metabolic process	GO:1903510	0.004466456841696396	2.3500368581385502	45	1526	13	15633	ENSSSCG00000013297,ENSSSCG00000003239,ENSSSCG00000004825,ENSSSCG00000030957,ENSSSCG00000024257,ENSSSCG00000011453,ENSSSCG00000003017,ENSSSCG00000010283,ENSSSCG00000013273,ENSSSCG00000009722,ENSSSCG00000000837,ENSSSCG00000021610,ENSSSCG00000007567
GO:BP	positive regulation of stress-activated protein kinase signaling cascade	GO:0070304	0.004595139706732948	2.337701280155812	122	1526	25	15633	ENSSSCG00000007469,ENSSSCG00000009664,ENSSSCG00000008772,ENSSSCG00000035249,ENSSSCG00000005524,ENSSSCG00000022689,ENSSSCG00000002525,ENSSSCG00000037066,ENSSSCG00000038162,ENSSSCG00000022845,ENSSSCG00000024096,ENSSSCG00000037815,ENSSSCG00000006250,ENSSSCG00000001009,ENSSSCG00000017178,ENSSSCG00000013020,ENSSSCG00000014007,ENSSSCG00000039909,ENSSSCG00000016140,ENSSSCG00000008522,ENSSSCG00000026733,…
GO:BP	regulation of execution phase of apoptosis	GO:1900117	0.004598363723213391	2.3373966797094017	15	1526	7	15633	ENSSSCG00000010894,ENSSSCG00000015896,ENSSSCG00000037815,ENSSSCG00000006970,ENSSSCG00000035357,ENSSSCG00000003404,ENSSSCG00000011843
GO:BP	establishment of localization in cell	GO:0051649	0.004610927747867907	2.3362116830176607	1464	1526	182	15633	ENSSSCG00000017403,ENSSSCG00000007469,ENSSSCG00000009664,ENSSSCG00000013397,ENSSSCG00000031456,ENSSSCG00000005096,ENSSSCG00000010686,ENSSSCG00000009112,ENSSSCG00000004963,ENSSSCG00000004587,ENSSSCG00000000512,ENSSSCG00000006105,ENSSSCG00000005385,ENSSSCG00000009944,ENSSSCG00000038965,ENSSSCG00000016243,ENSSSCG00000004125,ENSSSCG00000007812,ENSSSCG00000015136,ENSSSCG00000009482,ENSSSCG00000028512,…
GO:BP	vascular endothelial growth factor signaling pathway	GO:0038084	0.004647579219900339	2.3327731987648104	29	1526	10	15633	ENSSSCG00000005524,ENSSSCG00000009482,ENSSSCG00000026383,ENSSSCG00000001695,ENSSSCG00000015770,ENSSSCG00000014007,ENSSSCG00000020885,ENSSSCG00000009320,ENSSSCG00000008522,ENSSSCG00000008844
GO:BP	embryonic heart tube morphogenesis	GO:0003143	0.004654317426956292	2.3321440009215566	51	1526	14	15633	ENSSSCG00000005096,ENSSSCG00000011226,ENSSSCG00000027060,ENSSSCG00000001661,ENSSSCG00000006256,ENSSSCG00000025568,ENSSSCG00000011941,ENSSSCG00000036285,ENSSSCG00000026367,ENSSSCG00000015874,ENSSSCG00000004166,ENSSSCG00000003021,ENSSSCG00000002340,ENSSSCG00000031537
GO:BP	cell-substrate junction assembly	GO:0007044	0.004654317426956292	2.3321440009215566	51	1526	14	15633	ENSSSCG00000000293,ENSSSCG00000009944,ENSSSCG00000016174,ENSSSCG00000006612,ENSSSCG00000005706,ENSSSCG00000036702,ENSSSCG00000023709,ENSSSCG00000006970,ENSSSCG00000032330,ENSSSCG00000038397,ENSSSCG00000010574,ENSSSCG00000003485,ENSSSCG00000008844,ENSSSCG00000010313
GO:BP	negative regulation of cellular component organization	GO:0051129	0.004654317426956292	2.3321440009215566	432	1526	65	15633	ENSSSCG00000011398,ENSSSCG00000009944,ENSSSCG00000016646,ENSSSCG00000013784,ENSSSCG00000007253,ENSSSCG00000009482,ENSSSCG00000017202,ENSSSCG00000028512,ENSSSCG00000012252,ENSSSCG00000025401,ENSSSCG00000015896,ENSSSCG00000001137,ENSSSCG00000035176,ENSSSCG00000013659,ENSSSCG00000013244,ENSSSCG00000007039,ENSSSCG00000017791,ENSSSCG00000014913,ENSSSCG00000030425,ENSSSCG00000011440,ENSSSCG00000000708,…
GO:BP	fat cell differentiation	GO:0045444	0.004657647377090049	2.331833394285862	165	1526	31	15633	ENSSSCG00000024596,ENSSSCG00000013397,ENSSSCG00000038610,ENSSSCG00000005385,ENSSSCG00000032367,ENSSSCG00000037241,ENSSSCG00000010831,ENSSSCG00000010224,ENSSSCG00000006831,ENSSSCG00000037815,ENSSSCG00000036933,ENSSSCG00000031321,ENSSSCG00000035101,ENSSSCG00000011125,ENSSSCG00000040416,ENSSSCG00000003017,ENSSSCG00000011704,ENSSSCG00000001539,ENSSSCG00000015579,ENSSSCG00000039862,ENSSSCG00000007067,…
GO:BP	macromolecule catabolic process	GO:0009057	0.004657647377090049	2.331833394285862	949	1526	125	15633	ENSSSCG00000024596,ENSSSCG00000007469,ENSSSCG00000009664,ENSSSCG00000029160,ENSSSCG00000013397,ENSSSCG00000005524,ENSSSCG00000013297,ENSSSCG00000039473,ENSSSCG00000016243,ENSSSCG00000038500,ENSSSCG00000005102,ENSSSCG00000025206,ENSSSCG00000004717,ENSSSCG00000032176,ENSSSCG00000028512,ENSSSCG00000009480,ENSSSCG00000017165,ENSSSCG00000012823,ENSSSCG00000035940,ENSSSCG00000014187,ENSSSCG00000012074,…
GO:BP	cellular process	GO:0009987	0.00478047967901845	2.320528523576414	14671	1526	1462	15633	ENSSSCG00000013599,ENSSSCG00000024596,ENSSSCG00000030165,ENSSSCG00000026940,ENSSSCG00000016851,ENSSSCG00000033703,ENSSSCG00000030042,ENSSSCG00000011810,ENSSSCG00000010613,ENSSSCG00000014997,ENSSSCG00000015334,ENSSSCG00000017403,ENSSSCG00000005965,ENSSSCG00000035774,ENSSSCG00000027426,ENSSSCG00000000736,ENSSSCG00000007469,ENSSSCG00000032381,ENSSSCG00000003079,ENSSSCG00000007465,ENSSSCG00000009633,…
GO:BP	cellular component morphogenesis	GO:0032989	0.004808560537304926	2.31798491203922	516	1526	75	15633	ENSSSCG00000007465,ENSSSCG00000011398,ENSSSCG00000005524,ENSSSCG00000013297,ENSSSCG00000030358,ENSSSCG00000005385,ENSSSCG00000009944,ENSSSCG00000016646,ENSSSCG00000025194,ENSSSCG00000003471,ENSSSCG00000005243,ENSSSCG00000026412,ENSSSCG00000010224,ENSSSCG00000010276,ENSSSCG00000015556,ENSSSCG00000022168,ENSSSCG00000035176,ENSSSCG00000014871,ENSSSCG00000016174,ENSSSCG00000026383,ENSSSCG00000013411,…
GO:BP	regulation of lipid metabolic process	GO:0019216	0.004842076850475627	2.314968321983787	195	1526	35	15633	ENSSSCG00000015334,ENSSSCG00000009664,ENSSSCG00000005524,ENSSSCG00000010026,ENSSSCG00000035037,ENSSSCG00000005385,ENSSSCG00000011297,ENSSSCG00000014336,ENSSSCG00000024149,ENSSSCG00000028512,ENSSSCG00000032613,ENSSSCG00000038162,ENSSSCG00000030957,ENSSSCG00000006250,ENSSSCG00000036933,ENSSSCG00000030425,ENSSSCG00000017178,ENSSSCG00000003017,ENSSSCG00000008437,ENSSSCG00000001539,ENSSSCG00000032648,…
GO:BP	ERK1 and ERK2 cascade	GO:0070371	0.004842076850475627	2.314968321983787	195	1526	35	15633	ENSSSCG00000007469,ENSSSCG00000017723,ENSSSCG00000009664,ENSSSCG00000015595,ENSSSCG00000005524,ENSSSCG00000013297,ENSSSCG00000013655,ENSSSCG00000010831,ENSSSCG00000009482,ENSSSCG00000021738,ENSSSCG00000003471,ENSSSCG00000017232,ENSSSCG00000038162,ENSSSCG00000024096,ENSSSCG00000016174,ENSSSCG00000006785,ENSSSCG00000017091,ENSSSCG00000006250,ENSSSCG00000000857,ENSSSCG00000005706,ENSSSCG00000003017,…
GO:BP	homeostasis of number of cells	GO:0048872	0.00496343923098076	2.30421729096212	173	1526	32	15633	ENSSSCG00000011810,ENSSSCG00000017403,ENSSSCG00000005096,ENSSSCG00000027157,ENSSSCG00000021738,ENSSSCG00000005215,ENSSSCG00000040183,ENSSSCG00000025796,ENSSSCG00000006250,ENSSSCG00000008103,ENSSSCG00000011125,ENSSSCG00000005706,ENSSSCG00000003017,ENSSSCG00000002867,ENSSSCG00000009704,ENSSSCG00000035077,ENSSSCG00000003805,ENSSSCG00000035495,ENSSSCG00000001661,ENSSSCG00000009833,ENSSSCG00000037449,…
GO:BP	positive regulation of leukocyte migration	GO:0002687	0.005022499673209243	2.2990800828372397	76	1526	18	15633	ENSSSCG00000009664,ENSSSCG00000025698,ENSSSCG00000013655,ENSSSCG00000038162,ENSSSCG00000014310,ENSSSCG00000008162,ENSSSCG00000014117,ENSSSCG00000012131,ENSSSCG00000001695,ENSSSCG00000015770,ENSSSCG00000013410,ENSSSCG00000000804,ENSSSCG00000008641,ENSSSCG00000010290,ENSSSCG00000035495,ENSSSCG00000037449,ENSSSCG00000011322,ENSSSCG00000006288
GO:BP	regulation of biological quality	GO:0065008	0.005118237227235678	2.2908795886927242	2623	1526	305	15633	ENSSSCG00000013599,ENSSSCG00000024596,ENSSSCG00000011810,ENSSSCG00000015334,ENSSSCG00000017403,ENSSSCG00000007465,ENSSSCG00000004789,ENSSSCG00000010312,ENSSSCG00000017723,ENSSSCG00000009664,ENSSSCG00000004937,ENSSSCG00000024975,ENSSSCG00000013397,ENSSSCG00000025698,ENSSSCG00000038610,ENSSSCG00000033669,ENSSSCG00000005096,ENSSSCG00000039745,ENSSSCG00000037184,ENSSSCG00000010686,ENSSSCG00000011449,…
GO:BP	embryonic organ development	GO:0048568	0.0051695913851953785	2.286543783050748	328	1526	52	15633	ENSSSCG00000000736,ENSSSCG00000004092,ENSSSCG00000033669,ENSSSCG00000005096,ENSSSCG00000023520,ENSSSCG00000021597,ENSSSCG00000005385,ENSSSCG00000009482,ENSSSCG00000011226,ENSSSCG00000003471,ENSSSCG00000032613,ENSSSCG00000017232,ENSSSCG00000001544,ENSSSCG00000006051,ENSSSCG00000036542,ENSSSCG00000006132,ENSSSCG00000011125,ENSSSCG00000003017,ENSSSCG00000006231,ENSSSCG00000027060,ENSSSCG00000035495,…
GO:BP	extrinsic apoptotic signaling pathway	GO:0097191	0.005428575837172892	2.2653140907023523	152	1526	29	15633	ENSSSCG00000009633,ENSSSCG00000004789,ENSSSCG00000025698,ENSSSCG00000010686,ENSSSCG00000015595,ENSSSCG00000005524,ENSSSCG00000013655,ENSSSCG00000012252,ENSSSCG00000010276,ENSSSCG00000006831,ENSSSCG00000000857,ENSSSCG00000001009,ENSSSCG00000003017,ENSSSCG00000009704,ENSSSCG00000035077,ENSSSCG00000035495,ENSSSCG00000025691,ENSSSCG00000004331,ENSSSCG00000035357,ENSSSCG00000015403,ENSSSCG00000004154,…
GO:BP	negative regulation of cell-cell adhesion	GO:0022408	0.00564834368494984	2.248078885621956	110	1526	23	15633	ENSSSCG00000011810,ENSSSCG00000015136,ENSSSCG00000021738,ENSSSCG00000036560,ENSSSCG00000038162,ENSSSCG00000037815,ENSSSCG00000007039,ENSSSCG00000005706,ENSSSCG00000003017,ENSSSCG00000008437,ENSSSCG00000013410,ENSSSCG00000028947,ENSSSCG00000028602,ENSSSCG00000022230,ENSSSCG00000009833,ENSSSCG00000038397,ENSSSCG00000007067,ENSSSCG00000034207,ENSSSCG00000016233,ENSSSCG00000003741,ENSSSCG00000001027,…
GO:BP	osteoblast differentiation	GO:0001649	0.005713502737815767	2.2430975601766088	117	1526	24	15633	ENSSSCG00000024596,ENSSSCG00000032367,ENSSSCG00000017202,ENSSSCG00000003471,ENSSSCG00000032613,ENSSSCG00000010118,ENSSSCG00000006051,ENSSSCG00000040183,ENSSSCG00000000857,ENSSSCG00000009216,ENSSSCG00000015770,ENSSSCG00000011704,ENSSSCG00000016916,ENSSSCG00000006338,ENSSSCG00000030211,ENSSSCG00000032566,ENSSSCG00000038397,ENSSSCG00000007067,ENSSSCG00000034207,ENSSSCG00000029621,ENSSSCG00000015874,…
GO:BP	inactivation of MAPK activity	GO:0000188	0.005812512489741013	2.2356361009028887	20	1526	8	15633	ENSSSCG00000040815,ENSSSCG00000035971,ENSSSCG00000010831,ENSSSCG00000016991,ENSSSCG00000039393,ENSSSCG00000015850,ENSSSCG00000035216,ENSSSCG00000037910
GO:BP	plasma membrane bounded cell projection morphogenesis	GO:0120039	0.005826118054445174	2.234620719523893	436	1526	65	15633	ENSSSCG00000007465,ENSSSCG00000011398,ENSSSCG00000005524,ENSSSCG00000013297,ENSSSCG00000030358,ENSSSCG00000005385,ENSSSCG00000009944,ENSSSCG00000016646,ENSSSCG00000025194,ENSSSCG00000003471,ENSSSCG00000026412,ENSSSCG00000010224,ENSSSCG00000010276,ENSSSCG00000015556,ENSSSCG00000022168,ENSSSCG00000035176,ENSSSCG00000014871,ENSSSCG00000016174,ENSSSCG00000026383,ENSSSCG00000013411,ENSSSCG00000014913,…
GO:BP	cell projection morphogenesis	GO:0048858	0.005826118054445174	2.234620719523893	436	1526	65	15633	ENSSSCG00000007465,ENSSSCG00000011398,ENSSSCG00000005524,ENSSSCG00000013297,ENSSSCG00000030358,ENSSSCG00000005385,ENSSSCG00000009944,ENSSSCG00000016646,ENSSSCG00000025194,ENSSSCG00000003471,ENSSSCG00000026412,ENSSSCG00000010224,ENSSSCG00000010276,ENSSSCG00000015556,ENSSSCG00000022168,ENSSSCG00000035176,ENSSSCG00000014871,ENSSSCG00000016174,ENSSSCG00000026383,ENSSSCG00000013411,ENSSSCG00000014913,…
GO:BP	regulation of osteoblast differentiation	GO:0045667	0.005843768718026197	2.233306980703626	77	1526	18	15633	ENSSSCG00000024596,ENSSSCG00000032367,ENSSSCG00000006051,ENSSSCG00000040183,ENSSSCG00000000857,ENSSSCG00000015770,ENSSSCG00000016916,ENSSSCG00000006338,ENSSSCG00000030211,ENSSSCG00000032566,ENSSSCG00000038397,ENSSSCG00000007067,ENSSSCG00000034207,ENSSSCG00000029621,ENSSSCG00000015874,ENSSSCG00000001027,ENSSSCG00000002866,ENSSSCG00000031537
GO:BP	aminoglycan metabolic process	GO:0006022	0.005843768718026197	2.233306980703626	77	1526	18	15633	ENSSSCG00000007465,ENSSSCG00000013297,ENSSSCG00000003239,ENSSSCG00000004825,ENSSSCG00000030957,ENSSSCG00000024257,ENSSSCG00000008374,ENSSSCG00000011453,ENSSSCG00000003017,ENSSSCG00000010283,ENSSSCG00000013273,ENSSSCG00000006009,ENSSSCG00000009722,ENSSSCG00000032536,ENSSSCG00000000837,ENSSSCG00000021610,ENSSSCG00000007567,ENSSSCG00000007872
GO:BP	cell projection organization	GO:0030030	0.005886244914761862	2.230161671744263	991	1526	129	15633	ENSSSCG00000007465,ENSSSCG00000009664,ENSSSCG00000011398,ENSSSCG00000005524,ENSSSCG00000013297,ENSSSCG00000005494,ENSSSCG00000013658,ENSSSCG00000024674,ENSSSCG00000036723,ENSSSCG00000030358,ENSSSCG00000005385,ENSSSCG00000009944,ENSSSCG00000013655,ENSSSCG00000016646,ENSSSCG00000009482,ENSSSCG00000025194,ENSSSCG00000021138,ENSSSCG00000003471,ENSSSCG00000017232,ENSSSCG00000026412,ENSSSCG00000010224,…
GO:BP	biological regulation	GO:0065007	0.005958650273139975	2.2248521035670943	10343	1526	1069	15633	ENSSSCG00000013599,ENSSSCG00000024596,ENSSSCG00000030165,ENSSSCG00000026940,ENSSSCG00000016851,ENSSSCG00000033703,ENSSSCG00000030042,ENSSSCG00000011810,ENSSSCG00000010613,ENSSSCG00000014997,ENSSSCG00000015334,ENSSSCG00000017403,ENSSSCG00000005965,ENSSSCG00000035774,ENSSSCG00000027426,ENSSSCG00000000736,ENSSSCG00000007469,ENSSSCG00000032381,ENSSSCG00000003079,ENSSSCG00000007465,ENSSSCG00000009633,…
GO:BP	cell chemotaxis	GO:0060326	0.005989528086790374	2.222607394201108	205	1526	36	15633	ENSSSCG00000004789,ENSSSCG00000017723,ENSSSCG00000009664,ENSSSCG00000025698,ENSSSCG00000011316,ENSSSCG00000009630,ENSSSCG00000009477,ENSSSCG00000016991,ENSSSCG00000003471,ENSSSCG00000008959,ENSSSCG00000038162,ENSSSCG00000014310,ENSSSCG00000031154,ENSSSCG00000006250,ENSSSCG00000014117,ENSSSCG00000012131,ENSSSCG00000028878,ENSSSCG00000001695,ENSSSCG00000015770,ENSSSCG00000013410,ENSSSCG00000009704,…
GO:BP	cardiac chamber morphogenesis	GO:0003206	0.006022151229223844	2.220248342613902	97	1526	21	15633	ENSSSCG00000012026,ENSSSCG00000005096,ENSSSCG00000011226,ENSSSCG00000026383,ENSSSCG00000036542,ENSSSCG00000009867,ENSSSCG00000011125,ENSSSCG00000003017,ENSSSCG00000006231,ENSSSCG00000004139,ENSSSCG00000027060,ENSSSCG00000001661,ENSSSCG00000007067,ENSSSCG00000036285,ENSSSCG00000015874,ENSSSCG00000017635,ENSSSCG00000038956,ENSSSCG00000005021,ENSSSCG00000004755,ENSSSCG00000031537,ENSSSCG00000006038
GO:BP	cellular response to mechanical stimulus	GO:0071260	0.006030639343831385	2.219636643286198	30	1526	10	15633	ENSSSCG00000010686,ENSSSCG00000017330,ENSSSCG00000037066,ENSSSCG00000016918,ENSSSCG00000030957,ENSSSCG00000000708,ENSSSCG00000035078,ENSSSCG00000030354,ENSSSCG00000024439,ENSSSCG00000010380
GO:BP	miRNA mediated inhibition of translation	GO:0035278	0.006135443247995648	2.212154056701446	8	1526	5	15633	ENSSSCG00000017403,ENSSSCG00000005935,ENSSSCG00000034373,ENSSSCG00000036996,ENSSSCG00000000078
GO:BP	negative regulation of translation, ncRNA-mediated	GO:0040033	0.006135443247995648	2.212154056701446	8	1526	5	15633	ENSSSCG00000017403,ENSSSCG00000005935,ENSSSCG00000034373,ENSSSCG00000036996,ENSSSCG00000000078
GO:BP	negative regulation of platelet-derived growth factor receptor signaling pathway	GO:0010642	0.006135443247995648	2.212154056701446	8	1526	5	15633	ENSSSCG00000021738,ENSSSCG00000017232,ENSSSCG00000023709,ENSSSCG00000021911,ENSSSCG00000026722
GO:BP	regulation of wound healing	GO:0061041	0.006135443247995648	2.212154056701446	84	1526	19	15633	ENSSSCG00000004789,ENSSSCG00000010312,ENSSSCG00000025698,ENSSSCG00000017268,ENSSSCG00000010831,ENSSSCG00000015136,ENSSSCG00000023837,ENSSSCG00000006250,ENSSSCG00000011101,ENSSSCG00000000804,ENSSSCG00000022230,ENSSSCG00000042607,ENSSSCG00000009833,ENSSSCG00000038397,ENSSSCG00000007541,ENSSSCG00000011867,ENSSSCG00000016233,ENSSSCG00000013897,ENSSSCG00000006288
GO:BP	regulation of proteolysis involved in cellular protein catabolic process	GO:1903050	0.006135443247995648	2.212154056701446	139	1526	27	15633	ENSSSCG00000009664,ENSSSCG00000029160,ENSSSCG00000005524,ENSSSCG00000038500,ENSSSCG00000025206,ENSSSCG00000021342,ENSSSCG00000014351,ENSSSCG00000007554,ENSSSCG00000014435,ENSSSCG00000008437,ENSSSCG00000025053,ENSSSCG00000003256,ENSSSCG00000002841,ENSSSCG00000038397,ENSSSCG00000039862,ENSSSCG00000006066,ENSSSCG00000034197,ENSSSCG00000003928,ENSSSCG00000011787,ENSSSCG00000011340,ENSSSCG00000001924,…
GO:BP	T-helper 2 cell differentiation	GO:0045064	0.006135443247995648	2.212154056701446	8	1526	5	15633	ENSSSCG00000011810,ENSSSCG00000027426,ENSSSCG00000011125,ENSSSCG00000008437,ENSSSCG00000003741
GO:BP	positive regulation of fibroblast migration	GO:0010763	0.006135443247995648	2.212154056701446	8	1526	5	15633	ENSSSCG00000004789,ENSSSCG00000011101,ENSSSCG00000003017,ENSSSCG00000006338,ENSSSCG00000038397
GO:BP	polyamine biosynthetic process	GO:0006596	0.006135443247995648	2.212154056701446	8	1526	5	15633	ENSSSCG00000004392,ENSSSCG00000027121,ENSSSCG00000027689,ENSSSCG00000023873,ENSSSCG00000012166
GO:BP	regulation of transcription from RNA polymerase II promoter in response to oxidative stress	GO:0043619	0.006135443247995648	2.212154056701446	8	1526	5	15633	ENSSSCG00000005096,ENSSSCG00000029438,ENSSSCG00000010522,ENSSSCG00000007360,ENSSSCG00000008443
GO:BP	positive regulation of chemotaxis	GO:0050921	0.006135443247995648	2.212154056701446	84	1526	19	15633	ENSSSCG00000004789,ENSSSCG00000009664,ENSSSCG00000025698,ENSSSCG00000038162,ENSSSCG00000014310,ENSSSCG00000014117,ENSSSCG00000012131,ENSSSCG00000001695,ENSSSCG00000015770,ENSSSCG00000003017,ENSSSCG00000013410,ENSSSCG00000013119,ENSSSCG00000000804,ENSSSCG00000008641,ENSSSCG00000010290,ENSSSCG00000037449,ENSSSCG00000008844,ENSSSCG00000011322,ENSSSCG00000003021
GO:BP	hepatocyte growth factor receptor signaling pathway	GO:0048012	0.006135443247995648	2.212154056701446	8	1526	5	15633	ENSSSCG00000007469,ENSSSCG00000021738,ENSSSCG00000028878,ENSSSCG00000016900,ENSSSCG00000015403
GO:BP	regulation of translation, ncRNA-mediated	GO:0045974	0.006135443247995648	2.212154056701446	8	1526	5	15633	ENSSSCG00000017403,ENSSSCG00000005935,ENSSSCG00000034373,ENSSSCG00000036996,ENSSSCG00000000078
GO:BP	protein kinase B signaling	GO:0043491	0.006219863983623609	2.2062191123843578	125	1526	25	15633	ENSSSCG00000004789,ENSSSCG00000017723,ENSSSCG00000029438,ENSSSCG00000009482,ENSSSCG00000003471,ENSSSCG00000017232,ENSSSCG00000038162,ENSSSCG00000037015,ENSSSCG00000000857,ENSSSCG00000008103,ENSSSCG00000015283,ENSSSCG00000011125,ENSSSCG00000011101,ENSSSCG00000003017,ENSSSCG00000035078,ENSSSCG00000002535,ENSSSCG00000023709,ENSSSCG00000009833,ENSSSCG00000038397,ENSSSCG00000030560,ENSSSCG00000008522,…
GO:BP	response to topologically incorrect protein	GO:0035966	0.006489580222203497	2.1877833945828016	91	1526	20	15633	ENSSSCG00000007469,ENSSSCG00000029160,ENSSSCG00000010686,ENSSSCG00000015595,ENSSSCG00000016243,ENSSSCG00000021738,ENSSSCG00000012007,ENSSSCG00000006346,ENSSSCG00000039909,ENSSSCG00000013263,ENSSSCG00000009844,ENSSSCG00000030368,ENSSSCG00000009177,ENSSSCG00000015659,ENSSSCG00000037465,ENSSSCG00000004826,ENSSSCG00000016882,ENSSSCG00000005601,ENSSSCG00000015140,ENSSSCG00000008144
GO:BP	regulation of coagulation	GO:0050818	0.006545159583648075	2.1840797600448	59	1526	15	15633	ENSSSCG00000004789,ENSSSCG00000010312,ENSSSCG00000025698,ENSSSCG00000017268,ENSSSCG00000015136,ENSSSCG00000006250,ENSSSCG00000000804,ENSSSCG00000022230,ENSSSCG00000009097,ENSSSCG00000042607,ENSSSCG00000009833,ENSSSCG00000007541,ENSSSCG00000016233,ENSSSCG00000002340,ENSSSCG00000006288
GO:BP	mesenchymal cell development	GO:0014031	0.006545159583648075	2.1840797600448	59	1526	15	15633	ENSSSCG00000033669,ENSSSCG00000005096,ENSSSCG00000011398,ENSSSCG00000009944,ENSSSCG00000009477,ENSSSCG00000035176,ENSSSCG00000016174,ENSSSCG00000026383,ENSSSCG00000011440,ENSSSCG00000035495,ENSSSCG00000007067,ENSSSCG00000010576,ENSSSCG00000015874,ENSSSCG00000038956,ENSSSCG00000031537
GO:BP	positive regulation of ubiquitin-dependent protein catabolic process	GO:2000060	0.006545159583648075	2.1840797600448	59	1526	15	15633	ENSSSCG00000009664,ENSSSCG00000029160,ENSSSCG00000038500,ENSSSCG00000025206,ENSSSCG00000007554,ENSSSCG00000014435,ENSSSCG00000008437,ENSSSCG00000038397,ENSSSCG00000039862,ENSSSCG00000006066,ENSSSCG00000003928,ENSSSCG00000011787,ENSSSCG00000001924,ENSSSCG00000002340,ENSSSCG00000016857
GO:BP	positive regulation of hormone metabolic process	GO:0032352	0.00659704678379943	2.180650436053867	5	1526	4	15633	ENSSSCG00000005096,ENSSSCG00000014336,ENSSSCG00000011125,ENSSSCG00000001027
GO:BP	cell-substrate junction organization	GO:0150115	0.006598544543475988	2.1805518472525915	53	1526	14	15633	ENSSSCG00000000293,ENSSSCG00000009944,ENSSSCG00000016174,ENSSSCG00000006612,ENSSSCG00000005706,ENSSSCG00000036702,ENSSSCG00000023709,ENSSSCG00000006970,ENSSSCG00000032330,ENSSSCG00000038397,ENSSSCG00000010574,ENSSSCG00000003485,ENSSSCG00000008844,ENSSSCG00000010313
GO:BP	protein catabolic process	GO:0030163	0.006617692281425471	2.1792934311299206	712	1526	97	15633	ENSSSCG00000009664,ENSSSCG00000029160,ENSSSCG00000013397,ENSSSCG00000005524,ENSSSCG00000039473,ENSSSCG00000016243,ENSSSCG00000038500,ENSSSCG00000025206,ENSSSCG00000004717,ENSSSCG00000032176,ENSSSCG00000028512,ENSSSCG00000009480,ENSSSCG00000017165,ENSSSCG00000035940,ENSSSCG00000012074,ENSSSCG00000008058,ENSSSCG00000036062,ENSSSCG00000015896,ENSSSCG00000016925,ENSSSCG00000008168,ENSSSCG00000021342,…
GO:BP	negative regulation of epidermal growth factor receptor signaling pathway	GO:0042059	0.006747814129272756	2.1708368887004204	16	1526	7	15633	ENSSSCG00000035774,ENSSSCG00000021738,ENSSSCG00000008437,ENSSSCG00000023709,ENSSSCG00000022486,ENSSSCG00000002340,ENSSSCG00000015115
GO:BP	regulation of SMAD protein signal transduction	GO:0060390	0.006747814129272756	2.1708368887004204	16	1526	7	15633	ENSSSCG00000004928,ENSSSCG00000005215,ENSSSCG00000003017,ENSSSCG00000011704,ENSSSCG00000007804,ENSSSCG00000001027,ENSSSCG00000016857
GO:BP	cardiac right ventricle morphogenesis	GO:0003215	0.006747814129272756	2.1708368887004204	16	1526	7	15633	ENSSSCG00000036542,ENSSSCG00000011125,ENSSSCG00000006231,ENSSSCG00000007067,ENSSSCG00000036285,ENSSSCG00000031537,ENSSSCG00000006038
GO:BP	regulation of Ras protein signal transduction	GO:0046578	0.006818272033559327	2.166325675398582	133	1526	26	15633	ENSSSCG00000011810,ENSSSCG00000037184,ENSSSCG00000009482,ENSSSCG00000000857,ENSSSCG00000005706,ENSSSCG00000011101,ENSSSCG00000015523,ENSSSCG00000009934,ENSSSCG00000036322,ENSSSCG00000035495,ENSSSCG00000006970,ENSSSCG00000023105,ENSSSCG00000000600,ENSSSCG00000007735,ENSSSCG00000037449,ENSSSCG00000011672,ENSSSCG00000027890,ENSSSCG00000000435,ENSSSCG00000026969,ENSSSCG00000017167,ENSSSCG00000023419,…
GO:BP	establishment of protein localization	GO:0045184	0.006867053830971031	2.163229548149403	1222	1526	154	15633	ENSSSCG00000017403,ENSSSCG00000007469,ENSSSCG00000013397,ENSSSCG00000031456,ENSSSCG00000038610,ENSSSCG00000005096,ENSSSCG00000010686,ENSSSCG00000009112,ENSSSCG00000023520,ENSSSCG00000008261,ENSSSCG00000000512,ENSSSCG00000009944,ENSSSCG00000038965,ENSSSCG00000016243,ENSSSCG00000004125,ENSSSCG00000006955,ENSSSCG00000015808,ENSSSCG00000007812,ENSSSCG00000009480,ENSSSCG00000012823,ENSSSCG00000010990,…
GO:BP	cardiac chamber development	GO:0003205	0.006911556323418045	2.1604241484915123	119	1526	24	15633	ENSSSCG00000012026,ENSSSCG00000005096,ENSSSCG00000023520,ENSSSCG00000011226,ENSSSCG00000026383,ENSSSCG00000036542,ENSSSCG00000009867,ENSSSCG00000011125,ENSSSCG00000003017,ENSSSCG00000006231,ENSSSCG00000004139,ENSSSCG00000027060,ENSSSCG00000001661,ENSSSCG00000007067,ENSSSCG00000036285,ENSSSCG00000015874,ENSSSCG00000017635,ENSSSCG00000038956,ENSSSCG00000005021,ENSSSCG00000000087,ENSSSCG00000016843,…
GO:BP	integrin-mediated signaling pathway	GO:0007229	0.006981912619339679	2.156025590809161	85	1526	19	15633	ENSSSCG00000009664,ENSSSCG00000000293,ENSSSCG00000015808,ENSSSCG00000028878,ENSSSCG00000005706,ENSSSCG00000011101,ENSSSCG00000037065,ENSSSCG00000007052,ENSSSCG00000016461,ENSSSCG00000038397,ENSSSCG00000033299,ENSSSCG00000015886,ENSSSCG00000003485,ENSSSCG00000004192,ENSSSCG00000010746,ENSSSCG00000005041,ENSSSCG00000013041,ENSSSCG00000030921,ENSSSCG00000017578
GO:BP	striated muscle tissue development	GO:0014706	0.006981912619339679	2.156025590809161	238	1526	40	15633	ENSSSCG00000030165,ENSSSCG00000013397,ENSSSCG00000015595,ENSSSCG00000035037,ENSSSCG00000016646,ENSSSCG00000011894,ENSSSCG00000014336,ENSSSCG00000012050,ENSSSCG00000015099,ENSSSCG00000005243,ENSSSCG00000010224,ENSSSCG00000036542,ENSSSCG00000031988,ENSSSCG00000011496,ENSSSCG00000021306,ENSSSCG00000000857,ENSSSCG00000031321,ENSSSCG00000035101,ENSSSCG00000009867,ENSSSCG00000001009,ENSSSCG00000011101,…
GO:BP	mitotic cell cycle	GO:0000278	0.007082352756598367	2.1498224457749173	627	1526	87	15633	ENSSSCG00000017723,ENSSSCG00000011731,ENSSSCG00000029160,ENSSSCG00000020705,ENSSSCG00000012026,ENSSSCG00000005358,ENSSSCG00000017268,ENSSSCG00000035037,ENSSSCG00000006105,ENSSSCG00000017693,ENSSSCG00000006571,ENSSSCG00000016062,ENSSSCG00000037066,ENSSSCG00000009482,ENSSSCG00000012252,ENSSSCG00000021138,ENSSSCG00000017232,ENSSSCG00000010118,ENSSSCG00000030186,ENSSSCG00000012014,ENSSSCG00000015896,…
GO:BP	regulation of protein secretion	GO:0050708	0.007089560966607609	2.1493806584253035	246	1526	41	15633	ENSSSCG00000013397,ENSSSCG00000038610,ENSSSCG00000005096,ENSSSCG00000006955,ENSSSCG00000015808,ENSSSCG00000011056,ENSSSCG00000024096,ENSSSCG00000024158,ENSSSCG00000028101,ENSSSCG00000016174,ENSSSCG00000037815,ENSSSCG00000021206,ENSSSCG00000006250,ENSSSCG00000000857,ENSSSCG00000036933,ENSSSCG00000011125,ENSSSCG00000005706,ENSSSCG00000023362,ENSSSCG00000032936,ENSSSCG00000003017,ENSSSCG00000035078,…
GO:BP	response to peptide	GO:1901652	0.007230885889920762	2.1408084919813724	223	1526	38	15633	ENSSSCG00000015334,ENSSSCG00000017403,ENSSSCG00000007469,ENSSSCG00000038610,ENSSSCG00000029438,ENSSSCG00000000164,ENSSSCG00000005385,ENSSSCG00000013655,ENSSSCG00000014336,ENSSSCG00000021738,ENSSSCG00000005215,ENSSSCG00000024096,ENSSSCG00000030957,ENSSSCG00000037015,ENSSSCG00000038006,ENSSSCG00000006831,ENSSSCG00000007039,ENSSSCG00000000857,ENSSSCG00000031321,ENSSSCG00000016954,ENSSSCG00000006893,…
GO:BP	regulation of actin filament-based process	GO:0032970	0.0072670582746310235	2.1386413571799046	262	1526	43	15633	ENSSSCG00000009664,ENSSSCG00000004145,ENSSSCG00000009642,ENSSSCG00000025401,ENSSSCG00000008406,ENSSSCG00000038162,ENSSSCG00000015710,ENSSSCG00000017791,ENSSSCG00000029323,ENSSSCG00000006612,ENSSSCG00000005706,ENSSSCG00000003017,ENSSSCG00000013410,ENSSSCG00000031201,ENSSSCG00000021359,ENSSSCG00000006970,ENSSSCG00000024439,ENSSSCG00000026294,ENSSSCG00000012996,ENSSSCG00000000600,ENSSSCG00000022804,…
GO:BP	regulation of protein import	GO:1904589	0.007525987555844296	2.123436504117752	42	1526	12	15633	ENSSSCG00000010686,ENSSSCG00000037815,ENSSSCG00000003017,ENSSSCG00000007052,ENSSSCG00000007143,ENSSSCG00000015067,ENSSSCG00000022479,ENSSSCG00000033299,ENSSSCG00000045890,ENSSSCG00000021885,ENSSSCG00000002340,ENSSSCG00000034096
GO:BP	focal adhesion assembly	GO:0048041	0.007525987555844296	2.123436504117752	42	1526	12	15633	ENSSSCG00000009944,ENSSSCG00000006612,ENSSSCG00000005706,ENSSSCG00000036702,ENSSSCG00000023709,ENSSSCG00000006970,ENSSSCG00000032330,ENSSSCG00000038397,ENSSSCG00000010574,ENSSSCG00000003485,ENSSSCG00000008844,ENSSSCG00000010313
GO:BP	cell part morphogenesis	GO:0032990	0.007641890745277377	2.116799175632475	450	1526	66	15633	ENSSSCG00000007465,ENSSSCG00000011398,ENSSSCG00000005524,ENSSSCG00000013297,ENSSSCG00000030358,ENSSSCG00000005385,ENSSSCG00000009944,ENSSSCG00000016646,ENSSSCG00000025194,ENSSSCG00000003471,ENSSSCG00000026412,ENSSSCG00000010224,ENSSSCG00000010276,ENSSSCG00000015556,ENSSSCG00000022168,ENSSSCG00000035176,ENSSSCG00000014871,ENSSSCG00000016174,ENSSSCG00000026383,ENSSSCG00000013411,ENSSSCG00000014913,…
GO:BP	protein transport	GO:0015031	0.00769228147530268	2.1139448324764385	1162	1526	147	15633	ENSSSCG00000017403,ENSSSCG00000007469,ENSSSCG00000013397,ENSSSCG00000031456,ENSSSCG00000038610,ENSSSCG00000005096,ENSSSCG00000010686,ENSSSCG00000009112,ENSSSCG00000023520,ENSSSCG00000000512,ENSSSCG00000038965,ENSSSCG00000016243,ENSSSCG00000004125,ENSSSCG00000006955,ENSSSCG00000015808,ENSSSCG00000007812,ENSSSCG00000009480,ENSSSCG00000010990,ENSSSCG00000010224,ENSSSCG00000011056,ENSSSCG00000024096,…
GO:BP	positive regulation of stress-activated MAPK cascade	GO:0032874	0.00769228147530268	2.1139448324764385	120	1526	24	15633	ENSSSCG00000007469,ENSSSCG00000009664,ENSSSCG00000008772,ENSSSCG00000035249,ENSSSCG00000005524,ENSSSCG00000022689,ENSSSCG00000002525,ENSSSCG00000037066,ENSSSCG00000038162,ENSSSCG00000022845,ENSSSCG00000024096,ENSSSCG00000037815,ENSSSCG00000001009,ENSSSCG00000017178,ENSSSCG00000013020,ENSSSCG00000014007,ENSSSCG00000039909,ENSSSCG00000016140,ENSSSCG00000008522,ENSSSCG00000026733,ENSSSCG00000004192,…
GO:BP	morphogenesis of an epithelium	GO:0002009	0.007740467434156747	2.1112328121923962	343	1526	53	15633	ENSSSCG00000004092,ENSSSCG00000033669,ENSSSCG00000005096,ENSSSCG00000013297,ENSSSCG00000005494,ENSSSCG00000000293,ENSSSCG00000009482,ENSSSCG00000011226,ENSSSCG00000003471,ENSSSCG00000032613,ENSSSCG00000017232,ENSSSCG00000006051,ENSSSCG00000009867,ENSSSCG00000011125,ENSSSCG00000005706,ENSSSCG00000015770,ENSSSCG00000003017,ENSSSCG00000002267,ENSSSCG00000008641,ENSSSCG00000027060,ENSSSCG00000001661,…
GO:BP	regulation of epithelial cell apoptotic process	GO:1904035	0.007776198818885442	2.109232644064163	48	1526	13	15633	ENSSSCG00000013599,ENSSSCG00000004789,ENSSSCG00000017723,ENSSSCG00000025698,ENSSSCG00000013655,ENSSSCG00000014351,ENSSSCG00000011125,ENSSSCG00000005706,ENSSSCG00000035078,ENSSSCG00000000804,ENSSSCG00000004154,ENSSSCG00000008691,ENSSSCG00000008844
GO:BP	regulation of defense response	GO:0031347	0.007776198818885442	2.109232644064163	335	1526	52	15633	ENSSSCG00000030042,ENSSSCG00000011810,ENSSSCG00000014997,ENSSSCG00000003079,ENSSSCG00000025698,ENSSSCG00000024771,ENSSSCG00000027806,ENSSSCG00000002525,ENSSSCG00000017169,ENSSSCG00000010831,ENSSSCG00000021738,ENSSSCG00000028512,ENSSSCG00000014434,ENSSSCG00000005215,ENSSSCG00000023837,ENSSSCG00000024096,ENSSSCG00000030957,ENSSSCG00000037815,ENSSSCG00000017091,ENSSSCG00000006250,ENSSSCG00000000857,…
GO:BP	negative regulation of endothelial cell apoptotic process	GO:2000352	0.007786190695098686	2.108674963986093	21	1526	8	15633	ENSSSCG00000013599,ENSSSCG00000025698,ENSSSCG00000013655,ENSSSCG00000011125,ENSSSCG00000005706,ENSSSCG00000004154,ENSSSCG00000008691,ENSSSCG00000008844
GO:BP	regulation of leukocyte chemotaxis	GO:0002688	0.008070766201702212	2.093085233385046	73	1526	17	15633	ENSSSCG00000017723,ENSSSCG00000009664,ENSSSCG00000025698,ENSSSCG00000016991,ENSSSCG00000038162,ENSSSCG00000014310,ENSSSCG00000006250,ENSSSCG00000014117,ENSSSCG00000012131,ENSSSCG00000001695,ENSSSCG00000015770,ENSSSCG00000013410,ENSSSCG00000000804,ENSSSCG00000008641,ENSSSCG00000010290,ENSSSCG00000037449,ENSSSCG00000011322
GO:BP	stem cell differentiation	GO:0048863	0.00812625647851017	2.0901094747189486	142	1526	27	15633	ENSSSCG00000017403,ENSSSCG00000033669,ENSSSCG00000005096,ENSSSCG00000011398,ENSSSCG00000015428,ENSSSCG00000009944,ENSSSCG00000009477,ENSSSCG00000035176,ENSSSCG00000016174,ENSSSCG00000026383,ENSSSCG00000040183,ENSSSCG00000009867,ENSSSCG00000011440,ENSSSCG00000027060,ENSSSCG00000035495,ENSSSCG00000005510,ENSSSCG00000001661,ENSSSCG00000006256,ENSSSCG00000001061,ENSSSCG00000007067,ENSSSCG00000025568,…
GO:BP	cellular response to transforming growth factor beta stimulus	GO:0071560	0.00812625647851017	2.0901094747189486	142	1526	27	15633	ENSSSCG00000004789,ENSSSCG00000004928,ENSSSCG00000015808,ENSSSCG00000011226,ENSSSCG00000015099,ENSSSCG00000032176,ENSSSCG00000004952,ENSSSCG00000015789,ENSSSCG00000006237,ENSSSCG00000003017,ENSSSCG00000030420,ENSSSCG00000007052,ENSSSCG00000008641,ENSSSCG00000016461,ENSSSCG00000011025,ENSSSCG00000038397,ENSSSCG00000017642,ENSSSCG00000013328,ENSSSCG00000009357,ENSSSCG00000000837,ENSSSCG00000015874,…
GO:BP	activation of protein kinase activity	GO:0032147	0.008148371807805766	2.0889291624904414	194	1526	34	15633	ENSSSCG00000007469,ENSSSCG00000004789,ENSSSCG00000009664,ENSSSCG00000020705,ENSSSCG00000035249,ENSSSCG00000005524,ENSSSCG00000022689,ENSSSCG00000015808,ENSSSCG00000037066,ENSSSCG00000011226,ENSSSCG00000005215,ENSSSCG00000008406,ENSSSCG00000034379,ENSSSCG00000007039,ENSSSCG00000000857,ENSSSCG00000001009,ENSSSCG00000005706,ENSSSCG00000029592,ENSSSCG00000013020,ENSSSCG00000037065,ENSSSCG00000039909,…
GO:BP	regulation of proteolysis	GO:0030162	0.008398229986937256	2.075812236307974	494	1526	71	15633	ENSSSCG00000026940,ENSSSCG00000014997,ENSSSCG00000017403,ENSSSCG00000004789,ENSSSCG00000009664,ENSSSCG00000029160,ENSSSCG00000025698,ENSSSCG00000008504,ENSSSCG00000005524,ENSSSCG00000013297,ENSSSCG00000004890,ENSSSCG00000016243,ENSSSCG00000038500,ENSSSCG00000032434,ENSSSCG00000002525,ENSSSCG00000025206,ENSSSCG00000012252,ENSSSCG00000023837,ENSSSCG00000024096,ENSSSCG00000016174,ENSSSCG00000021342,…
GO:BP	actin polymerization or depolymerization	GO:0008154	0.008439611684358236	2.073677535272464	157	1526	29	15633	ENSSSCG00000009664,ENSSSCG00000038162,ENSSSCG00000015710,ENSSSCG00000017791,ENSSSCG00000004412,ENSSSCG00000000770,ENSSSCG00000038646,ENSSSCG00000013410,ENSSSCG00000031201,ENSSSCG00000021359,ENSSSCG00000026294,ENSSSCG00000012996,ENSSSCG00000000600,ENSSSCG00000014387,ENSSSCG00000012920,ENSSSCG00000010621,ENSSSCG00000024127,ENSSSCG00000007625,ENSSSCG00000005366,ENSSSCG00000012974,ENSSSCG00000032269,…
GO:BP	regulation of nucleocytoplasmic transport	GO:0046822	0.008564036497313191	2.0673214905429487	67	1526	16	15633	ENSSSCG00000010686,ENSSSCG00000037815,ENSSSCG00000003017,ENSSSCG00000007052,ENSSSCG00000007143,ENSSSCG00000015067,ENSSSCG00000022479,ENSSSCG00000033299,ENSSSCG00000045890,ENSSSCG00000001679,ENSSSCG00000021885,ENSSSCG00000017773,ENSSSCG00000010638,ENSSSCG00000028228,ENSSSCG00000002340,ENSSSCG00000034096
GO:BP	T-helper cell differentiation	GO:0042093	0.00859711786054059	2.065647119343919	37	1526	11	15633	ENSSSCG00000011810,ENSSSCG00000017403,ENSSSCG00000027426,ENSSSCG00000005358,ENSSSCG00000038879,ENSSSCG00000024096,ENSSSCG00000037815,ENSSSCG00000011125,ENSSSCG00000008437,ENSSSCG00000024439,ENSSSCG00000003741
GO:BP	positive regulation of osteoblast differentiation	GO:0045669	0.009225804425156253	2.034995756098412	43	1526	12	15633	ENSSSCG00000032367,ENSSSCG00000006051,ENSSSCG00000000857,ENSSSCG00000016916,ENSSSCG00000006338,ENSSSCG00000032566,ENSSSCG00000007067,ENSSSCG00000034207,ENSSSCG00000029621,ENSSSCG00000015874,ENSSSCG00000001027,ENSSSCG00000002866
GO:BP	lymphocyte activation	GO:0046649	0.009225804425156253	2.034995756098412	462	1526	67	15633	ENSSSCG00000011810,ENSSSCG00000017403,ENSSSCG00000027426,ENSSSCG00000009664,ENSSSCG00000005358,ENSSSCG00000013297,ENSSSCG00000011316,ENSSSCG00000009630,ENSSSCG00000012713,ENSSSCG00000013655,ENSSSCG00000024771,ENSSSCG00000038879,ENSSSCG00000014336,ENSSSCG00000010831,ENSSSCG00000011226,ENSSSCG00000021738,ENSSSCG00000036560,ENSSSCG00000003973,ENSSSCG00000038162,ENSSSCG00000024096,ENSSSCG00000012656,…
GO:BP	regulation of bone mineralization	GO:0030500	0.009291481680990164	2.031915025019492	55	1526	14	15633	ENSSSCG00000009664,ENSSSCG00000005096,ENSSSCG00000009152,ENSSSCG00000027722,ENSSSCG00000003017,ENSSSCG00000000804,ENSSSCG00000006338,ENSSSCG00000030211,ENSSSCG00000029621,ENSSSCG00000015874,ENSSSCG00000001027,ENSSSCG00000011322,ENSSSCG00000037697,ENSSSCG00000040713
GO:BP	protein import	GO:0017038	0.009291481680990164	2.031915025019492	158	1526	29	15633	ENSSSCG00000017403,ENSSSCG00000013397,ENSSSCG00000010686,ENSSSCG00000014292,ENSSSCG00000037815,ENSSSCG00000003017,ENSSSCG00000007052,ENSSSCG00000001565,ENSSSCG00000002535,ENSSSCG00000007143,ENSSSCG00000005667,ENSSSCG00000015067,ENSSSCG00000001952,ENSSSCG00000026034,ENSSSCG00000029005,ENSSSCG00000022479,ENSSSCG00000028886,ENSSSCG00000008136,ENSSSCG00000033299,ENSSSCG00000045890,ENSSSCG00000009509,…
GO:BP	positive regulation of leukocyte chemotaxis	GO:0002690	0.009291481680990164	2.031915025019492	55	1526	14	15633	ENSSSCG00000009664,ENSSSCG00000025698,ENSSSCG00000038162,ENSSSCG00000014310,ENSSSCG00000014117,ENSSSCG00000012131,ENSSSCG00000001695,ENSSSCG00000015770,ENSSSCG00000013410,ENSSSCG00000000804,ENSSSCG00000008641,ENSSSCG00000010290,ENSSSCG00000037449,ENSSSCG00000011322
GO:BP	regulation of actin filament organization	GO:0110053	0.009311407961425008	2.0309846451576856	188	1526	33	15633	ENSSSCG00000009664,ENSSSCG00000008406,ENSSSCG00000038162,ENSSSCG00000015710,ENSSSCG00000017791,ENSSSCG00000006612,ENSSSCG00000005706,ENSSSCG00000013410,ENSSSCG00000031201,ENSSSCG00000021359,ENSSSCG00000006970,ENSSSCG00000024439,ENSSSCG00000026294,ENSSSCG00000012996,ENSSSCG00000000600,ENSSSCG00000016459,ENSSSCG00000012920,ENSSSCG00000010303,ENSSSCG00000010621,ENSSSCG00000007625,ENSSSCG00000004192,…
GO:BP	regulation of fibroblast proliferation	GO:0048145	0.009362490928653476	2.0286085900815447	49	1526	13	15633	ENSSSCG00000032527,ENSSSCG00000034321,ENSSSCG00000005524,ENSSSCG00000036560,ENSSSCG00000016174,ENSSSCG00000040183,ENSSSCG00000000857,ENSSSCG00000017178,ENSSSCG00000003017,ENSSSCG00000001565,ENSSSCG00000006338,ENSSSCG00000007541,ENSSSCG00000016865
GO:BP	regulation of extrinsic apoptotic signaling pathway via death domain receptors	GO:1902041	0.009682621066437008	2.0140070641165426	32	1526	10	15633	ENSSSCG00000004789,ENSSSCG00000025698,ENSSSCG00000015595,ENSSSCG00000013655,ENSSSCG00000012252,ENSSSCG00000009704,ENSSSCG00000035357,ENSSSCG00000015403,ENSSSCG00000004154,ENSSSCG00000029621
GO:BP	protein modification by small protein conjugation or removal	GO:0070647	0.00970100506848402	2.0131832685085707	704	1526	95	15633	ENSSSCG00000011449,ENSSSCG00000000164,ENSSSCG00000014249,ENSSSCG00000024771,ENSSSCG00000039473,ENSSSCG00000002525,ENSSSCG00000014336,ENSSSCG00000025206,ENSSSCG00000004717,ENSSSCG00000032176,ENSSSCG00000009480,ENSSSCG00000012252,ENSSSCG00000017165,ENSSSCG00000014156,ENSSSCG00000028065,ENSSSCG00000035940,ENSSSCG00000010224,ENSSSCG00000036062,ENSSSCG00000022845,ENSSSCG00000024096,ENSSSCG00000008168,…
GO:BP	regulation of platelet-derived growth factor receptor signaling pathway	GO:0010640	0.00980575329121766	2.0085190376257014	17	1526	7	15633	ENSSSCG00000021738,ENSSSCG00000017232,ENSSSCG00000023709,ENSSSCG00000021911,ENSSSCG00000026722,ENSSSCG00000015115,ENSSSCG00000009786
GO:BP	regulation of fibroblast migration	GO:0010762	0.00980575329121766	2.0085190376257014	17	1526	7	15633	ENSSSCG00000004789,ENSSSCG00000009944,ENSSSCG00000011101,ENSSSCG00000003017,ENSSSCG00000006338,ENSSSCG00000038397,ENSSSCG00000003485
GO:BP	catabolic process	GO:0009056	0.009856235476682776	2.0062889292662662	1687	1526	203	15633	ENSSSCG00000024596,ENSSSCG00000017403,ENSSSCG00000007469,ENSSSCG00000009664,ENSSSCG00000029160,ENSSSCG00000013397,ENSSSCG00000005096,ENSSSCG00000039745,ENSSSCG00000010686,ENSSSCG00000017668,ENSSSCG00000040735,ENSSSCG00000008261,ENSSSCG00000034321,ENSSSCG00000005524,ENSSSCG00000013297,ENSSSCG00000017260,ENSSSCG00000029438,ENSSSCG00000030358,ENSSSCG00000024771,ENSSSCG00000027806,ENSSSCG00000039473,…
GO:BP	positive regulation of protein modification by small protein conjugation or removal	GO:1903322	0.009856235476682776	2.0062889292662662	81	1526	18	15633	ENSSSCG00000011449,ENSSSCG00000000164,ENSSSCG00000024771,ENSSSCG00000009480,ENSSSCG00000012252,ENSSSCG00000014156,ENSSSCG00000024096,ENSSSCG00000037815,ENSSSCG00000007854,ENSSSCG00000017178,ENSSSCG00000028947,ENSSSCG00000016835,ENSSSCG00000036509,ENSSSCG00000031970,ENSSSCG00000039862,ENSSSCG00000026536,ENSSSCG00000016865,ENSSSCG00000005601
GO:BP	axon development	GO:0061564	0.009875519053795653	2.0054400687369345	339	1526	52	15633	ENSSSCG00000007465,ENSSSCG00000011398,ENSSSCG00000005494,ENSSSCG00000005385,ENSSSCG00000016646,ENSSSCG00000025194,ENSSSCG00000003471,ENSSSCG00000026412,ENSSSCG00000010224,ENSSSCG00000010276,ENSSSCG00000015556,ENSSSCG00000022168,ENSSSCG00000035176,ENSSSCG00000014871,ENSSSCG00000016174,ENSSSCG00000026383,ENSSSCG00000014913,ENSSSCG00000008374,ENSSSCG00000038646,ENSSSCG00000011125,ENSSSCG00000005706,…
GO:BP	peptide transport	GO:0015833	0.010043058284719509	1.9981340168794555	1198	1526	150	15633	ENSSSCG00000017403,ENSSSCG00000007469,ENSSSCG00000013397,ENSSSCG00000031456,ENSSSCG00000038610,ENSSSCG00000005096,ENSSSCG00000010686,ENSSSCG00000009112,ENSSSCG00000023520,ENSSSCG00000000512,ENSSSCG00000038965,ENSSSCG00000016243,ENSSSCG00000004125,ENSSSCG00000006955,ENSSSCG00000015808,ENSSSCG00000007812,ENSSSCG00000009480,ENSSSCG00000010990,ENSSSCG00000017232,ENSSSCG00000010224,ENSSSCG00000011056,…
GO:BP	protein secretion	GO:0009306	0.010043058284719509	1.9981340168794555	323	1526	50	15633	ENSSSCG00000013397,ENSSSCG00000038610,ENSSSCG00000005096,ENSSSCG00000023520,ENSSSCG00000006955,ENSSSCG00000015808,ENSSSCG00000011056,ENSSSCG00000024096,ENSSSCG00000024158,ENSSSCG00000027434,ENSSSCG00000028101,ENSSSCG00000016174,ENSSSCG00000037815,ENSSSCG00000021206,ENSSSCG00000006250,ENSSSCG00000000857,ENSSSCG00000036933,ENSSSCG00000030425,ENSSSCG00000011125,ENSSSCG00000005706,ENSSSCG00000023362,…
GO:BP	regulation of cellular process	GO:0050794	0.010060833127987228	1.9973660542794895	9391	1526	975	15633	ENSSSCG00000013599,ENSSSCG00000024596,ENSSSCG00000030165,ENSSSCG00000026940,ENSSSCG00000016851,ENSSSCG00000030042,ENSSSCG00000011810,ENSSSCG00000010613,ENSSSCG00000014997,ENSSSCG00000015334,ENSSSCG00000017403,ENSSSCG00000005965,ENSSSCG00000035774,ENSSSCG00000027426,ENSSSCG00000000736,ENSSSCG00000007469,ENSSSCG00000032381,ENSSSCG00000003079,ENSSSCG00000009633,ENSSSCG00000004789,ENSSSCG00000010312,…
GO:BP	cell morphogenesis involved in neuron differentiation	GO:0048667	0.010060833127987228	1.9973660542794895	397	1526	59	15633	ENSSSCG00000007465,ENSSSCG00000011398,ENSSSCG00000030358,ENSSSCG00000005385,ENSSSCG00000016646,ENSSSCG00000025194,ENSSSCG00000003471,ENSSSCG00000017232,ENSSSCG00000026412,ENSSSCG00000010224,ENSSSCG00000010276,ENSSSCG00000015556,ENSSSCG00000022168,ENSSSCG00000035176,ENSSSCG00000014871,ENSSSCG00000016174,ENSSSCG00000026383,ENSSSCG00000014913,ENSSSCG00000008374,ENSSSCG00000006088,ENSSSCG00000038646,…
GO:BP	regulation of protein ubiquitination	GO:0031396	0.010292151168998911	1.9874938435868446	130	1526	25	15633	ENSSSCG00000000164,ENSSSCG00000024771,ENSSSCG00000009480,ENSSSCG00000012252,ENSSSCG00000014156,ENSSSCG00000024096,ENSSSCG00000007854,ENSSSCG00000017178,ENSSSCG00000005706,ENSSSCG00000028947,ENSSSCG00000028602,ENSSSCG00000002535,ENSSSCG00000016835,ENSSSCG00000009692,ENSSSCG00000011000,ENSSSCG00000003256,ENSSSCG00000022479,ENSSSCG00000002841,ENSSSCG00000031970,ENSSSCG00000039862,ENSSSCG00000004154,…
GO:BP	Notch signaling pathway	GO:0007219	0.010292151168998911	1.9874938435868446	130	1526	25	15633	ENSSSCG00000011810,ENSSSCG00000017403,ENSSSCG00000011226,ENSSSCG00000032613,ENSSSCG00000040183,ENSSSCG00000025796,ENSSSCG00000036679,ENSSSCG00000027722,ENSSSCG00000003017,ENSSSCG00000016916,ENSSSCG00000008641,ENSSSCG00000027060,ENSSSCG00000001952,ENSSSCG00000007067,ENSSSCG00000014853,ENSSSCG00000000449,ENSSSCG00000026367,ENSSSCG00000038956,ENSSSCG00000001440,ENSSSCG00000002866,ENSSSCG00000025176,…
GO:BP	positive regulation of hemopoiesis	GO:1903708	0.010292151168998911	1.9874938435868446	130	1526	25	15633	ENSSSCG00000011810,ENSSSCG00000017403,ENSSSCG00000005096,ENSSSCG00000005358,ENSSSCG00000009630,ENSSSCG00000012713,ENSSSCG00000038500,ENSSSCG00000010831,ENSSSCG00000011226,ENSSSCG00000035537,ENSSSCG00000024096,ENSSSCG00000028101,ENSSSCG00000001009,ENSSSCG00000011125,ENSSSCG00000002135,ENSSSCG00000003017,ENSSSCG00000008437,ENSSSCG00000009704,ENSSSCG00000035077,ENSSSCG00000027480,ENSSSCG00000035495,…
GO:BP	rRNA modification	GO:0000154	0.010331354319345154	1.9858427438370752	27	1526	9	15633	ENSSSCG00000000696,ENSSSCG00000012823,ENSSSCG00000009137,ENSSSCG00000017288,ENSSSCG00000030510,ENSSSCG00000017832,ENSSSCG00000023775,ENSSSCG00000038280,ENSSSCG00000031990
GO:BP	negative regulation of interleukin-6 production	GO:0032715	0.010331354319345154	1.9858427438370752	27	1526	9	15633	ENSSSCG00000037815,ENSSSCG00000012566,ENSSSCG00000008437,ENSSSCG00000013766,ENSSSCG00000007735,ENSSSCG00000015403,ENSSSCG00000004154,ENSSSCG00000004826,ENSSSCG00000011436
GO:BP	regulation of protein tyrosine kinase activity	GO:0061097	0.010403746768164345	1.98281022726887	62	1526	15	15633	ENSSSCG00000035774,ENSSSCG00000007469,ENSSSCG00000007495,ENSSSCG00000023956,ENSSSCG00000021738,ENSSSCG00000027946,ENSSSCG00000007039,ENSSSCG00000008437,ENSSSCG00000008641,ENSSSCG00000038366,ENSSSCG00000022486,ENSSSCG00000024127,ENSSSCG00000011843,ENSSSCG00000002340,ENSSSCG00000015115
GO:BP	myeloid cell homeostasis	GO:0002262	0.010418058635014677	1.9822132025961936	95	1526	20	15633	ENSSSCG00000011810,ENSSSCG00000017403,ENSSSCG00000005096,ENSSSCG00000021738,ENSSSCG00000005215,ENSSSCG00000040183,ENSSSCG00000006250,ENSSSCG00000008103,ENSSSCG00000011125,ENSSSCG00000002867,ENSSSCG00000009704,ENSSSCG00000035077,ENSSSCG00000003805,ENSSSCG00000035495,ENSSSCG00000001661,ENSSSCG00000009833,ENSSSCG00000010574,ENSSSCG00000003914,ENSSSCG00000008443,ENSSSCG00000032304
GO:BP	CD4-positive, alpha-beta T cell differentiation involved in immune response	GO:0002294	0.010515934546592933	1.9781521256982324	38	1526	11	15633	ENSSSCG00000011810,ENSSSCG00000017403,ENSSSCG00000027426,ENSSSCG00000005358,ENSSSCG00000038879,ENSSSCG00000024096,ENSSSCG00000037815,ENSSSCG00000011125,ENSSSCG00000008437,ENSSSCG00000024439,ENSSSCG00000003741
GO:BP	regulation of platelet activation	GO:0010543	0.010515934546592933	1.9781521256982324	22	1526	8	15633	ENSSSCG00000017268,ENSSSCG00000015136,ENSSSCG00000006250,ENSSSCG00000022230,ENSSSCG00000009833,ENSSSCG00000007541,ENSSSCG00000016233,ENSSSCG00000006288
GO:BP	myeloid leukocyte activation	GO:0002274	0.010515934546592933	1.9781521256982324	116	1526	23	15633	ENSSSCG00000030042,ENSSSCG00000004789,ENSSSCG00000005385,ENSSSCG00000024771,ENSSSCG00000038879,ENSSSCG00000015808,ENSSSCG00000011226,ENSSSCG00000028512,ENSSSCG00000022845,ENSSSCG00000026587,ENSSSCG00000006250,ENSSSCG00000036933,ENSSSCG00000030425,ENSSSCG00000017178,ENSSSCG00000003017,ENSSSCG00000003524,ENSSSCG00000035051,ENSSSCG00000007735,ENSSSCG00000008691,ENSSSCG00000005944,ENSSSCG00000002866,…
GO:BP	establishment of protein localization to extracellular region	GO:0035592	0.010524586338300623	1.9777949648057285	324	1526	50	15633	ENSSSCG00000013397,ENSSSCG00000038610,ENSSSCG00000005096,ENSSSCG00000023520,ENSSSCG00000006955,ENSSSCG00000015808,ENSSSCG00000011056,ENSSSCG00000024096,ENSSSCG00000024158,ENSSSCG00000027434,ENSSSCG00000028101,ENSSSCG00000016174,ENSSSCG00000037815,ENSSSCG00000021206,ENSSSCG00000006250,ENSSSCG00000000857,ENSSSCG00000036933,ENSSSCG00000030425,ENSSSCG00000011125,ENSSSCG00000005706,ENSSSCG00000023362,…
GO:BP	response to transforming growth factor beta	GO:0071559	0.010681397973994575	1.9713719034254942	145	1526	27	15633	ENSSSCG00000004789,ENSSSCG00000004928,ENSSSCG00000015808,ENSSSCG00000011226,ENSSSCG00000015099,ENSSSCG00000032176,ENSSSCG00000004952,ENSSSCG00000015789,ENSSSCG00000006237,ENSSSCG00000003017,ENSSSCG00000030420,ENSSSCG00000007052,ENSSSCG00000008641,ENSSSCG00000016461,ENSSSCG00000011025,ENSSSCG00000038397,ENSSSCG00000017642,ENSSSCG00000013328,ENSSSCG00000009357,ENSSSCG00000000837,ENSSSCG00000015874,…
GO:BP	posttranscriptional regulation of gene expression	GO:0010608	0.010715509721294017	1.9699871653706256	300	1526	47	15633	ENSSSCG00000024596,ENSSSCG00000017403,ENSSSCG00000027426,ENSSSCG00000004789,ENSSSCG00000015428,ENSSSCG00000029438,ENSSSCG00000015282,ENSSSCG00000037241,ENSSSCG00000006074,ENSSSCG00000012252,ENSSSCG00000012823,ENSSSCG00000039166,ENSSSCG00000005935,ENSSSCG00000014337,ENSSSCG00000037815,ENSSSCG00000028420,ENSSSCG00000005227,ENSSSCG00000001009,ENSSSCG00000006879,ENSSSCG00000004506,ENSSSCG00000004294,…
GO:BP	neural crest cell development	GO:0014032	0.01074250374527415	1.9688944862312956	56	1526	14	15633	ENSSSCG00000033669,ENSSSCG00000005096,ENSSSCG00000011398,ENSSSCG00000009944,ENSSSCG00000009477,ENSSSCG00000035176,ENSSSCG00000016174,ENSSSCG00000026383,ENSSSCG00000011440,ENSSSCG00000035495,ENSSSCG00000007067,ENSSSCG00000010576,ENSSSCG00000015874,ENSSSCG00000031537
GO:BP	response to hydrogen peroxide	GO:0042542	0.01074250374527415	1.9688944862312956	56	1526	14	15633	ENSSSCG00000015282,ENSSSCG00000005385,ENSSSCG00000015808,ENSSSCG00000036560,ENSSSCG00000001009,ENSSSCG00000017178,ENSSSCG00000005706,ENSSSCG00000023105,ENSSSCG00000015403,ENSSSCG00000004154,ENSSSCG00000001810,ENSSSCG00000022714,ENSSSCG00000013302,ENSSSCG00000012981
GO:BP	plasma membrane bounded cell projection organization	GO:0120036	0.010757685817044452	1.9682811436307113	974	1526	125	15633	ENSSSCG00000007465,ENSSSCG00000009664,ENSSSCG00000011398,ENSSSCG00000005524,ENSSSCG00000013297,ENSSSCG00000005494,ENSSSCG00000013658,ENSSSCG00000024674,ENSSSCG00000036723,ENSSSCG00000030358,ENSSSCG00000005385,ENSSSCG00000009944,ENSSSCG00000013655,ENSSSCG00000016646,ENSSSCG00000025194,ENSSSCG00000021138,ENSSSCG00000003471,ENSSSCG00000017232,ENSSSCG00000026412,ENSSSCG00000010224,ENSSSCG00000025401,…
GO:BP	maturation of SSU-rRNA	GO:0030490	0.010911541762256175	1.962113880801807	44	1526	12	15633	ENSSSCG00000008635,ENSSSCG00000028638,ENSSSCG00000006727,ENSSSCG00000005217,ENSSSCG00000002753,ENSSSCG00000006214,ENSSSCG00000017274,ENSSSCG00000010145,ENSSSCG00000015611,ENSSSCG00000017745,ENSSSCG00000021275,ENSSSCG00000022656
GO:BP	positive regulation of endothelial cell proliferation	GO:0001938	0.010939599910796129	1.9609985609743277	50	1526	13	15633	ENSSSCG00000017403,ENSSSCG00000017268,ENSSSCG00000009630,ENSSSCG00000014117,ENSSSCG00000001695,ENSSSCG00000015770,ENSSSCG00000009704,ENSSSCG00000014007,ENSSSCG00000017402,ENSSSCG00000008641,ENSSSCG00000008844,ENSSSCG00000001027,ENSSSCG00000038869
GO:BP	fibroblast proliferation	GO:0048144	0.010939599910796129	1.9609985609743277	50	1526	13	15633	ENSSSCG00000032527,ENSSSCG00000034321,ENSSSCG00000005524,ENSSSCG00000036560,ENSSSCG00000016174,ENSSSCG00000040183,ENSSSCG00000000857,ENSSSCG00000017178,ENSSSCG00000003017,ENSSSCG00000001565,ENSSSCG00000006338,ENSSSCG00000007541,ENSSSCG00000016865
GO:BP	regulation of translation in response to endoplasmic reticulum stress	GO:0036490	0.011024076871551776	1.95765776706432	9	1526	5	15633	ENSSSCG00000029438,ENSSSCG00000015282,ENSSSCG00000012252,ENSSSCG00000003155,ENSSSCG00000008144
GO:BP	nucleotide-binding oligomerization domain containing 2 signaling pathway	GO:0070431	0.011024076871551776	1.95765776706432	9	1526	5	15633	ENSSSCG00000024096,ENSSSCG00000016954,ENSSSCG00000001952,ENSSSCG00000004154,ENSSSCG00000012981
GO:BP	response to organonitrogen compound	GO:0010243	0.011162776449365013	1.9522277725426291	526	1526	74	15633	ENSSSCG00000015334,ENSSSCG00000017403,ENSSSCG00000007469,ENSSSCG00000038610,ENSSSCG00000029438,ENSSSCG00000000164,ENSSSCG00000005385,ENSSSCG00000013655,ENSSSCG00000024771,ENSSSCG00000016243,ENSSSCG00000014336,ENSSSCG00000004717,ENSSSCG00000021738,ENSSSCG00000028512,ENSSSCG00000017232,ENSSSCG00000005215,ENSSSCG00000006277,ENSSSCG00000034692,ENSSSCG00000024096,ENSSSCG00000013659,ENSSSCG00000030957,…
GO:BP	heart morphogenesis	GO:0003007	0.011217948545048068	1.9500865563618863	183	1526	32	15633	ENSSSCG00000012026,ENSSSCG00000005096,ENSSSCG00000011226,ENSSSCG00000032613,ENSSSCG00000026383,ENSSSCG00000036542,ENSSSCG00000009867,ENSSSCG00000011125,ENSSSCG00000003017,ENSSSCG00000006231,ENSSSCG00000004139,ENSSSCG00000027060,ENSSSCG00000001661,ENSSSCG00000006256,ENSSSCG00000007067,ENSSSCG00000025568,ENSSSCG00000008727,ENSSSCG00000011941,ENSSSCG00000007248,ENSSSCG00000036285,ENSSSCG00000026367,…
GO:BP	nitrogen compound transport	GO:0071705	0.011254121462553017	1.9486884019391018	1451	1526	177	15633	ENSSSCG00000017403,ENSSSCG00000007469,ENSSSCG00000029456,ENSSSCG00000013397,ENSSSCG00000031456,ENSSSCG00000038610,ENSSSCG00000005096,ENSSSCG00000010686,ENSSSCG00000026466,ENSSSCG00000009112,ENSSSCG00000023520,ENSSSCG00000000512,ENSSSCG00000038965,ENSSSCG00000032996,ENSSSCG00000016243,ENSSSCG00000004125,ENSSSCG00000006955,ENSSSCG00000015808,ENSSSCG00000007812,ENSSSCG00000017169,ENSSSCG00000011226,…
GO:BP	negative regulation of cell adhesion	GO:0007162	0.011267925021413482	1.948156051542026	168	1526	30	15633	ENSSSCG00000011810,ENSSSCG00000004789,ENSSSCG00000025698,ENSSSCG00000009944,ENSSSCG00000015136,ENSSSCG00000021738,ENSSSCG00000016991,ENSSSCG00000036560,ENSSSCG00000026412,ENSSSCG00000038162,ENSSSCG00000037815,ENSSSCG00000007039,ENSSSCG00000005706,ENSSSCG00000003017,ENSSSCG00000008437,ENSSSCG00000013410,ENSSSCG00000028947,ENSSSCG00000028602,ENSSSCG00000022230,ENSSSCG00000006970,ENSSSCG00000009833,…
GO:BP	embryonic morphogenesis	GO:0048598	0.011267925021413482	1.948156051542026	433	1526	63	15633	ENSSSCG00000004092,ENSSSCG00000038948,ENSSSCG00000040815,ENSSSCG00000033669,ENSSSCG00000005096,ENSSSCG00000035971,ENSSSCG00000000293,ENSSSCG00000005385,ENSSSCG00000009482,ENSSSCG00000011226,ENSSSCG00000036002,ENSSSCG00000016991,ENSSSCG00000003471,ENSSSCG00000032613,ENSSSCG00000017232,ENSSSCG00000010118,ENSSSCG00000006051,ENSSSCG00000016174,ENSSSCG00000006132,ENSSSCG00000009867,ENSSSCG00000011125,…
GO:BP	regulation of lipid biosynthetic process	GO:0046890	0.011302714744416487	1.9468172328953817	89	1526	19	15633	ENSSSCG00000015334,ENSSSCG00000035037,ENSSSCG00000014336,ENSSSCG00000024149,ENSSSCG00000028512,ENSSSCG00000032613,ENSSSCG00000030957,ENSSSCG00000036933,ENSSSCG00000030425,ENSSSCG00000017178,ENSSSCG00000015579,ENSSSCG00000039862,ENSSSCG00000025447,ENSSSCG00000007541,ENSSSCG00000013328,ENSSSCG00000011110,ENSSSCG00000001027,ENSSSCG00000023264,ENSSSCG00000030921
GO:BP	growth	GO:0040007	0.011305273342622903	1.9467189326766343	578	1526	80	15633	ENSSSCG00000011810,ENSSSCG00000017403,ENSSSCG00000033669,ENSSSCG00000005096,ENSSSCG00000011398,ENSSSCG00000021597,ENSSSCG00000029438,ENSSSCG00000016646,ENSSSCG00000010831,ENSSSCG00000009482,ENSSSCG00000011226,ENSSSCG00000017202,ENSSSCG00000012252,ENSSSCG00000032115,ENSSSCG00000009642,ENSSSCG00000023837,ENSSSCG00000022168,ENSSSCG00000034692,ENSSSCG00000035176,ENSSSCG00000016174,ENSSSCG00000026383,…
GO:BP	regulation of neurogenesis	GO:0050767	0.011364213914049784	1.9444605999388016	518	1526	73	15633	ENSSSCG00000011810,ENSSSCG00000017403,ENSSSCG00000009664,ENSSSCG00000013397,ENSSSCG00000005096,ENSSSCG00000011398,ENSSSCG00000005524,ENSSSCG00000024674,ENSSSCG00000030358,ENSSSCG00000016646,ENSSSCG00000009477,ENSSSCG00000036136,ENSSSCG00000025194,ENSSSCG00000036002,ENSSSCG00000028512,ENSSSCG00000026412,ENSSSCG00000010224,ENSSSCG00000008406,ENSSSCG00000035176,ENSSSCG00000016174,ENSSSCG00000006785,…
GO:BP	positive regulation of proteasomal protein catabolic process	GO:1901800	0.011916244914207052	1.923860579324433	63	1526	15	15633	ENSSSCG00000029160,ENSSSCG00000005524,ENSSSCG00000038500,ENSSSCG00000025206,ENSSSCG00000014351,ENSSSCG00000007554,ENSSSCG00000014435,ENSSSCG00000008437,ENSSSCG00000039862,ENSSSCG00000006066,ENSSSCG00000034197,ENSSSCG00000003928,ENSSSCG00000001924,ENSSSCG00000002340,ENSSSCG00000016857
GO:BP	glycosaminoglycan metabolic process	GO:0030203	0.011916244914207052	1.923860579324433	63	1526	15	15633	ENSSSCG00000013297,ENSSSCG00000003239,ENSSSCG00000004825,ENSSSCG00000030957,ENSSSCG00000024257,ENSSSCG00000011453,ENSSSCG00000003017,ENSSSCG00000010283,ENSSSCG00000013273,ENSSSCG00000006009,ENSSSCG00000009722,ENSSSCG00000000837,ENSSSCG00000021610,ENSSSCG00000007567,ENSSSCG00000007872
GO:BP	JNK cascade	GO:0007254	0.011922764593127078	1.9236230308098043	139	1526	26	15633	ENSSSCG00000007469,ENSSSCG00000009664,ENSSSCG00000035249,ENSSSCG00000005524,ENSSSCG00000022689,ENSSSCG00000038500,ENSSSCG00000002525,ENSSSCG00000010831,ENSSSCG00000037066,ENSSSCG00000038162,ENSSSCG00000022845,ENSSSCG00000024096,ENSSSCG00000001009,ENSSSCG00000013020,ENSSSCG00000014007,ENSSSCG00000039909,ENSSSCG00000011000,ENSSSCG00000010380,ENSSSCG00000038366,ENSSSCG00000030560,ENSSSCG00000016140,…
GO:BP	cell-cell adhesion	GO:0098609	0.011922764593127078	1.9236230308098043	519	1526	73	15633	ENSSSCG00000011810,ENSSSCG00000003079,ENSSSCG00000005358,ENSSSCG00000017668,ENSSSCG00000017268,ENSSSCG00000013297,ENSSSCG00000010133,ENSSSCG00000009630,ENSSSCG00000000293,ENSSSCG00000005385,ENSSSCG00000013655,ENSSSCG00000032434,ENSSSCG00000015808,ENSSSCG00000010831,ENSSSCG00000015136,ENSSSCG00000011226,ENSSSCG00000021738,ENSSSCG00000036560,ENSSSCG00000038162,ENSSSCG00000024096,ENSSSCG00000037815,…
GO:BP	cellular protein localization	GO:0034613	0.011946014624925864	1.9227769579029672	1278	1526	158	15633	ENSSSCG00000017403,ENSSSCG00000007469,ENSSSCG00000013397,ENSSSCG00000031456,ENSSSCG00000010686,ENSSSCG00000011449,ENSSSCG00000009112,ENSSSCG00000008261,ENSSSCG00000017260,ENSSSCG00000000512,ENSSSCG00000029438,ENSSSCG00000038965,ENSSSCG00000016243,ENSSSCG00000004125,ENSSSCG00000007812,ENSSSCG00000007253,ENSSSCG00000017508,ENSSSCG00000012252,ENSSSCG00000021138,ENSSSCG00000012823,ENSSSCG00000003471,…
GO:BP	regulation of hepatocyte growth factor receptor signaling pathway	GO:1902202	0.012527307291331934	1.9021422693242505	3	1526	3	15633	ENSSSCG00000007469,ENSSSCG00000021738,ENSSSCG00000016900
GO:BP	tRNA-guanine transglycosylation	GO:0101030	0.012527307291331934	1.9021422693242505	3	1526	3	15633	ENSSSCG00000034203,ENSSSCG00000013637,ENSSSCG00000011912
GO:BP	right ventricular cardiac muscle tissue morphogenesis	GO:0003221	0.012527307291331934	1.9021422693242505	3	1526	3	15633	ENSSSCG00000006231,ENSSSCG00000036285,ENSSSCG00000006038
GO:BP	small GTPase mediated signal transduction	GO:0007264	0.012527307291331934	1.9021422693242505	360	1526	54	15633	ENSSSCG00000011810,ENSSSCG00000037184,ENSSSCG00000005016,ENSSSCG00000009482,ENSSSCG00000033786,ENSSSCG00000008406,ENSSSCG00000013659,ENSSSCG00000006785,ENSSSCG00000000857,ENSSSCG00000005706,ENSSSCG00000011101,ENSSSCG00000011407,ENSSSCG00000010169,ENSSSCG00000006893,ENSSSCG00000003818,ENSSSCG00000015523,ENSSSCG00000001565,ENSSSCG00000009934,ENSSSCG00000036322,ENSSSCG00000021359,ENSSSCG00000035495,…
GO:BP	leukemia inhibitory factor signaling pathway	GO:0048861	0.012527307291331934	1.9021422693242505	3	1526	3	15633	ENSSSCG00000016850,ENSSSCG00000016916,ENSSSCG00000040961
GO:BP	regulation of small molecule metabolic process	GO:0062012	0.012631853071504643	1.8985329345043438	177	1526	31	15633	ENSSSCG00000015334,ENSSSCG00000017403,ENSSSCG00000009664,ENSSSCG00000005096,ENSSSCG00000021597,ENSSSCG00000029438,ENSSSCG00000035037,ENSSSCG00000000164,ENSSSCG00000005385,ENSSSCG00000014336,ENSSSCG00000024149,ENSSSCG00000021738,ENSSSCG00000028512,ENSSSCG00000032613,ENSSSCG00000030957,ENSSSCG00000000857,ENSSSCG00000036933,ENSSSCG00000030425,ENSSSCG00000003017,ENSSSCG00000035051,ENSSSCG00000001539,…
GO:BP	neural crest cell migration	GO:0001755	0.012631853071504643	1.8985329345043438	39	1526	11	15633	ENSSSCG00000005096,ENSSSCG00000011398,ENSSSCG00000009944,ENSSSCG00000009477,ENSSSCG00000035176,ENSSSCG00000016174,ENSSSCG00000026383,ENSSSCG00000011440,ENSSSCG00000035495,ENSSSCG00000015874,ENSSSCG00000031537
GO:BP	alpha-beta T cell activation involved in immune response	GO:0002287	0.012631853071504643	1.8985329345043438	39	1526	11	15633	ENSSSCG00000011810,ENSSSCG00000017403,ENSSSCG00000027426,ENSSSCG00000005358,ENSSSCG00000038879,ENSSSCG00000024096,ENSSSCG00000037815,ENSSSCG00000011125,ENSSSCG00000008437,ENSSSCG00000024439,ENSSSCG00000003741
GO:BP	alpha-beta T cell differentiation involved in immune response	GO:0002293	0.012631853071504643	1.8985329345043438	39	1526	11	15633	ENSSSCG00000011810,ENSSSCG00000017403,ENSSSCG00000027426,ENSSSCG00000005358,ENSSSCG00000038879,ENSSSCG00000024096,ENSSSCG00000037815,ENSSSCG00000011125,ENSSSCG00000008437,ENSSSCG00000024439,ENSSSCG00000003741
GO:BP	Ras protein signal transduction	GO:0007265	0.012814165708331037	1.8923096641627588	279	1526	44	15633	ENSSSCG00000011810,ENSSSCG00000037184,ENSSSCG00000009482,ENSSSCG00000033786,ENSSSCG00000013659,ENSSSCG00000006785,ENSSSCG00000000857,ENSSSCG00000005706,ENSSSCG00000011101,ENSSSCG00000011407,ENSSSCG00000015523,ENSSSCG00000001565,ENSSSCG00000009934,ENSSSCG00000036322,ENSSSCG00000021359,ENSSSCG00000035495,ENSSSCG00000006970,ENSSSCG00000012996,ENSSSCG00000023105,ENSSSCG00000000600,ENSSSCG00000007735,…
GO:BP	response to wounding	GO:0009611	0.012814165708331037	1.8923096641627588	255	1526	41	15633	ENSSSCG00000004789,ENSSSCG00000010312,ENSSSCG00000025698,ENSSSCG00000038610,ENSSSCG00000005096,ENSSSCG00000037184,ENSSSCG00000017268,ENSSSCG00000013297,ENSSSCG00000005494,ENSSSCG00000030358,ENSSSCG00000000293,ENSSSCG00000010831,ENSSSCG00000015136,ENSSSCG00000023837,ENSSSCG00000016174,ENSSSCG00000006250,ENSSSCG00000008103,ENSSSCG00000011101,ENSSSCG00000003017,ENSSSCG00000031290,ENSSSCG00000002267,…
GO:BP	regulation of extrinsic apoptotic signaling pathway	GO:2001236	0.01290197843071978	1.889343688486552	104	1526	21	15633	ENSSSCG00000004789,ENSSSCG00000025698,ENSSSCG00000015595,ENSSSCG00000013655,ENSSSCG00000012252,ENSSSCG00000010276,ENSSSCG00000000857,ENSSSCG00000001009,ENSSSCG00000009704,ENSSSCG00000035077,ENSSSCG00000025691,ENSSSCG00000035357,ENSSSCG00000015403,ENSSSCG00000004154,ENSSSCG00000029621,ENSSSCG00000015874,ENSSSCG00000009716,ENSSSCG00000029538,ENSSSCG00000011843,ENSSSCG00000006496,ENSSSCG00000012981
GO:BP	glycosaminoglycan biosynthetic process	GO:0006024	0.012913885291742014	1.8889430755563774	28	1526	9	15633	ENSSSCG00000003239,ENSSSCG00000004825,ENSSSCG00000030957,ENSSSCG00000003017,ENSSSCG00000006009,ENSSSCG00000000837,ENSSSCG00000021610,ENSSSCG00000007567,ENSSSCG00000007872
GO:BP	positive regulation of smooth muscle cell proliferation	GO:0048661	0.012913885291742014	1.8889430755563774	28	1526	9	15633	ENSSSCG00000004789,ENSSSCG00000012026,ENSSSCG00000005385,ENSSSCG00000013659,ENSSSCG00000000857,ENSSSCG00000039909,ENSSSCG00000016031,ENSSSCG00000025176,ENSSSCG00000006197
GO:BP	neuroinflammatory response	GO:0150076	0.012913885291742014	1.8889430755563774	28	1526	9	15633	ENSSSCG00000028512,ENSSSCG00000000857,ENSSSCG00000036933,ENSSSCG00000017178,ENSSSCG00000011101,ENSSSCG00000003524,ENSSSCG00000015579,ENSSSCG00000014924,ENSSSCG00000002340
GO:BP	protein localization to extracellular region	GO:0071692	0.012999869906940222	1.8860609937686013	328	1526	50	15633	ENSSSCG00000013397,ENSSSCG00000038610,ENSSSCG00000005096,ENSSSCG00000023520,ENSSSCG00000006955,ENSSSCG00000015808,ENSSSCG00000011056,ENSSSCG00000024096,ENSSSCG00000024158,ENSSSCG00000027434,ENSSSCG00000028101,ENSSSCG00000016174,ENSSSCG00000037815,ENSSSCG00000021206,ENSSSCG00000006250,ENSSSCG00000000857,ENSSSCG00000036933,ENSSSCG00000030425,ENSSSCG00000011125,ENSSSCG00000005706,ENSSSCG00000023362,…
GO:BP	mesenchyme development	GO:0060485	0.013175428935171549	1.8802352371290203	170	1526	30	15633	ENSSSCG00000033669,ENSSSCG00000005096,ENSSSCG00000011398,ENSSSCG00000005524,ENSSSCG00000009944,ENSSSCG00000010447,ENSSSCG00000009477,ENSSSCG00000011226,ENSSSCG00000015099,ENSSSCG00000032613,ENSSSCG00000035176,ENSSSCG00000016174,ENSSSCG00000026383,ENSSSCG00000009867,ENSSSCG00000011440,ENSSSCG00000003017,ENSSSCG00000011704,ENSSSCG00000027060,ENSSSCG00000035495,ENSSSCG00000007067,ENSSSCG00000025568,…
GO:BP	negative regulation of ERBB signaling pathway	GO:1901185	0.013284499955537422	1.8766547883096283	18	1526	7	15633	ENSSSCG00000035774,ENSSSCG00000021738,ENSSSCG00000008437,ENSSSCG00000023709,ENSSSCG00000022486,ENSSSCG00000002340,ENSSSCG00000015115
GO:BP	positive regulation of lipid metabolic process	GO:0045834	0.0134420558244899	1.8715343053183986	77	1526	17	15633	ENSSSCG00000009664,ENSSSCG00000005385,ENSSSCG00000011297,ENSSSCG00000024149,ENSSSCG00000028512,ENSSSCG00000038162,ENSSSCG00000006250,ENSSSCG00000036933,ENSSSCG00000030425,ENSSSCG00000003017,ENSSSCG00000001539,ENSSSCG00000015579,ENSSSCG00000025447,ENSSSCG00000013328,ENSSSCG00000011110,ENSSSCG00000001027,ENSSSCG00000030921
GO:BP	regulation of peptide secretion	GO:0002791	0.013629799544129448	1.8655105313640516	264	1526	42	15633	ENSSSCG00000013397,ENSSSCG00000038610,ENSSSCG00000005096,ENSSSCG00000006955,ENSSSCG00000015808,ENSSSCG00000011056,ENSSSCG00000024096,ENSSSCG00000024158,ENSSSCG00000028101,ENSSSCG00000016174,ENSSSCG00000037815,ENSSSCG00000021206,ENSSSCG00000006250,ENSSSCG00000000857,ENSSSCG00000036933,ENSSSCG00000011125,ENSSSCG00000005706,ENSSSCG00000023362,ENSSSCG00000032936,ENSSSCG00000003017,ENSSSCG00000035078,…
GO:BP	regulation of phosphatidylinositol 3-kinase signaling	GO:0014066	0.013629799544129448	1.8655105313640516	64	1526	15	15633	ENSSSCG00000005524,ENSSSCG00000010026,ENSSSCG00000017232,ENSSSCG00000010276,ENSSSCG00000000857,ENSSSCG00000001539,ENSSSCG00000038397,ENSSSCG00000030560,ENSSSCG00000007541,ENSSSCG00000016233,ENSSSCG00000015403,ENSSSCG00000008844,ENSSSCG00000006288,ENSSSCG00000013302,ENSSSCG00000015115
GO:BP	gastrulation	GO:0007369	0.01368678058930438	1.863698694797095	126	1526	24	15633	ENSSSCG00000038948,ENSSSCG00000040815,ENSSSCG00000035971,ENSSSCG00000000293,ENSSSCG00000005385,ENSSSCG00000011226,ENSSSCG00000036002,ENSSSCG00000016991,ENSSSCG00000003471,ENSSSCG00000032613,ENSSSCG00000010118,ENSSSCG00000016174,ENSSSCG00000011101,ENSSSCG00000035077,ENSSSCG00000015850,ENSSSCG00000001661,ENSSSCG00000004484,ENSSSCG00000006009,ENSSSCG00000006256,ENSSSCG00000010574,ENSSSCG00000015874,…
GO:BP	cellular macromolecule localization	GO:0070727	0.014092272937842218	1.8510189540338777	1284	1526	158	15633	ENSSSCG00000017403,ENSSSCG00000007469,ENSSSCG00000013397,ENSSSCG00000031456,ENSSSCG00000010686,ENSSSCG00000011449,ENSSSCG00000009112,ENSSSCG00000008261,ENSSSCG00000017260,ENSSSCG00000000512,ENSSSCG00000029438,ENSSSCG00000038965,ENSSSCG00000016243,ENSSSCG00000004125,ENSSSCG00000007812,ENSSSCG00000007253,ENSSSCG00000017508,ENSSSCG00000012252,ENSSSCG00000021138,ENSSSCG00000012823,ENSSSCG00000003471,…
GO:BP	actomyosin structure organization	GO:0031032	0.014238560989963473	1.8465339001442098	141	1526	26	15633	ENSSSCG00000005243,ENSSSCG00000008406,ENSSSCG00000020976,ENSSSCG00000013614,ENSSSCG00000006612,ENSSSCG00000005706,ENSSSCG00000011101,ENSSSCG00000001052,ENSSSCG00000004969,ENSSSCG00000016461,ENSSSCG00000031201,ENSSSCG00000006970,ENSSSCG00000024439,ENSSSCG00000001661,ENSSSCG00000016459,ENSSSCG00000025353,ENSSSCG00000036285,ENSSSCG00000004192,ENSSSCG00000005366,ENSSSCG00000037105,ENSSSCG00000000217,…
GO:BP	T cell differentiation	GO:0030217	0.014333219976251265	1.8436562338296039	171	1526	30	15633	ENSSSCG00000011810,ENSSSCG00000017403,ENSSSCG00000027426,ENSSSCG00000005358,ENSSSCG00000011316,ENSSSCG00000009630,ENSSSCG00000038879,ENSSSCG00000014336,ENSSSCG00000010831,ENSSSCG00000011226,ENSSSCG00000021738,ENSSSCG00000024096,ENSSSCG00000037815,ENSSSCG00000040183,ENSSSCG00000011125,ENSSSCG00000005706,ENSSSCG00000002135,ENSSSCG00000003017,ENSSSCG00000006231,ENSSSCG00000008437,ENSSSCG00000024439,…
GO:BP	embryonic heart tube development	GO:0035050	0.014466814934893265	1.839627074165031	58	1526	14	15633	ENSSSCG00000005096,ENSSSCG00000011226,ENSSSCG00000027060,ENSSSCG00000001661,ENSSSCG00000006256,ENSSSCG00000025568,ENSSSCG00000011941,ENSSSCG00000036285,ENSSSCG00000026367,ENSSSCG00000015874,ENSSSCG00000004166,ENSSSCG00000003021,ENSSSCG00000002340,ENSSSCG00000031537
GO:BP	cell migration involved in sprouting angiogenesis	GO:0002042	0.01449999246774196	1.8386322233663321	34	1526	10	15633	ENSSSCG00000004789,ENSSSCG00000009630,ENSSSCG00000016925,ENSSSCG00000005706,ENSSSCG00000011101,ENSSSCG00000001661,ENSSSCG00000009535,ENSSSCG00000022804,ENSSSCG00000008844,ENSSSCG00000004755
GO:BP	regulation of focal adhesion assembly	GO:0051893	0.01449999246774196	1.8386322233663321	34	1526	10	15633	ENSSSCG00000009944,ENSSSCG00000006612,ENSSSCG00000005706,ENSSSCG00000023709,ENSSSCG00000006970,ENSSSCG00000038397,ENSSSCG00000010574,ENSSSCG00000003485,ENSSSCG00000008844,ENSSSCG00000010313
GO:BP	regulation of cell-substrate junction assembly	GO:0090109	0.01449999246774196	1.8386322233663321	34	1526	10	15633	ENSSSCG00000009944,ENSSSCG00000006612,ENSSSCG00000005706,ENSSSCG00000023709,ENSSSCG00000006970,ENSSSCG00000038397,ENSSSCG00000010574,ENSSSCG00000003485,ENSSSCG00000008844,ENSSSCG00000010313
GO:BP	response to interleukin-1	GO:0070555	0.014564429869166317	1.8367065113467336	71	1526	16	15633	ENSSSCG00000017723,ENSSSCG00000005096,ENSSSCG00000017268,ENSSSCG00000005524,ENSSSCG00000014336,ENSSSCG00000038162,ENSSSCG00000024096,ENSSSCG00000030957,ENSSSCG00000037815,ENSSSCG00000036933,ENSSSCG00000008162,ENSSSCG00000009042,ENSSSCG00000008691,ENSSSCG00000007030,ENSSSCG00000002670,ENSSSCG00000012981
GO:BP	cellular localization	GO:0051641	0.014810347952871316	1.8294347380867029	1978	1526	232	15633	ENSSSCG00000017403,ENSSSCG00000007469,ENSSSCG00000009664,ENSSSCG00000013397,ENSSSCG00000031456,ENSSSCG00000005096,ENSSSCG00000010686,ENSSSCG00000011449,ENSSSCG00000009112,ENSSSCG00000008261,ENSSSCG00000004963,ENSSSCG00000004587,ENSSSCG00000017260,ENSSSCG00000000512,ENSSSCG00000029438,ENSSSCG00000006105,ENSSSCG00000005385,ENSSSCG00000009944,ENSSSCG00000038965,ENSSSCG00000016243,ENSSSCG00000004125,…
GO:BP	cardiac ventricle morphogenesis	GO:0003208	0.015035821413542072	1.8228728412166595	52	1526	13	15633	ENSSSCG00000005096,ENSSSCG00000011226,ENSSSCG00000036542,ENSSSCG00000009867,ENSSSCG00000011125,ENSSSCG00000003017,ENSSSCG00000006231,ENSSSCG00000007067,ENSSSCG00000036285,ENSSSCG00000038956,ENSSSCG00000004755,ENSSSCG00000031537,ENSSSCG00000006038
GO:BP	regulation of DNA-templated transcription in response to stress	GO:0043620	0.015035821413542072	1.8228728412166595	52	1526	13	15633	ENSSSCG00000005096,ENSSSCG00000010686,ENSSSCG00000015595,ENSSSCG00000029438,ENSSSCG00000013784,ENSSSCG00000014336,ENSSSCG00000010522,ENSSSCG00000034207,ENSSSCG00000004238,ENSSSCG00000007360,ENSSSCG00000008443,ENSSSCG00000012981,ENSSSCG00000008144
GO:BP	lipopolysaccharide-mediated signaling pathway	GO:0031663	0.015239764314571793	1.8170217493791225	40	1526	11	15633	ENSSSCG00000017723,ENSSSCG00000017268,ENSSSCG00000024771,ENSSSCG00000038500,ENSSSCG00000024096,ENSSSCG00000006250,ENSSSCG00000003017,ENSSSCG00000001952,ENSSSCG00000004154,ENSSSCG00000016957,ENSSSCG00000001027
GO:BP	regulation of signal transduction by p53 class mediator	GO:1901796	0.015239764314571793	1.8170217493791225	40	1526	11	15633	ENSSSCG00000013297,ENSSSCG00000039393,ENSSSCG00000032613,ENSSSCG00000036257,ENSSSCG00000006214,ENSSSCG00000001041,ENSSSCG00000010522,ENSSSCG00000027030,ENSSSCG00000035216,ENSSSCG00000008727,ENSSSCG00000033356
GO:BP	DNA damage response, signal transduction by p53 class mediator	GO:0030330	0.01535021288902515	1.8138855970019252	46	1526	12	15633	ENSSSCG00000027426,ENSSSCG00000013297,ENSSSCG00000029438,ENSSSCG00000039393,ENSSSCG00000032613,ENSSSCG00000036257,ENSSSCG00000001565,ENSSSCG00000035216,ENSSSCG00000004478,ENSSSCG00000026733,ENSSSCG00000005944,ENSSSCG00000002670
GO:BP	cellular catabolic process	GO:0044248	0.015682367556784815	1.804588371547708	1436	1526	174	15633	ENSSSCG00000024596,ENSSSCG00000017403,ENSSSCG00000007469,ENSSSCG00000009664,ENSSSCG00000029160,ENSSSCG00000013397,ENSSSCG00000005096,ENSSSCG00000039745,ENSSSCG00000010686,ENSSSCG00000017668,ENSSSCG00000040735,ENSSSCG00000008261,ENSSSCG00000034321,ENSSSCG00000005524,ENSSSCG00000013297,ENSSSCG00000017260,ENSSSCG00000029438,ENSSSCG00000030358,ENSSSCG00000024771,ENSSSCG00000027806,ENSSSCG00000039473,…
GO:BP	positive regulation of myeloid cell differentiation	GO:0045639	0.01568814790437281	1.8044283248890889	65	1526	15	15633	ENSSSCG00000017403,ENSSSCG00000005096,ENSSSCG00000038500,ENSSSCG00000035537,ENSSSCG00000028101,ENSSSCG00000001009,ENSSSCG00000003017,ENSSSCG00000009704,ENSSSCG00000035077,ENSSSCG00000027480,ENSSSCG00000035495,ENSSSCG00000037449,ENSSSCG00000007067,ENSSSCG00000011322,ENSSSCG00000040961
GO:BP	regulation of hydrolase activity	GO:0051336	0.01568814790437281	1.8044283248890889	869	1526	112	15633	ENSSSCG00000013599,ENSSSCG00000026940,ENSSSCG00000011810,ENSSSCG00000014997,ENSSSCG00000017403,ENSSSCG00000004789,ENSSSCG00000017723,ENSSSCG00000025698,ENSSSCG00000008504,ENSSSCG00000005524,ENSSSCG00000013297,ENSSSCG00000000512,ENSSSCG00000015282,ENSSSCG00000024674,ENSSSCG00000004890,ENSSSCG00000009944,ENSSSCG00000037241,ENSSSCG00000011297,ENSSSCG00000008238,ENSSSCG00000023956,ENSSSCG00000032434,…
GO:BP	negative regulation of inflammatory response	GO:0050728	0.015936259514890923	1.797613606570514	92	1526	19	15633	ENSSSCG00000010831,ENSSSCG00000021738,ENSSSCG00000028512,ENSSSCG00000023837,ENSSSCG00000030957,ENSSSCG00000037815,ENSSSCG00000000857,ENSSSCG00000036933,ENSSSCG00000011125,ENSSSCG00000000708,ENSSSCG00000008437,ENSSSCG00000001539,ENSSSCG00000024439,ENSSSCG00000007735,ENSSSCG00000015403,ENSSSCG00000004154,ENSSSCG00000004826,ENSSSCG00000017137,ENSSSCG00000030921
GO:BP	regulation of intracellular transport	GO:0032386	0.016386377871163565	1.7855170344962112	188	1526	32	15633	ENSSSCG00000007469,ENSSSCG00000010686,ENSSSCG00000037815,ENSSSCG00000007039,ENSSSCG00000006250,ENSSSCG00000030425,ENSSSCG00000003017,ENSSSCG00000007052,ENSSSCG00000035051,ENSSSCG00000007143,ENSSSCG00000020885,ENSSSCG00000015067,ENSSSCG00000022479,ENSSSCG00000030368,ENSSSCG00000033299,ENSSSCG00000007735,ENSSSCG00000045890,ENSSSCG00000001679,ENSSSCG00000034197,ENSSSCG00000003928,ENSSSCG00000021885,…
GO:BP	regulation of platelet aggregation	GO:0090330	0.016386377871163565	1.7855170344962112	14	1526	6	15633	ENSSSCG00000017268,ENSSSCG00000015136,ENSSSCG00000006250,ENSSSCG00000022230,ENSSSCG00000009833,ENSSSCG00000016233
GO:BP	regulation of actin cytoskeleton organization	GO:0032956	0.016512244839987866	1.7821938803806845	243	1526	39	15633	ENSSSCG00000009664,ENSSSCG00000025401,ENSSSCG00000008406,ENSSSCG00000038162,ENSSSCG00000015710,ENSSSCG00000017791,ENSSSCG00000006612,ENSSSCG00000005706,ENSSSCG00000003017,ENSSSCG00000013410,ENSSSCG00000031201,ENSSSCG00000021359,ENSSSCG00000006970,ENSSSCG00000024439,ENSSSCG00000026294,ENSSSCG00000012996,ENSSSCG00000000600,ENSSSCG00000022804,ENSSSCG00000016459,ENSSSCG00000012920,ENSSSCG00000009807,…
GO:BP	actin cytoskeleton reorganization	GO:0031532	0.016685650362509175	1.7776568610293055	72	1526	16	15633	ENSSSCG00000007469,ENSSSCG00000009664,ENSSSCG00000013658,ENSSSCG00000007495,ENSSSCG00000023956,ENSSSCG00000028878,ENSSSCG00000005706,ENSSSCG00000003017,ENSSSCG00000001052,ENSSSCG00000010290,ENSSSCG00000026294,ENSSSCG00000000600,ENSSSCG00000033299,ENSSSCG00000038366,ENSSSCG00000000024,ENSSSCG00000007602
GO:BP	ribosomal small subunit biogenesis	GO:0042274	0.016726075607250753	1.7766059443958073	59	1526	14	15633	ENSSSCG00000008635,ENSSSCG00000028638,ENSSSCG00000006727,ENSSSCG00000005217,ENSSSCG00000002753,ENSSSCG00000006214,ENSSSCG00000017274,ENSSSCG00000037236,ENSSSCG00000010145,ENSSSCG00000040918,ENSSSCG00000015611,ENSSSCG00000017745,ENSSSCG00000021275,ENSSSCG00000022656
GO:BP	peptide secretion	GO:0002790	0.016726075607250753	1.7766059443958073	349	1526	52	15633	ENSSSCG00000013397,ENSSSCG00000038610,ENSSSCG00000005096,ENSSSCG00000023520,ENSSSCG00000006955,ENSSSCG00000015808,ENSSSCG00000011056,ENSSSCG00000024096,ENSSSCG00000024158,ENSSSCG00000027434,ENSSSCG00000028101,ENSSSCG00000016174,ENSSSCG00000037815,ENSSSCG00000021206,ENSSSCG00000006250,ENSSSCG00000000857,ENSSSCG00000036933,ENSSSCG00000030425,ENSSSCG00000011125,ENSSSCG00000005706,ENSSSCG00000023362,…
GO:BP	stem cell development	GO:0048864	0.016726075607250753	1.7766059443958073	59	1526	14	15633	ENSSSCG00000033669,ENSSSCG00000005096,ENSSSCG00000011398,ENSSSCG00000009944,ENSSSCG00000009477,ENSSSCG00000035176,ENSSSCG00000016174,ENSSSCG00000026383,ENSSSCG00000011440,ENSSSCG00000035495,ENSSSCG00000007067,ENSSSCG00000010576,ENSSSCG00000015874,ENSSSCG00000031537
GO:BP	immune response	GO:0006955	0.016764945337525792	1.775597858259594	880	1526	113	15633	ENSSSCG00000030042,ENSSSCG00000011810,ENSSSCG00000017403,ENSSSCG00000027426,ENSSSCG00000003079,ENSSSCG00000004789,ENSSSCG00000017723,ENSSSCG00000009664,ENSSSCG00000010247,ENSSSCG00000005358,ENSSSCG00000011316,ENSSSCG00000017330,ENSSSCG00000035715,ENSSSCG00000005385,ENSSSCG00000013655,ENSSSCG00000024771,ENSSSCG00000027806,ENSSSCG00000037929,ENSSSCG00000038879,ENSSSCG00000003410,ENSSSCG00000002525,…
GO:BP	amide transport	GO:0042886	0.0167900749434025	1.774947365360848	1226	1526	151	15633	ENSSSCG00000017403,ENSSSCG00000007469,ENSSSCG00000013397,ENSSSCG00000031456,ENSSSCG00000038610,ENSSSCG00000005096,ENSSSCG00000010686,ENSSSCG00000009112,ENSSSCG00000023520,ENSSSCG00000000512,ENSSSCG00000038965,ENSSSCG00000016243,ENSSSCG00000004125,ENSSSCG00000006955,ENSSSCG00000015808,ENSSSCG00000007812,ENSSSCG00000009480,ENSSSCG00000010990,ENSSSCG00000017232,ENSSSCG00000010224,ENSSSCG00000011056,…
GO:BP	cell cycle	GO:0007049	0.0168964000839219	1.7722058155180602	1107	1526	138	15633	ENSSSCG00000017403,ENSSSCG00000004789,ENSSSCG00000017723,ENSSSCG00000011731,ENSSSCG00000029160,ENSSSCG00000020705,ENSSSCG00000012026,ENSSSCG00000013397,ENSSSCG00000005358,ENSSSCG00000029352,ENSSSCG00000035249,ENSSSCG00000017268,ENSSSCG00000034321,ENSSSCG00000005524,ENSSSCG00000035037,ENSSSCG00000000164,ENSSSCG00000006105,ENSSSCG00000017693,ENSSSCG00000006571,ENSSSCG00000005385,ENSSSCG00000037241,…
GO:BP	response to bacterium	GO:0009617	0.016987246401873653	1.7698770136789628	366	1526	54	15633	ENSSSCG00000024596,ENSSSCG00000030042,ENSSSCG00000027426,ENSSSCG00000032381,ENSSSCG00000017723,ENSSSCG00000025698,ENSSSCG00000017268,ENSSSCG00000005524,ENSSSCG00000035715,ENSSSCG00000024771,ENSSSCG00000038500,ENSSSCG00000037929,ENSSSCG00000006955,ENSSSCG00000015808,ENSSSCG00000010831,ENSSSCG00000003471,ENSSSCG00000008959,ENSSSCG00000011443,ENSSSCG00000001549,ENSSSCG00000024096,ENSSSCG00000030957,…
GO:BP	regulation of epithelial cell proliferation	GO:0050678	0.017093233800474467	1.7671757670718438	212	1526	35	15633	ENSSSCG00000017403,ENSSSCG00000004789,ENSSSCG00000017723,ENSSSCG00000017268,ENSSSCG00000005524,ENSSSCG00000009630,ENSSSCG00000005385,ENSSSCG00000010831,ENSSSCG00000040183,ENSSSCG00000000857,ENSSSCG00000036933,ENSSSCG00000014117,ENSSSCG00000011125,ENSSSCG00000001695,ENSSSCG00000015770,ENSSSCG00000003017,ENSSSCG00000009704,ENSSSCG00000014007,ENSSSCG00000017402,ENSSSCG00000008641,ENSSSCG00000001539,…
GO:BP	axon extension	GO:0048675	0.017185737944539693	1.7648318148004989	79	1526	17	15633	ENSSSCG00000011398,ENSSSCG00000016646,ENSSSCG00000035176,ENSSSCG00000016174,ENSSSCG00000026383,ENSSSCG00000005706,ENSSSCG00000011101,ENSSSCG00000011440,ENSSSCG00000002535,ENSSSCG00000014199,ENSSSCG00000001661,ENSSSCG00000009742,ENSSSCG00000016974,ENSSSCG00000010313,ENSSSCG00000003021,ENSSSCG00000011884,ENSSSCG00000033919
GO:BP	response to glucose	GO:0009749	0.017185737944539693	1.7648318148004989	79	1526	17	15633	ENSSSCG00000004789,ENSSSCG00000005096,ENSSSCG00000029438,ENSSSCG00000030358,ENSSSCG00000013655,ENSSSCG00000014336,ENSSSCG00000024158,ENSSSCG00000028101,ENSSSCG00000036933,ENSSSCG00000032936,ENSSSCG00000039909,ENSSSCG00000030560,ENSSSCG00000004470,ENSSSCG00000030225,ENSSSCG00000035124,ENSSSCG00000004826,ENSSSCG00000028197
GO:BP	lamellipodium organization	GO:0097581	0.01748058058514367	1.7574441471743354	53	1526	13	15633	ENSSSCG00000013297,ENSSSCG00000009944,ENSSSCG00000003471,ENSSSCG00000008406,ENSSSCG00000015710,ENSSSCG00000022784,ENSSSCG00000012920,ENSSSCG00000024127,ENSSSCG00000007586,ENSSSCG00000007804,ENSSSCG00000000024,ENSSSCG00000010313,ENSSSCG00000008144
GO:BP	axonogenesis	GO:0007409	0.01748058058514367	1.7574441471743354	317	1526	48	15633	ENSSSCG00000007465,ENSSSCG00000011398,ENSSSCG00000005385,ENSSSCG00000016646,ENSSSCG00000025194,ENSSSCG00000003471,ENSSSCG00000026412,ENSSSCG00000010224,ENSSSCG00000010276,ENSSSCG00000015556,ENSSSCG00000022168,ENSSSCG00000035176,ENSSSCG00000014871,ENSSSCG00000016174,ENSSSCG00000026383,ENSSSCG00000014913,ENSSSCG00000008374,ENSSSCG00000038646,ENSSSCG00000011125,ENSSSCG00000005706,ENSSSCG00000003941,…
GO:BP	mesenchymal cell differentiation	GO:0048762	0.01748058058514367	1.7574441471743354	136	1526	25	15633	ENSSSCG00000033669,ENSSSCG00000005096,ENSSSCG00000011398,ENSSSCG00000005524,ENSSSCG00000009944,ENSSSCG00000009477,ENSSSCG00000011226,ENSSSCG00000015099,ENSSSCG00000032613,ENSSSCG00000035176,ENSSSCG00000016174,ENSSSCG00000026383,ENSSSCG00000011440,ENSSSCG00000003017,ENSSSCG00000011704,ENSSSCG00000035495,ENSSSCG00000007067,ENSSSCG00000010576,ENSSSCG00000008727,ENSSSCG00000015874,ENSSSCG00000038956,…
GO:BP	positive regulation of receptor signaling pathway via STAT	GO:1904894	0.01748058058514367	1.7574441471743354	53	1526	13	15633	ENSSSCG00000009664,ENSSSCG00000005215,ENSSSCG00000041289,ENSSSCG00000006250,ENSSSCG00000000857,ENSSSCG00000000708,ENSSSCG00000035078,ENSSSCG00000016916,ENSSSCG00000008842,ENSSSCG00000013766,ENSSSCG00000015701,ENSSSCG00000027628,ENSSSCG00000040961
GO:BP	phosphatidylinositol 3-kinase signaling	GO:0014065	0.01748058058514367	1.7574441471743354	86	1526	18	15633	ENSSSCG00000005524,ENSSSCG00000010026,ENSSSCG00000017232,ENSSSCG00000010276,ENSSSCG00000000857,ENSSSCG00000015283,ENSSSCG00000011125,ENSSSCG00000001539,ENSSSCG00000038397,ENSSSCG00000030560,ENSSSCG00000007541,ENSSSCG00000022464,ENSSSCG00000016233,ENSSSCG00000015403,ENSSSCG00000008844,ENSSSCG00000006288,ENSSSCG00000013302,ENSSSCG00000015115
GO:BP	response to carbohydrate	GO:0009743	0.01748058058514367	1.7574441471743354	86	1526	18	15633	ENSSSCG00000004789,ENSSSCG00000005096,ENSSSCG00000029438,ENSSSCG00000030358,ENSSSCG00000013655,ENSSSCG00000014336,ENSSSCG00000024158,ENSSSCG00000028101,ENSSSCG00000036933,ENSSSCG00000032936,ENSSSCG00000039909,ENSSSCG00000030560,ENSSSCG00000004470,ENSSSCG00000030225,ENSSSCG00000035124,ENSSSCG00000016031,ENSSSCG00000004826,ENSSSCG00000028197
GO:BP	lamellipodium morphogenesis	GO:0072673	0.01776556705291392	1.7504209258599248	10	1526	5	15633	ENSSSCG00000013297,ENSSSCG00000009944,ENSSSCG00000022784,ENSSSCG00000012920,ENSSSCG00000024127
GO:BP	cellular response to environmental stimulus	GO:0104004	0.01776556705291392	1.7504209258599248	174	1526	30	15633	ENSSSCG00000010686,ENSSSCG00000042718,ENSSSCG00000034321,ENSSSCG00000017330,ENSSSCG00000016243,ENSSSCG00000014336,ENSSSCG00000037066,ENSSSCG00000012252,ENSSSCG00000016918,ENSSSCG00000006277,ENSSSCG00000030957,ENSSSCG00000011125,ENSSSCG00000000708,ENSSSCG00000013243,ENSSSCG00000035078,ENSSSCG00000030354,ENSSSCG00000001565,ENSSSCG00000027030,ENSSSCG00000024439,ENSSSCG00000010380,ENSSSCG00000002841,…
GO:BP	nucleotide-binding oligomerization domain containing signaling pathway	GO:0070423	0.01776556705291392	1.7504209258599248	10	1526	5	15633	ENSSSCG00000024096,ENSSSCG00000016954,ENSSSCG00000001952,ENSSSCG00000004154,ENSSSCG00000012981
GO:BP	cellular response to abiotic stimulus	GO:0071214	0.01776556705291392	1.7504209258599248	174	1526	30	15633	ENSSSCG00000010686,ENSSSCG00000042718,ENSSSCG00000034321,ENSSSCG00000017330,ENSSSCG00000016243,ENSSSCG00000014336,ENSSSCG00000037066,ENSSSCG00000012252,ENSSSCG00000016918,ENSSSCG00000006277,ENSSSCG00000030957,ENSSSCG00000011125,ENSSSCG00000000708,ENSSSCG00000013243,ENSSSCG00000035078,ENSSSCG00000030354,ENSSSCG00000001565,ENSSSCG00000027030,ENSSSCG00000024439,ENSSSCG00000010380,ENSSSCG00000002841,…
GO:BP	negative regulation of epidermal growth factor-activated receptor activity	GO:0007175	0.01776556705291392	1.7504209258599248	10	1526	5	15633	ENSSSCG00000035774,ENSSSCG00000008437,ENSSSCG00000022486,ENSSSCG00000002340,ENSSSCG00000015115
GO:BP	positive regulation of macrophage differentiation	GO:0045651	0.01776556705291392	1.7504209258599248	10	1526	5	15633	ENSSSCG00000038500,ENSSSCG00000001009,ENSSSCG00000003017,ENSSSCG00000037449,ENSSSCG00000040961
GO:BP	chaperone cofactor-dependent protein refolding	GO:0051085	0.01776556705291392	1.7504209258599248	19	1526	7	15633	ENSSSCG00000029160,ENSSSCG00000013784,ENSSSCG00000012007,ENSSSCG00000030368,ENSSSCG00000009177,ENSSSCG00000005601,ENSSSCG00000015140
GO:BP	intrinsic apoptotic signaling pathway	GO:0097193	0.01776556705291392	1.7504209258599248	197	1526	33	15633	ENSSSCG00000027426,ENSSSCG00000007469,ENSSSCG00000005096,ENSSSCG00000005524,ENSSSCG00000013297,ENSSSCG00000032434,ENSSSCG00000005102,ENSSSCG00000010894,ENSSSCG00000021738,ENSSSCG00000012252,ENSSSCG00000003471,ENSSSCG00000032613,ENSSSCG00000017232,ENSSSCG00000000708,ENSSSCG00000010522,ENSSSCG00000001565,ENSSSCG00000039707,ENSSSCG00000039909,ENSSSCG00000027030,ENSSSCG00000011000,ENSSSCG00000015579,…
GO:BP	maturation of 5.8S rRNA from tricistronic rRNA transcript (SSU-rRNA, 5.8S rRNA, LSU-rRNA)	GO:0000466	0.01776556705291392	1.7504209258599248	19	1526	7	15633	ENSSSCG00000005217,ENSSSCG00000006214,ENSSSCG00000032024,ENSSSCG00000017288,ENSSSCG00000030253,ENSSSCG00000010010,ENSSSCG00000016116
GO:BP	platelet-derived growth factor receptor-beta signaling pathway	GO:0035791	0.01776556705291392	1.7504209258599248	10	1526	5	15633	ENSSSCG00000007469,ENSSSCG00000021738,ENSSSCG00000005706,ENSSSCG00000007541,ENSSSCG00000009786
GO:BP	T cell differentiation involved in immune response	GO:0002292	0.017987757700984517	1.7450229711059926	41	1526	11	15633	ENSSSCG00000011810,ENSSSCG00000017403,ENSSSCG00000027426,ENSSSCG00000005358,ENSSSCG00000038879,ENSSSCG00000024096,ENSSSCG00000037815,ENSSSCG00000011125,ENSSSCG00000008437,ENSSSCG00000024439,ENSSSCG00000003741
GO:BP	neuron projection morphogenesis	GO:0048812	0.018686638432025397	1.7284688174936558	427	1526	61	15633	ENSSSCG00000007465,ENSSSCG00000011398,ENSSSCG00000005524,ENSSSCG00000030358,ENSSSCG00000005385,ENSSSCG00000016646,ENSSSCG00000025194,ENSSSCG00000003471,ENSSSCG00000026412,ENSSSCG00000010224,ENSSSCG00000010276,ENSSSCG00000015556,ENSSSCG00000022168,ENSSSCG00000035176,ENSSSCG00000014871,ENSSSCG00000016174,ENSSSCG00000026383,ENSSSCG00000013411,ENSSSCG00000014913,ENSSSCG00000008374,ENSSSCG00000006088,…
GO:BP	reactive oxygen species metabolic process	GO:0072593	0.01877131219851218	1.7265053671946398	167	1526	29	15633	ENSSSCG00000015334,ENSSSCG00000004789,ENSSSCG00000009664,ENSSSCG00000005096,ENSSSCG00000040735,ENSSSCG00000008261,ENSSSCG00000029438,ENSSSCG00000017693,ENSSSCG00000035715,ENSSSCG00000024771,ENSSSCG00000027378,ENSSSCG00000037066,ENSSSCG00000011226,ENSSSCG00000038006,ENSSSCG00000037815,ENSSSCG00000016758,ENSSSCG00000030425,ENSSSCG00000001009,ENSSSCG00000003941,ENSSSCG00000003017,ENSSSCG00000001565,…
GO:BP	cell-cell junction organization	GO:0045216	0.018878194324109976	1.724039547780407	115	1526	22	15633	ENSSSCG00000017268,ENSSSCG00000010133,ENSSSCG00000003471,ENSSSCG00000032613,ENSSSCG00000041667,ENSSSCG00000021306,ENSSSCG00000000559,ENSSSCG00000003017,ENSSSCG00000022230,ENSSSCG00000001661,ENSSSCG00000009535,ENSSSCG00000016140,ENSSSCG00000007586,ENSSSCG00000015125,ENSSSCG00000005455,ENSSSCG00000006777,ENSSSCG00000007030,ENSSSCG00000001027,ENSSSCG00000010313,ENSSSCG00000003722,ENSSSCG00000002037,…
GO:BP	regulation of JNK cascade	GO:0046328	0.01971618779518654	1.7051770538757622	130	1526	24	15633	ENSSSCG00000007469,ENSSSCG00000009664,ENSSSCG00000035249,ENSSSCG00000005524,ENSSSCG00000022689,ENSSSCG00000002525,ENSSSCG00000010831,ENSSSCG00000037066,ENSSSCG00000038162,ENSSSCG00000022845,ENSSSCG00000024096,ENSSSCG00000001009,ENSSSCG00000013020,ENSSSCG00000014007,ENSSSCG00000039909,ENSSSCG00000011000,ENSSSCG00000038366,ENSSSCG00000030560,ENSSSCG00000016140,ENSSSCG00000026733,ENSSSCG00000004192,…
GO:BP	protein modification by small protein conjugation	GO:0032446	0.01982448409956773	1.7027981056812906	592	1526	80	15633	ENSSSCG00000011449,ENSSSCG00000000164,ENSSSCG00000014249,ENSSSCG00000024771,ENSSSCG00000002525,ENSSSCG00000014336,ENSSSCG00000025206,ENSSSCG00000004717,ENSSSCG00000032176,ENSSSCG00000009480,ENSSSCG00000012252,ENSSSCG00000014156,ENSSSCG00000035940,ENSSSCG00000010224,ENSSSCG00000036062,ENSSSCG00000022845,ENSSSCG00000024096,ENSSSCG00000008168,ENSSSCG00000011940,ENSSSCG00000007854,ENSSSCG00000009853,…
GO:BP	cellular component assembly	GO:0022607	0.020028588511488497	1.6983496559621178	1935	1526	226	15633	ENSSSCG00000024596,ENSSSCG00000009664,ENSSSCG00000029160,ENSSSCG00000017668,ENSSSCG00000017268,ENSSSCG00000034321,ENSSSCG00000005524,ENSSSCG00000017260,ENSSSCG00000010133,ENSSSCG00000013658,ENSSSCG00000036723,ENSSSCG00000000293,ENSSSCG00000009944,ENSSSCG00000013655,ENSSSCG00000024771,ENSSSCG00000027806,ENSSSCG00000027378,ENSSSCG00000037929,ENSSSCG00000006955,ENSSSCG00000004528,ENSSSCG00000013784,…
GO:BP	positive regulation of protein import into nucleus	GO:0042307	0.0202699533904295	1.6931472499405653	30	1526	9	15633	ENSSSCG00000010686,ENSSSCG00000037815,ENSSSCG00000003017,ENSSSCG00000007143,ENSSSCG00000015067,ENSSSCG00000022479,ENSSSCG00000033299,ENSSSCG00000002340,ENSSSCG00000034096
GO:BP	regulation of response to oxidative stress	GO:1902882	0.020338654906431372	1.6916777724570773	54	1526	13	15633	ENSSSCG00000005096,ENSSSCG00000029438,ENSSSCG00000035715,ENSSSCG00000005385,ENSSSCG00000036560,ENSSSCG00000016158,ENSSSCG00000037015,ENSSSCG00000001009,ENSSSCG00000003941,ENSSSCG00000015403,ENSSSCG00000001810,ENSSSCG00000035690,ENSSSCG00000004390
GO:BP	neuron development	GO:0048666	0.020477963532725102	1.6887132347311329	734	1526	96	15633	ENSSSCG00000007465,ENSSSCG00000009664,ENSSSCG00000042718,ENSSSCG00000011398,ENSSSCG00000005524,ENSSSCG00000005494,ENSSSCG00000024674,ENSSSCG00000030358,ENSSSCG00000005385,ENSSSCG00000016646,ENSSSCG00000009477,ENSSSCG00000025194,ENSSSCG00000003471,ENSSSCG00000017232,ENSSSCG00000026412,ENSSSCG00000010224,ENSSSCG00000008406,ENSSSCG00000010276,ENSSSCG00000015556,ENSSSCG00000022168,ENSSSCG00000022780,…
GO:BP	muscle organ development	GO:0007517	0.02075176072295238	1.6829450488400128	207	1526	34	15633	ENSSSCG00000030165,ENSSSCG00000013397,ENSSSCG00000011454,ENSSSCG00000015595,ENSSSCG00000011894,ENSSSCG00000014336,ENSSSCG00000012050,ENSSSCG00000015099,ENSSSCG00000010224,ENSSSCG00000031988,ENSSSCG00000000857,ENSSSCG00000031321,ENSSSCG00000035101,ENSSSCG00000009867,ENSSSCG00000001009,ENSSSCG00000003017,ENSSSCG00000006231,ENSSSCG00000010522,ENSSSCG00000011471,ENSSSCG00000027060,ENSSSCG00000009535,…
GO:BP	intracellular transport	GO:0046907	0.020774574599881288	1.6824678604832348	1096	1526	136	15633	ENSSSCG00000017403,ENSSSCG00000007469,ENSSSCG00000013397,ENSSSCG00000031456,ENSSSCG00000005096,ENSSSCG00000010686,ENSSSCG00000009112,ENSSSCG00000004963,ENSSSCG00000004587,ENSSSCG00000000512,ENSSSCG00000005385,ENSSSCG00000009944,ENSSSCG00000016243,ENSSSCG00000004125,ENSSSCG00000007812,ENSSSCG00000028512,ENSSSCG00000020895,ENSSSCG00000010990,ENSSSCG00000017232,ENSSSCG00000010224,ENSSSCG00000008406,…
GO:BP	regulation of leukocyte activation	GO:0002694	0.020774574599881288	1.6824678604832348	345	1526	51	15633	ENSSSCG00000011810,ENSSSCG00000004789,ENSSSCG00000005358,ENSSSCG00000009630,ENSSSCG00000005385,ENSSSCG00000012713,ENSSSCG00000024771,ENSSSCG00000010831,ENSSSCG00000011226,ENSSSCG00000021738,ENSSSCG00000028512,ENSSSCG00000036560,ENSSSCG00000022845,ENSSSCG00000024096,ENSSSCG00000037815,ENSSSCG00000007039,ENSSSCG00000006250,ENSSSCG00000000857,ENSSSCG00000036933,ENSSSCG00000008103,ENSSSCG00000030425,…
GO:BP	positive regulation of binding	GO:0051099	0.02088375859179628	1.680191335709202	116	1526	22	15633	ENSSSCG00000024771,ENSSSCG00000032434,ENSSSCG00000007253,ENSSSCG00000024096,ENSSSCG00000006051,ENSSSCG00000000857,ENSSSCG00000006612,ENSSSCG00000011125,ENSSSCG00000005706,ENSSSCG00000003017,ENSSSCG00000009704,ENSSSCG00000009692,ENSSSCG00000006926,ENSSSCG00000038348,ENSSSCG00000039862,ENSSSCG00000026733,ENSSSCG00000005366,ENSSSCG00000010638,ENSSSCG00000025455,ENSSSCG00000002340,ENSSSCG00000031537,…
GO:BP	regulation of growth	GO:0040008	0.02111459029434944	1.6754173411691955	362	1526	53	15633	ENSSSCG00000011810,ENSSSCG00000017403,ENSSSCG00000005096,ENSSSCG00000011398,ENSSSCG00000021597,ENSSSCG00000029438,ENSSSCG00000016646,ENSSSCG00000010831,ENSSSCG00000011226,ENSSSCG00000012252,ENSSSCG00000032115,ENSSSCG00000023837,ENSSSCG00000022168,ENSSSCG00000034692,ENSSSCG00000035176,ENSSSCG00000016174,ENSSSCG00000038006,ENSSSCG00000007854,ENSSSCG00000000857,ENSSSCG00000009867,ENSSSCG00000030425,…
GO:BP	regulation of transcription from RNA polymerase II promoter in response to stress	GO:0043618	0.02120660469784102	1.6735288590189725	48	1526	12	15633	ENSSSCG00000005096,ENSSSCG00000010686,ENSSSCG00000015595,ENSSSCG00000029438,ENSSSCG00000013784,ENSSSCG00000014336,ENSSSCG00000010522,ENSSSCG00000034207,ENSSSCG00000004238,ENSSSCG00000007360,ENSSSCG00000008443,ENSSSCG00000008144
GO:BP	regulation of cell adhesion mediated by integrin	GO:0033628	0.021342471017541626	1.6707552996652344	36	1526	10	15633	ENSSSCG00000010312,ENSSSCG00000025698,ENSSSCG00000015808,ENSSSCG00000003471,ENSSSCG00000038162,ENSSSCG00000006250,ENSSSCG00000013410,ENSSSCG00000007052,ENSSSCG00000038397,ENSSSCG00000040961
GO:BP	negative regulation of fat cell differentiation	GO:0045599	0.021342471017541626	1.6707552996652344	36	1526	10	15633	ENSSSCG00000013397,ENSSSCG00000006831,ENSSSCG00000011125,ENSSSCG00000003017,ENSSSCG00000011704,ENSSSCG00000039862,ENSSSCG00000007067,ENSSSCG00000007248,ENSSSCG00000016781,ENSSSCG00000006038
GO:BP	regulation of cell-substrate junction organization	GO:0150116	0.021342471017541626	1.6707552996652344	36	1526	10	15633	ENSSSCG00000009944,ENSSSCG00000006612,ENSSSCG00000005706,ENSSSCG00000023709,ENSSSCG00000006970,ENSSSCG00000038397,ENSSSCG00000010574,ENSSSCG00000003485,ENSSSCG00000008844,ENSSSCG00000010313
GO:BP	regulation of interferon-beta production	GO:0032648	0.021342471017541626	1.6707552996652344	36	1526	10	15633	ENSSSCG00000024771,ENSSSCG00000038879,ENSSSCG00000002525,ENSSSCG00000012252,ENSSSCG00000009704,ENSSSCG00000007143,ENSSSCG00000008388,ENSSSCG00000009622,ENSSSCG00000012117,ENSSSCG00000011436
GO:BP	regulation of small GTPase mediated signal transduction	GO:0051056	0.021342471017541626	1.6707552996652344	161	1526	28	15633	ENSSSCG00000011810,ENSSSCG00000037184,ENSSSCG00000009482,ENSSSCG00000000857,ENSSSCG00000005706,ENSSSCG00000011101,ENSSSCG00000010169,ENSSSCG00000015523,ENSSSCG00000009934,ENSSSCG00000036322,ENSSSCG00000035495,ENSSSCG00000006970,ENSSSCG00000023105,ENSSSCG00000000600,ENSSSCG00000007735,ENSSSCG00000037449,ENSSSCG00000011672,ENSSSCG00000027890,ENSSSCG00000000435,ENSSSCG00000026969,ENSSSCG00000017167,…
GO:BP	response to monosaccharide	GO:0034284	0.021551990697335495	1.6665126090791786	81	1526	17	15633	ENSSSCG00000004789,ENSSSCG00000005096,ENSSSCG00000029438,ENSSSCG00000030358,ENSSSCG00000013655,ENSSSCG00000014336,ENSSSCG00000024158,ENSSSCG00000028101,ENSSSCG00000036933,ENSSSCG00000032936,ENSSSCG00000039909,ENSSSCG00000030560,ENSSSCG00000004470,ENSSSCG00000030225,ENSSSCG00000035124,ENSSSCG00000004826,ENSSSCG00000028197
GO:BP	export from cell	GO:0140352	0.021551990697335495	1.6665126090791786	647	1526	86	15633	ENSSSCG00000013397,ENSSSCG00000038610,ENSSSCG00000005096,ENSSSCG00000023520,ENSSSCG00000000164,ENSSSCG00000005385,ENSSSCG00000004125,ENSSSCG00000027157,ENSSSCG00000006955,ENSSSCG00000015808,ENSSSCG00000034339,ENSSSCG00000011056,ENSSSCG00000006758,ENSSSCG00000024096,ENSSSCG00000024158,ENSSSCG00000027434,ENSSSCG00000028101,ENSSSCG00000016174,ENSSSCG00000006785,ENSSSCG00000010570,ENSSSCG00000037815,…
GO:BP	response to hexose	GO:0009746	0.021551990697335495	1.6665126090791786	81	1526	17	15633	ENSSSCG00000004789,ENSSSCG00000005096,ENSSSCG00000029438,ENSSSCG00000030358,ENSSSCG00000013655,ENSSSCG00000014336,ENSSSCG00000024158,ENSSSCG00000028101,ENSSSCG00000036933,ENSSSCG00000032936,ENSSSCG00000039909,ENSSSCG00000030560,ENSSSCG00000004470,ENSSSCG00000030225,ENSSSCG00000035124,ENSSSCG00000004826,ENSSSCG00000028197
GO:BP	regulation of response to wounding	GO:1903034	0.021551990697335495	1.6665126090791786	102	1526	20	15633	ENSSSCG00000004789,ENSSSCG00000010312,ENSSSCG00000025698,ENSSSCG00000017268,ENSSSCG00000010831,ENSSSCG00000015136,ENSSSCG00000023837,ENSSSCG00000006250,ENSSSCG00000011101,ENSSSCG00000002267,ENSSSCG00000000804,ENSSSCG00000022230,ENSSSCG00000042607,ENSSSCG00000009833,ENSSSCG00000038397,ENSSSCG00000007541,ENSSSCG00000011867,ENSSSCG00000016233,ENSSSCG00000013897,ENSSSCG00000006288
GO:BP	cellular response to interleukin-1	GO:0071347	0.021868180944027267	1.6601873412800476	61	1526	14	15633	ENSSSCG00000017723,ENSSSCG00000005096,ENSSSCG00000005524,ENSSSCG00000014336,ENSSSCG00000038162,ENSSSCG00000030957,ENSSSCG00000037815,ENSSSCG00000036933,ENSSSCG00000008162,ENSSSCG00000009042,ENSSSCG00000008691,ENSSSCG00000007030,ENSSSCG00000002670,ENSSSCG00000012981
GO:BP	muscle system process	GO:0003012	0.02230905094255618	1.6515189048025756	224	1526	36	15633	ENSSSCG00000011538,ENSSSCG00000010447,ENSSSCG00000009477,ENSSSCG00000037241,ENSSSCG00000017508,ENSSSCG00000009642,ENSSSCG00000034379,ENSSSCG00000036542,ENSSSCG00000016200,ENSSSCG00000037815,ENSSSCG00000029323,ENSSSCG00000000857,ENSSSCG00000017178,ENSSSCG00000000708,ENSSSCG00000015402,ENSSSCG00000035051,ENSSSCG00000013849,ENSSSCG00000031201,ENSSSCG00000027030,ENSSSCG00000001661,ENSSSCG00000008866,…
GO:BP	regulation of peptidyl-threonine phosphorylation	GO:0010799	0.022347680856150697	1.6507675393613792	25	1526	8	15633	ENSSSCG00000013658,ENSSSCG00000009482,ENSSSCG00000039393,ENSSSCG00000024096,ENSSSCG00000017178,ENSSSCG00000003017,ENSSSCG00000035216,ENSSSCG00000016432
GO:BP	aorta morphogenesis	GO:0035909	0.022347680856150697	1.6507675393613792	25	1526	8	15633	ENSSSCG00000011496,ENSSSCG00000006231,ENSSSCG00000027060,ENSSSCG00000001661,ENSSSCG00000009535,ENSSSCG00000007067,ENSSSCG00000011867,ENSSSCG00000004755
GO:BP	regulation of autophagy	GO:0010506	0.022347680856150697	1.6507675393613792	177	1526	30	15633	ENSSSCG00000017403,ENSSSCG00000005096,ENSSSCG00000010686,ENSSSCG00000008261,ENSSSCG00000034321,ENSSSCG00000029438,ENSSSCG00000024771,ENSSSCG00000038853,ENSSSCG00000016925,ENSSSCG00000034692,ENSSSCG00000024096,ENSSSCG00000037015,ENSSSCG00000037815,ENSSSCG00000007272,ENSSSCG00000009844,ENSSSCG00000009742,ENSSSCG00000038397,ENSSSCG00000003928,ENSSSCG00000035284,ENSSSCG00000032942,ENSSSCG00000008844,…
GO:BP	regulation of mitotic cell cycle	GO:0007346	0.022742063151833306	1.6431701388210103	372	1526	54	15633	ENSSSCG00000017723,ENSSSCG00000029160,ENSSSCG00000020705,ENSSSCG00000012026,ENSSSCG00000005358,ENSSSCG00000017268,ENSSSCG00000035037,ENSSSCG00000017693,ENSSSCG00000006571,ENSSSCG00000016062,ENSSSCG00000037066,ENSSSCG00000012252,ENSSSCG00000017232,ENSSSCG00000012014,ENSSSCG00000015896,ENSSSCG00000016925,ENSSSCG00000013411,ENSSSCG00000028420,ENSSSCG00000025796,ENSSSCG00000007854,ENSSSCG00000000857,…
GO:BP	regulation of neuroinflammatory response	GO:0150077	0.02277723969891036	1.6424989078322945	15	1526	6	15633	ENSSSCG00000028512,ENSSSCG00000000857,ENSSSCG00000036933,ENSSSCG00000017178,ENSSSCG00000015579,ENSSSCG00000014924
GO:BP	cellular response to lipoprotein particle stimulus	GO:0071402	0.02277723969891036	1.6424989078322945	15	1526	6	15633	ENSSSCG00000024771,ENSSSCG00000028512,ENSSSCG00000011101,ENSSSCG00000008437,ENSSSCG00000022230,ENSSSCG00000008641
GO:BP	response to muramyl dipeptide	GO:0032495	0.02277723969891036	1.6424989078322945	15	1526	6	15633	ENSSSCG00000024096,ENSSSCG00000016954,ENSSSCG00000001952,ENSSSCG00000007067,ENSSSCG00000004154,ENSSSCG00000012981
GO:BP	negative regulation of fibroblast growth factor receptor signaling pathway	GO:0040037	0.02277723969891036	1.6424989078322945	15	1526	6	15633	ENSSSCG00000004789,ENSSSCG00000009482,ENSSSCG00000011125,ENSSSCG00000036322,ENSSSCG00000013263,ENSSSCG00000006197
GO:BP	negative regulation of muscle cell apoptotic process	GO:0010656	0.02277723969891036	1.6424989078322945	15	1526	6	15633	ENSSSCG00000010686,ENSSSCG00000013659,ENSSSCG00000037815,ENSSSCG00000000857,ENSSSCG00000036285,ENSSSCG00000031537
GO:BP	regulation of biomineral tissue development	GO:0070167	0.022913936122666817	1.6399003019269867	68	1526	15	15633	ENSSSCG00000009664,ENSSSCG00000005096,ENSSSCG00000009152,ENSSSCG00000027722,ENSSSCG00000003017,ENSSSCG00000000804,ENSSSCG00000006338,ENSSSCG00000030211,ENSSSCG00000034207,ENSSSCG00000029621,ENSSSCG00000015874,ENSSSCG00000001027,ENSSSCG00000011322,ENSSSCG00000037697,ENSSSCG00000040713
GO:BP	regulation of biomineralization	GO:0110149	0.022913936122666817	1.6399003019269867	68	1526	15	15633	ENSSSCG00000009664,ENSSSCG00000005096,ENSSSCG00000009152,ENSSSCG00000027722,ENSSSCG00000003017,ENSSSCG00000000804,ENSSSCG00000006338,ENSSSCG00000030211,ENSSSCG00000034207,ENSSSCG00000029621,ENSSSCG00000015874,ENSSSCG00000001027,ENSSSCG00000011322,ENSSSCG00000037697,ENSSSCG00000040713
GO:BP	regulation of DNA-binding transcription factor activity	GO:0051090	0.023285349225676218	1.6329172442828157	265	1526	41	15633	ENSSSCG00000010575,ENSSSCG00000010219,ENSSSCG00000005524,ENSSSCG00000035037,ENSSSCG00000024771,ENSSSCG00000038500,ENSSSCG00000002525,ENSSSCG00000024096,ENSSSCG00000037815,ENSSSCG00000007039,ENSSSCG00000021206,ENSSSCG00000001009,ENSSSCG00000017178,ENSSSCG00000016954,ENSSSCG00000035078,ENSSSCG00000002867,ENSSSCG00000028947,ENSSSCG00000007143,ENSSSCG00000010548,ENSSSCG00000039707,ENSSSCG00000036509,…
GO:BP	establishment of organelle localization	GO:0051656	0.02343215916008188	1.630187691424164	257	1526	40	15633	ENSSSCG00000005096,ENSSSCG00000004587,ENSSSCG00000006105,ENSSSCG00000005385,ENSSSCG00000009482,ENSSSCG00000020895,ENSSSCG00000017232,ENSSSCG00000017728,ENSSSCG00000006214,ENSSSCG00000015710,ENSSSCG00000012104,ENSSSCG00000014913,ENSSSCG00000006250,ENSSSCG00000030425,ENSSSCG00000009043,ENSSSCG00000011101,ENSSSCG00000013020,ENSSSCG00000003379,ENSSSCG00000004969,ENSSSCG00000007272,ENSSSCG00000035051,…
GO:BP	'de novo' protein folding	GO:0006458	0.023493474374994987	1.62905275204702	20	1526	7	15633	ENSSSCG00000029160,ENSSSCG00000013784,ENSSSCG00000012007,ENSSSCG00000030368,ENSSSCG00000009177,ENSSSCG00000005601,ENSSSCG00000015140
GO:BP	'de novo' posttranslational protein folding	GO:0051084	0.023493474374994987	1.62905275204702	20	1526	7	15633	ENSSSCG00000029160,ENSSSCG00000013784,ENSSSCG00000012007,ENSSSCG00000030368,ENSSSCG00000009177,ENSSSCG00000005601,ENSSSCG00000015140
GO:BP	regulation of homotypic cell-cell adhesion	GO:0034110	0.023493474374994987	1.62905275204702	20	1526	7	15633	ENSSSCG00000017268,ENSSSCG00000032434,ENSSSCG00000015136,ENSSSCG00000006250,ENSSSCG00000022230,ENSSSCG00000009833,ENSSSCG00000016233
GO:BP	negative regulation of extrinsic apoptotic signaling pathway via death domain receptors	GO:1902042	0.023493474374994987	1.62905275204702	20	1526	7	15633	ENSSSCG00000025698,ENSSSCG00000013655,ENSSSCG00000012252,ENSSSCG00000009704,ENSSSCG00000035357,ENSSSCG00000015403,ENSSSCG00000004154
GO:BP	regulation of transforming growth factor beta receptor signaling pathway	GO:0017015	0.023558093113322874	1.6278598660019774	75	1526	16	15633	ENSSSCG00000004789,ENSSSCG00000015099,ENSSSCG00000032176,ENSSSCG00000015789,ENSSSCG00000006237,ENSSSCG00000003017,ENSSSCG00000030420,ENSSSCG00000007052,ENSSSCG00000008641,ENSSSCG00000011025,ENSSSCG00000000837,ENSSSCG00000026733,ENSSSCG00000026425,ENSSSCG00000005601,ENSSSCG00000016857,ENSSSCG00000017578
GO:BP	erythrocyte differentiation	GO:0030218	0.023558093113322874	1.6278598660019774	75	1526	16	15633	ENSSSCG00000011810,ENSSSCG00000017403,ENSSSCG00000005096,ENSSSCG00000021738,ENSSSCG00000005215,ENSSSCG00000040183,ENSSSCG00000006250,ENSSSCG00000011125,ENSSSCG00000002867,ENSSSCG00000009704,ENSSSCG00000035077,ENSSSCG00000001661,ENSSSCG00000009833,ENSSSCG00000010574,ENSSSCG00000008443,ENSSSCG00000032304
GO:BP	regulation of cell shape	GO:0008360	0.023576278388921946	1.6275247489744356	103	1526	20	15633	ENSSSCG00000017723,ENSSSCG00000009664,ENSSSCG00000017232,ENSSSCG00000026412,ENSSSCG00000022784,ENSSSCG00000021359,ENSSSCG00000006970,ENSSSCG00000012996,ENSSSCG00000000600,ENSSSCG00000038397,ENSSSCG00000022804,ENSSSCG00000015866,ENSSSCG00000012160,ENSSSCG00000009807,ENSSSCG00000004366,ENSSSCG00000006777,ENSSSCG00000008844,ENSSSCG00000000024,ENSSSCG00000033120,ENSSSCG00000039336
GO:BP	cellular protein catabolic process	GO:0044257	0.023591352463813126	1.6272471608213077	597	1526	80	15633	ENSSSCG00000009664,ENSSSCG00000029160,ENSSSCG00000013397,ENSSSCG00000005524,ENSSSCG00000039473,ENSSSCG00000016243,ENSSSCG00000038500,ENSSSCG00000025206,ENSSSCG00000004717,ENSSSCG00000032176,ENSSSCG00000028512,ENSSSCG00000009480,ENSSSCG00000017165,ENSSSCG00000035940,ENSSSCG00000008058,ENSSSCG00000036062,ENSSSCG00000015896,ENSSSCG00000008168,ENSSSCG00000021342,ENSSSCG00000014351,ENSSSCG00000007554,…
GO:BP	regulation of nervous system development	GO:0051960	0.023794371545540052	1.6235257612543141	606	1526	81	15633	ENSSSCG00000011810,ENSSSCG00000017403,ENSSSCG00000009664,ENSSSCG00000013397,ENSSSCG00000005096,ENSSSCG00000011398,ENSSSCG00000005524,ENSSSCG00000024674,ENSSSCG00000030358,ENSSSCG00000016646,ENSSSCG00000009477,ENSSSCG00000036136,ENSSSCG00000025194,ENSSSCG00000036002,ENSSSCG00000028512,ENSSSCG00000026412,ENSSSCG00000010224,ENSSSCG00000008406,ENSSSCG00000035176,ENSSSCG00000016174,ENSSSCG00000006785,…
GO:BP	erythrocyte homeostasis	GO:0034101	0.023833279773199535	1.6228161889002615	82	1526	17	15633	ENSSSCG00000011810,ENSSSCG00000017403,ENSSSCG00000005096,ENSSSCG00000021738,ENSSSCG00000005215,ENSSSCG00000040183,ENSSSCG00000006250,ENSSSCG00000011125,ENSSSCG00000002867,ENSSSCG00000009704,ENSSSCG00000035077,ENSSSCG00000001661,ENSSSCG00000009833,ENSSSCG00000010574,ENSSSCG00000003914,ENSSSCG00000008443,ENSSSCG00000032304
GO:BP	bone mineralization	GO:0030282	0.023833279773199535	1.6228161889002615	82	1526	17	15633	ENSSSCG00000030042,ENSSSCG00000009664,ENSSSCG00000005096,ENSSSCG00000009152,ENSSSCG00000000857,ENSSSCG00000027722,ENSSSCG00000003017,ENSSSCG00000000804,ENSSSCG00000027480,ENSSSCG00000006338,ENSSSCG00000030211,ENSSSCG00000029621,ENSSSCG00000015874,ENSSSCG00000001027,ENSSSCG00000011322,ENSSSCG00000037697,ENSSSCG00000040713
GO:BP	regulation of proteasomal ubiquitin-dependent protein catabolic process	GO:0032434	0.023833279773199535	1.6228161889002615	82	1526	17	15633	ENSSSCG00000029160,ENSSSCG00000038500,ENSSSCG00000025206,ENSSSCG00000007554,ENSSSCG00000014435,ENSSSCG00000008437,ENSSSCG00000025053,ENSSSCG00000002841,ENSSSCG00000039862,ENSSSCG00000006066,ENSSSCG00000003928,ENSSSCG00000011340,ENSSSCG00000001924,ENSSSCG00000028228,ENSSSCG00000034265,ENSSSCG00000002340,ENSSSCG00000016857
GO:BP	organic substance catabolic process	GO:1901575	0.02392925066262988	1.6210709009762114	1426	1526	171	15633	ENSSSCG00000024596,ENSSSCG00000017403,ENSSSCG00000007469,ENSSSCG00000009664,ENSSSCG00000029160,ENSSSCG00000013397,ENSSSCG00000005096,ENSSSCG00000039745,ENSSSCG00000040735,ENSSSCG00000008261,ENSSSCG00000005524,ENSSSCG00000013297,ENSSSCG00000029438,ENSSSCG00000030358,ENSSSCG00000027806,ENSSSCG00000039473,ENSSSCG00000016243,ENSSSCG00000011297,ENSSSCG00000038500,ENSSSCG00000005102,ENSSSCG00000025206,…
GO:BP	determination of heart left/right asymmetry	GO:0061371	0.024182234665344218	1.6165035687364244	49	1526	12	15633	ENSSSCG00000005096,ENSSSCG00000011226,ENSSSCG00000027060,ENSSSCG00000001661,ENSSSCG00000006256,ENSSSCG00000011941,ENSSSCG00000036285,ENSSSCG00000026367,ENSSSCG00000004166,ENSSSCG00000003021,ENSSSCG00000002340,ENSSSCG00000031537
GO:BP	positive regulation of protein localization to nucleus	GO:1900182	0.024182234665344218	1.6165035687364244	49	1526	12	15633	ENSSSCG00000010686,ENSSSCG00000029438,ENSSSCG00000037815,ENSSSCG00000003017,ENSSSCG00000007143,ENSSSCG00000009692,ENSSSCG00000015067,ENSSSCG00000022479,ENSSSCG00000033299,ENSSSCG00000040961,ENSSSCG00000002340,ENSSSCG00000034096
GO:BP	positive regulation of macroautophagy	GO:0016239	0.024182234665344218	1.6165035687364244	49	1526	12	15633	ENSSSCG00000005096,ENSSSCG00000010686,ENSSSCG00000029438,ENSSSCG00000024096,ENSSSCG00000037015,ENSSSCG00000009844,ENSSSCG00000008844,ENSSSCG00000009389,ENSSSCG00000025455,ENSSSCG00000010824,ENSSSCG00000015695,ENSSSCG00000004390
GO:BP	cell junction organization	GO:0034330	0.024182234665344218	1.6165035687364244	416	1526	59	15633	ENSSSCG00000017668,ENSSSCG00000011398,ENSSSCG00000017268,ENSSSCG00000005524,ENSSSCG00000010133,ENSSSCG00000005494,ENSSSCG00000000293,ENSSSCG00000009944,ENSSSCG00000003471,ENSSSCG00000032613,ENSSSCG00000038706,ENSSSCG00000041667,ENSSSCG00000016174,ENSSSCG00000026383,ENSSSCG00000006785,ENSSSCG00000007039,ENSSSCG00000021206,ENSSSCG00000021306,ENSSSCG00000006612,ENSSSCG00000005706,ENSSSCG00000000559,…
GO:BP	neural crest cell differentiation	GO:0014033	0.024615694003767005	1.6087879154160034	62	1526	14	15633	ENSSSCG00000033669,ENSSSCG00000005096,ENSSSCG00000011398,ENSSSCG00000009944,ENSSSCG00000009477,ENSSSCG00000035176,ENSSSCG00000016174,ENSSSCG00000026383,ENSSSCG00000011440,ENSSSCG00000035495,ENSSSCG00000007067,ENSSSCG00000010576,ENSSSCG00000015874,ENSSSCG00000031537
GO:BP	embryo development ending in birth or egg hatching	GO:0009792	0.02504961492378804	1.6011989459547946	494	1526	68	15633	ENSSSCG00000030165,ENSSSCG00000004092,ENSSSCG00000033669,ENSSSCG00000005096,ENSSSCG00000009112,ENSSSCG00000023520,ENSSSCG00000021597,ENSSSCG00000012583,ENSSSCG00000011226,ENSSSCG00000003471,ENSSSCG00000032613,ENSSSCG00000006337,ENSSSCG00000026412,ENSSSCG00000006051,ENSSSCG00000025796,ENSSSCG00000006132,ENSSSCG00000000857,ENSSSCG00000011125,ENSSSCG00000005706,ENSSSCG00000011101,ENSSSCG00000037561,…
GO:BP	cellular response to hydrogen peroxide	GO:0070301	0.02504961492378804	1.6011989459547946	43	1526	11	15633	ENSSSCG00000005385,ENSSSCG00000036560,ENSSSCG00000001009,ENSSSCG00000017178,ENSSSCG00000005706,ENSSSCG00000023105,ENSSSCG00000015403,ENSSSCG00000004154,ENSSSCG00000001810,ENSSSCG00000022714,ENSSSCG00000012981
GO:BP	negative regulation of wound healing	GO:0061045	0.02504961492378804	1.6011989459547946	43	1526	11	15633	ENSSSCG00000004789,ENSSSCG00000010312,ENSSSCG00000025698,ENSSSCG00000010831,ENSSSCG00000015136,ENSSSCG00000023837,ENSSSCG00000022230,ENSSSCG00000042607,ENSSSCG00000009833,ENSSSCG00000007541,ENSSSCG00000016233
GO:BP	positive regulation of lipid biosynthetic process	GO:0046889	0.02514899008625672	1.5994794503206688	37	1526	10	15633	ENSSSCG00000024149,ENSSSCG00000028512,ENSSSCG00000036933,ENSSSCG00000030425,ENSSSCG00000015579,ENSSSCG00000025447,ENSSSCG00000013328,ENSSSCG00000011110,ENSSSCG00000001027,ENSSSCG00000030921
GO:BP	interferon-beta production	GO:0032608	0.02514899008625672	1.5994794503206688	37	1526	10	15633	ENSSSCG00000024771,ENSSSCG00000038879,ENSSSCG00000002525,ENSSSCG00000012252,ENSSSCG00000009704,ENSSSCG00000007143,ENSSSCG00000008388,ENSSSCG00000009622,ENSSSCG00000012117,ENSSSCG00000011436
GO:BP	negative regulation of coagulation	GO:0050819	0.02514899008625672	1.5994794503206688	37	1526	10	15633	ENSSSCG00000004789,ENSSSCG00000010312,ENSSSCG00000025698,ENSSSCG00000015136,ENSSSCG00000022230,ENSSSCG00000009097,ENSSSCG00000042607,ENSSSCG00000009833,ENSSSCG00000007541,ENSSSCG00000016233
GO:BP	biomineral tissue development	GO:0031214	0.025158820928401278	1.5993097160204048	111	1526	21	15633	ENSSSCG00000030042,ENSSSCG00000009664,ENSSSCG00000005096,ENSSSCG00000009152,ENSSSCG00000032288,ENSSSCG00000000857,ENSSSCG00000027722,ENSSSCG00000009216,ENSSSCG00000003017,ENSSSCG00000000804,ENSSSCG00000027480,ENSSSCG00000006338,ENSSSCG00000030211,ENSSSCG00000034207,ENSSSCG00000029621,ENSSSCG00000015125,ENSSSCG00000015874,ENSSSCG00000001027,ENSSSCG00000011322,ENSSSCG00000037697,ENSSSCG00000040713
GO:BP	biomineralization	GO:0110148	0.025158820928401278	1.5993097160204048	111	1526	21	15633	ENSSSCG00000030042,ENSSSCG00000009664,ENSSSCG00000005096,ENSSSCG00000009152,ENSSSCG00000032288,ENSSSCG00000000857,ENSSSCG00000027722,ENSSSCG00000009216,ENSSSCG00000003017,ENSSSCG00000000804,ENSSSCG00000027480,ENSSSCG00000006338,ENSSSCG00000030211,ENSSSCG00000034207,ENSSSCG00000029621,ENSSSCG00000015125,ENSSSCG00000015874,ENSSSCG00000001027,ENSSSCG00000011322,ENSSSCG00000037697,ENSSSCG00000040713
GO:BP	negative regulation of cellular response to growth factor stimulus	GO:0090288	0.025844445811512587	1.587632776074448	104	1526	20	15633	ENSSSCG00000007469,ENSSSCG00000004789,ENSSSCG00000005524,ENSSSCG00000009482,ENSSSCG00000015099,ENSSSCG00000032176,ENSSSCG00000015789,ENSSSCG00000011125,ENSSSCG00000005706,ENSSSCG00000030420,ENSSSCG00000036322,ENSSSCG00000008641,ENSSSCG00000013263,ENSSSCG00000037102,ENSSSCG00000008522,ENSSSCG00000000837,ENSSSCG00000026733,ENSSSCG00000026425,ENSSSCG00000005601,ENSSSCG00000006197
GO:BP	regulation of cellular response to transforming growth factor beta stimulus	GO:1903844	0.026338989015743764	1.579400898824125	76	1526	16	15633	ENSSSCG00000004789,ENSSSCG00000015099,ENSSSCG00000032176,ENSSSCG00000015789,ENSSSCG00000006237,ENSSSCG00000003017,ENSSSCG00000030420,ENSSSCG00000007052,ENSSSCG00000008641,ENSSSCG00000011025,ENSSSCG00000000837,ENSSSCG00000026733,ENSSSCG00000026425,ENSSSCG00000005601,ENSSSCG00000016857,ENSSSCG00000017578
GO:BP	peptidyl-threonine phosphorylation	GO:0018107	0.026338989015743764	1.579400898824125	76	1526	16	15633	ENSSSCG00000017268,ENSSSCG00000013658,ENSSSCG00000009482,ENSSSCG00000011226,ENSSSCG00000039393,ENSSSCG00000025401,ENSSSCG00000024096,ENSSSCG00000017178,ENSSSCG00000003017,ENSSSCG00000035216,ENSSSCG00000010380,ENSSSCG00000009742,ENSSSCG00000027197,ENSSSCG00000015874,ENSSSCG00000026733,ENSSSCG00000016432
GO:BP	lipid storage	GO:0019915	0.026432038116589004	1.577869348080492	56	1526	13	15633	ENSSSCG00000035863,ENSSSCG00000000164,ENSSSCG00000011297,ENSSSCG00000021738,ENSSSCG00000037815,ENSSSCG00000006979,ENSSSCG00000030123,ENSSSCG00000001539,ENSSSCG00000001952,ENSSSCG00000021464,ENSSSCG00000021038,ENSSSCG00000030921,ENSSSCG00000031876
GO:BP	regulation of blood coagulation	GO:0030193	0.026432038116589004	1.577869348080492	56	1526	13	15633	ENSSSCG00000004789,ENSSSCG00000010312,ENSSSCG00000025698,ENSSSCG00000017268,ENSSSCG00000015136,ENSSSCG00000006250,ENSSSCG00000000804,ENSSSCG00000022230,ENSSSCG00000042607,ENSSSCG00000009833,ENSSSCG00000007541,ENSSSCG00000016233,ENSSSCG00000006288
GO:BP	cardiocyte differentiation	GO:0035051	0.026490383738773774	1.5769117504825028	83	1526	17	15633	ENSSSCG00000035037,ENSSSCG00000031988,ENSSSCG00000000857,ENSSSCG00000009867,ENSSSCG00000011101,ENSSSCG00000027060,ENSSSCG00000001661,ENSSSCG00000009535,ENSSSCG00000006256,ENSSSCG00000007067,ENSSSCG00000017063,ENSSSCG00000004366,ENSSSCG00000036285,ENSSSCG00000015874,ENSSSCG00000031537,ENSSSCG00000006496,ENSSSCG00000011090
GO:BP	peptidyl-threonine modification	GO:0018210	0.026490383738773774	1.5769117504825028	83	1526	17	15633	ENSSSCG00000017268,ENSSSCG00000013658,ENSSSCG00000009482,ENSSSCG00000011226,ENSSSCG00000039393,ENSSSCG00000025401,ENSSSCG00000024096,ENSSSCG00000017178,ENSSSCG00000003017,ENSSSCG00000002306,ENSSSCG00000035216,ENSSSCG00000010380,ENSSSCG00000009742,ENSSSCG00000027197,ENSSSCG00000015874,ENSSSCG00000026733,ENSSSCG00000016432
GO:BP	regulation of epithelial cell differentiation	GO:0030856	0.026490383738773774	1.5769117504825028	90	1526	18	15633	ENSSSCG00000030165,ENSSSCG00000035774,ENSSSCG00000013397,ENSSSCG00000025698,ENSSSCG00000013658,ENSSSCG00000011125,ENSSSCG00000035790,ENSSSCG00000000708,ENSSSCG00000011704,ENSSSCG00000011025,ENSSSCG00000036787,ENSSSCG00000007067,ENSSSCG00000008522,ENSSSCG00000007030,ENSSSCG00000001027,ENSSSCG00000010313,ENSSSCG00000004166,ENSSSCG00000040961
GO:BP	RNA processing	GO:0006396	0.026533919042650105	1.5761986002665374	680	1526	89	15633	ENSSSCG00000008635,ENSSSCG00000029352,ENSSSCG00000015428,ENSSSCG00000009868,ENSSSCG00000006571,ENSSSCG00000028638,ENSSSCG00000000696,ENSSSCG00000006727,ENSSSCG00000005217,ENSSSCG00000012823,ENSSSCG00000010990,ENSSSCG00000005935,ENSSSCG00000005941,ENSSSCG00000004394,ENSSSCG00000002753,ENSSSCG00000015712,ENSSSCG00000006214,ENSSSCG00000037815,ENSSSCG00000034814,ENSSSCG00000034203,ENSSSCG00000007342,…
GO:BP	interleukin-6-mediated signaling pathway	GO:0070102	0.026675223438236688	1.5738919341307902	11	1526	5	15633	ENSSSCG00000017403,ENSSSCG00000021738,ENSSSCG00000016916,ENSSSCG00000027628,ENSSSCG00000002866
GO:BP	posttranslational protein targeting to endoplasmic reticulum membrane	GO:0006620	0.026675223438236688	1.5738919341307902	11	1526	5	15633	ENSSSCG00000007272,ENSSSCG00000005601,ENSSSCG00000037381,ENSSSCG00000011621,ENSSSCG00000004382
GO:BP	regulation of protein kinase C signaling	GO:0090036	0.026675223438236688	1.5738919341307902	11	1526	5	15633	ENSSSCG00000030425,ENSSSCG00000035078,ENSSSCG00000031733,ENSSSCG00000035445,ENSSSCG00000014007
GO:BP	positive regulation of SMAD protein signal transduction	GO:0060391	0.026675223438236688	1.5738919341307902	11	1526	5	15633	ENSSSCG00000005215,ENSSSCG00000003017,ENSSSCG00000007804,ENSSSCG00000001027,ENSSSCG00000016857
GO:BP	negative regulation of growth	GO:0045926	0.026675223438236688	1.5738919341307902	149	1526	26	15633	ENSSSCG00000011810,ENSSSCG00000005096,ENSSSCG00000011398,ENSSSCG00000029438,ENSSSCG00000016646,ENSSSCG00000010831,ENSSSCG00000012252,ENSSSCG00000032115,ENSSSCG00000022168,ENSSSCG00000034692,ENSSSCG00000035176,ENSSSCG00000007854,ENSSSCG00000009867,ENSSSCG00000030425,ENSSSCG00000001009,ENSSSCG00000011440,ENSSSCG00000003017,ENSSSCG00000001565,ENSSSCG00000023709,ENSSSCG00000035077,ENSSSCG00000038397,…
GO:BP	nucleotide-binding domain, leucine rich repeat containing receptor signaling pathway	GO:0035872	0.026675223438236688	1.5738919341307902	11	1526	5	15633	ENSSSCG00000024096,ENSSSCG00000016954,ENSSSCG00000001952,ENSSSCG00000004154,ENSSSCG00000012981
GO:BP	positive regulation of vascular associated smooth muscle cell migration	GO:1904754	0.026775721269117224	1.5722588215613333	7	1526	4	15633	ENSSSCG00000012026,ENSSSCG00000005385,ENSSSCG00000003818,ENSSSCG00000025602
GO:BP	endothelin receptor signaling pathway	GO:0086100	0.026775721269117224	1.5722588215613333	7	1526	4	15633	ENSSSCG00000009664,ENSSSCG00000009477,ENSSSCG00000028878,ENSSSCG00000006893
GO:BP	response to nitrogen compound	GO:1901698	0.026775721269117224	1.5722588215613333	592	1526	79	15633	ENSSSCG00000015334,ENSSSCG00000017403,ENSSSCG00000007469,ENSSSCG00000010247,ENSSSCG00000038610,ENSSSCG00000029438,ENSSSCG00000000164,ENSSSCG00000005385,ENSSSCG00000013655,ENSSSCG00000024771,ENSSSCG00000016243,ENSSSCG00000014336,ENSSSCG00000004717,ENSSSCG00000021738,ENSSSCG00000028512,ENSSSCG00000017232,ENSSSCG00000005215,ENSSSCG00000006277,ENSSSCG00000034692,ENSSSCG00000024096,ENSSSCG00000013659,…
GO:BP	negative regulation of phosphatidylinositol 3-kinase signaling	GO:0014067	0.026775721269117224	1.5722588215613333	7	1526	4	15633	ENSSSCG00000005524,ENSSSCG00000010026,ENSSSCG00000017232,ENSSSCG00000016233
GO:BP	regulation of GTPase activity	GO:0043087	0.026775721269117224	1.5722588215613333	334	1526	49	15633	ENSSSCG00000011810,ENSSSCG00000017723,ENSSSCG00000005524,ENSSSCG00000000512,ENSSSCG00000009944,ENSSSCG00000037241,ENSSSCG00000008238,ENSSSCG00000023956,ENSSSCG00000009482,ENSSSCG00000003471,ENSSSCG00000026412,ENSSSCG00000038853,ENSSSCG00000038162,ENSSSCG00000034692,ENSSSCG00000006335,ENSSSCG00000018058,ENSSSCG00000014913,ENSSSCG00000039986,ENSSSCG00000006612,ENSSSCG00000011101,ENSSSCG00000035078,…
GO:BP	organonitrogen compound catabolic process	GO:1901565	0.027205944559612092	1.5653361912833057	924	1526	116	15633	ENSSSCG00000009664,ENSSSCG00000029160,ENSSSCG00000013397,ENSSSCG00000039745,ENSSSCG00000040735,ENSSSCG00000005524,ENSSSCG00000013297,ENSSSCG00000030358,ENSSSCG00000027806,ENSSSCG00000039473,ENSSSCG00000016243,ENSSSCG00000038500,ENSSSCG00000025206,ENSSSCG00000004717,ENSSSCG00000032176,ENSSSCG00000028512,ENSSSCG00000009480,ENSSSCG00000017165,ENSSSCG00000035940,ENSSSCG00000016971,ENSSSCG00000014187,…
GO:BP	proteolysis	GO:0006508	0.02729855198985574	1.5638603888381315	1376	1526	165	15633	ENSSSCG00000026940,ENSSSCG00000014997,ENSSSCG00000017403,ENSSSCG00000004789,ENSSSCG00000010312,ENSSSCG00000009664,ENSSSCG00000029160,ENSSSCG00000012026,ENSSSCG00000013397,ENSSSCG00000025698,ENSSSCG00000023630,ENSSSCG00000008504,ENSSSCG00000006359,ENSSSCG00000023520,ENSSSCG00000005524,ENSSSCG00000013297,ENSSSCG00000010026,ENSSSCG00000003458,ENSSSCG00000004890,ENSSSCG00000039473,ENSSSCG00000016243,…
GO:BP	chordate embryonic development	GO:0043009	0.0275209886152958	1.5603359693298406	488	1526	67	15633	ENSSSCG00000030165,ENSSSCG00000004092,ENSSSCG00000033669,ENSSSCG00000005096,ENSSSCG00000009112,ENSSSCG00000023520,ENSSSCG00000021597,ENSSSCG00000011226,ENSSSCG00000003471,ENSSSCG00000032613,ENSSSCG00000006337,ENSSSCG00000026412,ENSSSCG00000006051,ENSSSCG00000025796,ENSSSCG00000006132,ENSSSCG00000000857,ENSSSCG00000011125,ENSSSCG00000005706,ENSSSCG00000011101,ENSSSCG00000037561,ENSSSCG00000003017,…
GO:BP	cellular carbohydrate metabolic process	GO:0044262	0.0275209886152958	1.5603359693298406	196	1526	32	15633	ENSSSCG00000015334,ENSSSCG00000017403,ENSSSCG00000007465,ENSSSCG00000009664,ENSSSCG00000011133,ENSSSCG00000021597,ENSSSCG00000008261,ENSSSCG00000029438,ENSSSCG00000035037,ENSSSCG00000000164,ENSSSCG00000003239,ENSSSCG00000012315,ENSSSCG00000021738,ENSSSCG00000016200,ENSSSCG00000008374,ENSSSCG00000000857,ENSSSCG00000036933,ENSSSCG00000036832,ENSSSCG00000016050,ENSSSCG00000016916,ENSSSCG00000006009,…
GO:BP	regulation of Rho protein signal transduction	GO:0035023	0.027600336451823183	1.5590856237942161	63	1526	14	15633	ENSSSCG00000011810,ENSSSCG00000037184,ENSSSCG00000005706,ENSSSCG00000011101,ENSSSCG00000009934,ENSSSCG00000006970,ENSSSCG00000023105,ENSSSCG00000000600,ENSSSCG00000000435,ENSSSCG00000023419,ENSSSCG00000021284,ENSSSCG00000030921,ENSSSCG00000017578,ENSSSCG00000013876
GO:BP	positive regulation of proteasomal ubiquitin-dependent protein catabolic process	GO:0032436	0.02769112188131449	1.557659448841124	50	1526	12	15633	ENSSSCG00000029160,ENSSSCG00000038500,ENSSSCG00000025206,ENSSSCG00000007554,ENSSSCG00000014435,ENSSSCG00000008437,ENSSSCG00000039862,ENSSSCG00000006066,ENSSSCG00000003928,ENSSSCG00000001924,ENSSSCG00000002340,ENSSSCG00000016857
GO:BP	respiratory tube development	GO:0030323	0.02786660159100821	1.5549159914684108	127	1526	23	15633	ENSSSCG00000035774,ENSSSCG00000033669,ENSSSCG00000023520,ENSSSCG00000009482,ENSSSCG00000011226,ENSSSCG00000009867,ENSSSCG00000036832,ENSSSCG00000014007,ENSSSCG00000001661,ENSSSCG00000007248,ENSSSCG00000026969,ENSSSCG00000026425,ENSSSCG00000004192,ENSSSCG00000005021,ENSSSCG00000035969,ENSSSCG00000000087,ENSSSCG00000002866,ENSSSCG00000008443,ENSSSCG00000013897,ENSSSCG00000026722,ENSSSCG00000040961,…
GO:BP	positive regulation of leukocyte differentiation	GO:1902107	0.02802793672531087	1.5524088716222808	105	1526	20	15633	ENSSSCG00000011810,ENSSSCG00000005358,ENSSSCG00000009630,ENSSSCG00000012713,ENSSSCG00000038500,ENSSSCG00000010831,ENSSSCG00000011226,ENSSSCG00000035537,ENSSSCG00000024096,ENSSSCG00000028101,ENSSSCG00000001009,ENSSSCG00000011125,ENSSSCG00000002135,ENSSSCG00000003017,ENSSSCG00000008437,ENSSSCG00000027480,ENSSSCG00000035495,ENSSSCG00000037449,ENSSSCG00000011322,ENSSSCG00000040961
GO:BP	positive regulation of protein ubiquitination	GO:0031398	0.028640425777491287	1.5430205299591369	70	1526	15	15633	ENSSSCG00000000164,ENSSSCG00000024771,ENSSSCG00000009480,ENSSSCG00000012252,ENSSSCG00000014156,ENSSSCG00000024096,ENSSSCG00000007854,ENSSSCG00000017178,ENSSSCG00000028947,ENSSSCG00000016835,ENSSSCG00000031970,ENSSSCG00000039862,ENSSSCG00000026536,ENSSSCG00000016865,ENSSSCG00000005601
GO:BP	regulation of proteasomal protein catabolic process	GO:0061136	0.02904587161301957	1.5369155866160498	120	1526	22	15633	ENSSSCG00000029160,ENSSSCG00000005524,ENSSSCG00000038500,ENSSSCG00000025206,ENSSSCG00000014351,ENSSSCG00000007554,ENSSSCG00000014435,ENSSSCG00000008437,ENSSSCG00000025053,ENSSSCG00000003256,ENSSSCG00000002841,ENSSSCG00000039862,ENSSSCG00000006066,ENSSSCG00000034197,ENSSSCG00000003928,ENSSSCG00000011340,ENSSSCG00000001924,ENSSSCG00000015659,ENSSSCG00000028228,ENSSSCG00000034265,ENSSSCG00000002340,…
GO:BP	regulation of toll-like receptor signaling pathway	GO:0034121	0.0290617274122486	1.5366785750582588	44	1526	11	15633	ENSSSCG00000005524,ENSSSCG00000030358,ENSSSCG00000012252,ENSSSCG00000022845,ENSSSCG00000006250,ENSSSCG00000036933,ENSSSCG00000028947,ENSSSCG00000009042,ENSSSCG00000004154,ENSSSCG00000031441,ENSSSCG00000011436
GO:BP	negative regulation of cellular amide metabolic process	GO:0034249	0.02909522989861874	1.5361782068394636	91	1526	18	15633	ENSSSCG00000017403,ENSSSCG00000015428,ENSSSCG00000029438,ENSSSCG00000012252,ENSSSCG00000005935,ENSSSCG00000037815,ENSSSCG00000007039,ENSSSCG00000028420,ENSSSCG00000000857,ENSSSCG00000017178,ENSSSCG00000004294,ENSSSCG00000034373,ENSSSCG00000023408,ENSSSCG00000017832,ENSSSCG00000036996,ENSSSCG00000032220,ENSSSCG00000000078,ENSSSCG00000034448
GO:BP	maturation of 5.8S rRNA	GO:0000460	0.029277982664882032	1.533458850690581	32	1526	9	15633	ENSSSCG00000005217,ENSSSCG00000006214,ENSSSCG00000032024,ENSSSCG00000017288,ENSSSCG00000030253,ENSSSCG00000036947,ENSSSCG00000010010,ENSSSCG00000027846,ENSSSCG00000016116
GO:BP	response to inorganic substance	GO:0010035	0.029466245268398736	1.5306752005295892	237	1526	37	15633	ENSSSCG00000004789,ENSSSCG00000005096,ENSSSCG00000015282,ENSSSCG00000035715,ENSSSCG00000005385,ENSSSCG00000027157,ENSSSCG00000015808,ENSSSCG00000036560,ENSSSCG00000006277,ENSSSCG00000006758,ENSSSCG00000001611,ENSSSCG00000037815,ENSSSCG00000007039,ENSSSCG00000001009,ENSSSCG00000017178,ENSSSCG00000005706,ENSSSCG00000003941,ENSSSCG00000021534,ENSSSCG00000010548,ENSSSCG00000016117,ENSSSCG00000010380,…
GO:BP	actin filament depolymerization	GO:0030042	0.029685248416914684	1.527459312389132	38	1526	10	15633	ENSSSCG00000004412,ENSSSCG00000000770,ENSSSCG00000013410,ENSSSCG00000031201,ENSSSCG00000000600,ENSSSCG00000010621,ENSSSCG00000005366,ENSSSCG00000012974,ENSSSCG00000032269,ENSSSCG00000038508
GO:BP	rRNA methylation	GO:0031167	0.02985790714184513	1.5249406369526577	21	1526	7	15633	ENSSSCG00000000696,ENSSSCG00000017288,ENSSSCG00000030510,ENSSSCG00000017832,ENSSSCG00000023775,ENSSSCG00000038280,ENSSSCG00000031990
GO:BP	regulation of hemostasis	GO:1900046	0.02993773096140429	1.5237811187653199	57	1526	13	15633	ENSSSCG00000004789,ENSSSCG00000010312,ENSSSCG00000025698,ENSSSCG00000017268,ENSSSCG00000015136,ENSSSCG00000006250,ENSSSCG00000000804,ENSSSCG00000022230,ENSSSCG00000042607,ENSSSCG00000009833,ENSSSCG00000007541,ENSSSCG00000016233,ENSSSCG00000006288
GO:BP	myeloid leukocyte migration	GO:0097529	0.030417383387476377	1.5168781482467497	128	1526	23	15633	ENSSSCG00000017723,ENSSSCG00000009664,ENSSSCG00000025698,ENSSSCG00000009477,ENSSSCG00000016991,ENSSSCG00000008959,ENSSSCG00000038162,ENSSSCG00000006250,ENSSSCG00000008162,ENSSSCG00000014117,ENSSSCG00000012131,ENSSSCG00000001695,ENSSSCG00000015770,ENSSSCG00000013410,ENSSSCG00000000804,ENSSSCG00000022230,ENSSSCG00000003805,ENSSSCG00000016184,ENSSSCG00000010290,ENSSSCG00000024439,ENSSSCG00000000765,…
GO:BP	negative regulation of muscle contraction	GO:0045932	0.030417383387476377	1.5168781482467497	16	1526	6	15633	ENSSSCG00000037241,ENSSSCG00000037815,ENSSSCG00000029323,ENSSSCG00000035051,ENSSSCG00000008866,ENSSSCG00000025602
GO:BP	apoptotic process involved in morphogenesis	GO:0060561	0.030417383387476377	1.5168781482467497	16	1526	6	15633	ENSSSCG00000000708,ENSSSCG00000016140,ENSSSCG00000036285,ENSSSCG00000002555,ENSSSCG00000029538,ENSSSCG00000031537
GO:BP	positive regulation of hydrolase activity	GO:0051345	0.03076509070318541	1.5119418001652636	482	1526	66	15633	ENSSSCG00000026940,ENSSSCG00000014997,ENSSSCG00000017403,ENSSSCG00000017723,ENSSSCG00000005524,ENSSSCG00000000512,ENSSSCG00000015282,ENSSSCG00000024674,ENSSSCG00000009944,ENSSSCG00000037241,ENSSSCG00000011297,ENSSSCG00000008238,ENSSSCG00000023956,ENSSSCG00000013784,ENSSSCG00000012252,ENSSSCG00000003471,ENSSSCG00000038162,ENSSSCG00000024096,ENSSSCG00000016174,ENSSSCG00000006335,ENSSSCG00000018058,…
GO:BP	Rho protein signal transduction	GO:0007266	0.03087988727733346	1.5103242936640675	106	1526	20	15633	ENSSSCG00000011810,ENSSSCG00000037184,ENSSSCG00000005706,ENSSSCG00000011101,ENSSSCG00000009934,ENSSSCG00000021359,ENSSSCG00000006970,ENSSSCG00000012996,ENSSSCG00000023105,ENSSSCG00000000600,ENSSSCG00000022804,ENSSSCG00000009807,ENSSSCG00000000435,ENSSSCG00000006777,ENSSSCG00000023419,ENSSSCG00000021284,ENSSSCG00000030921,ENSSSCG00000039336,ENSSSCG00000017578,ENSSSCG00000013876
GO:BP	positive regulation of ossification	GO:0045778	0.03146953174681886	1.5021097191549604	64	1526	14	15633	ENSSSCG00000032367,ENSSSCG00000006051,ENSSSCG00000000857,ENSSSCG00000003017,ENSSSCG00000000804,ENSSSCG00000016916,ENSSSCG00000006338,ENSSSCG00000032566,ENSSSCG00000007067,ENSSSCG00000034207,ENSSSCG00000029621,ENSSSCG00000015874,ENSSSCG00000001027,ENSSSCG00000002866
GO:BP	leukocyte migration	GO:0050900	0.03148241307135884	1.5019319871321752	230	1526	36	15633	ENSSSCG00000017723,ENSSSCG00000009664,ENSSSCG00000025698,ENSSSCG00000013655,ENSSSCG00000009477,ENSSSCG00000016991,ENSSSCG00000008959,ENSSSCG00000038162,ENSSSCG00000014310,ENSSSCG00000006250,ENSSSCG00000008162,ENSSSCG00000014117,ENSSSCG00000012131,ENSSSCG00000011125,ENSSSCG00000001695,ENSSSCG00000011101,ENSSSCG00000015770,ENSSSCG00000013410,ENSSSCG00000000804,ENSSSCG00000022230,ENSSSCG00000003805,…
GO:BP	wound healing	GO:0042060	0.03159032554137607	1.5004458986249307	206	1526	33	15633	ENSSSCG00000004789,ENSSSCG00000010312,ENSSSCG00000025698,ENSSSCG00000005096,ENSSSCG00000037184,ENSSSCG00000017268,ENSSSCG00000013297,ENSSSCG00000000293,ENSSSCG00000010831,ENSSSCG00000015136,ENSSSCG00000023837,ENSSSCG00000016174,ENSSSCG00000006250,ENSSSCG00000008103,ENSSSCG00000011101,ENSSSCG00000000804,ENSSSCG00000022230,ENSSSCG00000008641,ENSSSCG00000001539,ENSSSCG00000001661,ENSSSCG00000042607,…
GO:BP	negative regulation of response to wounding	GO:1903035	0.032162758962791596	1.492646703986925	51	1526	12	15633	ENSSSCG00000004789,ENSSSCG00000010312,ENSSSCG00000025698,ENSSSCG00000010831,ENSSSCG00000015136,ENSSSCG00000023837,ENSSSCG00000002267,ENSSSCG00000022230,ENSSSCG00000042607,ENSSSCG00000009833,ENSSSCG00000007541,ENSSSCG00000016233
GO:BP	positive regulation of receptor signaling pathway via JAK-STAT	GO:0046427	0.032162758962791596	1.492646703986925	51	1526	12	15633	ENSSSCG00000009664,ENSSSCG00000005215,ENSSSCG00000041289,ENSSSCG00000006250,ENSSSCG00000000857,ENSSSCG00000000708,ENSSSCG00000035078,ENSSSCG00000016916,ENSSSCG00000008842,ENSSSCG00000013766,ENSSSCG00000027628,ENSSSCG00000040961
GO:BP	cellular response to reactive oxygen species	GO:0034614	0.03273032238048111	1.4850497170453563	78	1526	16	15633	ENSSSCG00000035715,ENSSSCG00000005385,ENSSSCG00000036560,ENSSSCG00000001009,ENSSSCG00000017178,ENSSSCG00000005706,ENSSSCG00000003941,ENSSSCG00000010548,ENSSSCG00000010380,ENSSSCG00000023105,ENSSSCG00000015403,ENSSSCG00000004154,ENSSSCG00000001810,ENSSSCG00000003914,ENSSSCG00000022714,ENSSSCG00000012981
GO:BP	negative regulation of cell activation	GO:0050866	0.033259144657654054	1.47808892394505	129	1526	23	15633	ENSSSCG00000011810,ENSSSCG00000015136,ENSSSCG00000021738,ENSSSCG00000028512,ENSSSCG00000036560,ENSSSCG00000037815,ENSSSCG00000007039,ENSSSCG00000006250,ENSSSCG00000036933,ENSSSCG00000008103,ENSSSCG00000003017,ENSSSCG00000008437,ENSSSCG00000028947,ENSSSCG00000022230,ENSSSCG00000009833,ENSSSCG00000007735,ENSSSCG00000034207,ENSSSCG00000007541,ENSSSCG00000016233,ENSSSCG00000004154,ENSSSCG00000003741,…
GO:BP	regulation of cell growth	GO:0001558	0.03391377039268057	1.4696239244740708	215	1526	34	15633	ENSSSCG00000011810,ENSSSCG00000011398,ENSSSCG00000029438,ENSSSCG00000016646,ENSSSCG00000012252,ENSSSCG00000032115,ENSSSCG00000023837,ENSSSCG00000022168,ENSSSCG00000034692,ENSSSCG00000035176,ENSSSCG00000016174,ENSSSCG00000038006,ENSSSCG00000007854,ENSSSCG00000000857,ENSSSCG00000030425,ENSSSCG00000017178,ENSSSCG00000005706,ENSSSCG00000011440,ENSSSCG00000003017,ENSSSCG00000001565,ENSSSCG00000023709,…
GO:BP	secretion by cell	GO:0032940	0.03391776772007323	1.4695727383361974	616	1526	81	15633	ENSSSCG00000013397,ENSSSCG00000038610,ENSSSCG00000005096,ENSSSCG00000023520,ENSSSCG00000000164,ENSSSCG00000005385,ENSSSCG00000004125,ENSSSCG00000006955,ENSSSCG00000015808,ENSSSCG00000034339,ENSSSCG00000011056,ENSSSCG00000006758,ENSSSCG00000024096,ENSSSCG00000024158,ENSSSCG00000027434,ENSSSCG00000028101,ENSSSCG00000016174,ENSSSCG00000006785,ENSSSCG00000037815,ENSSSCG00000039770,ENSSSCG00000021206,…
GO:BP	proteolysis involved in cellular protein catabolic process	GO:0051603	0.03391776772007323	1.4695727383361974	563	1526	75	15633	ENSSSCG00000009664,ENSSSCG00000029160,ENSSSCG00000013397,ENSSSCG00000005524,ENSSSCG00000039473,ENSSSCG00000016243,ENSSSCG00000038500,ENSSSCG00000025206,ENSSSCG00000004717,ENSSSCG00000032176,ENSSSCG00000009480,ENSSSCG00000017165,ENSSSCG00000035940,ENSSSCG00000008058,ENSSSCG00000036062,ENSSSCG00000015896,ENSSSCG00000008168,ENSSSCG00000021342,ENSSSCG00000014351,ENSSSCG00000007554,ENSSSCG00000036933,…
GO:BP	negative regulation of epithelial cell migration	GO:0010633	0.03414662081552652	1.4666522680815248	45	1526	11	15633	ENSSSCG00000004789,ENSSSCG00000005524,ENSSSCG00000009944,ENSSSCG00000010831,ENSSSCG00000037066,ENSSSCG00000009642,ENSSSCG00000011496,ENSSSCG00000003017,ENSSSCG00000002389,ENSSSCG00000037105,ENSSSCG00000004755
GO:BP	regulation of pattern recognition receptor signaling pathway	GO:0062207	0.03431335228501457	1.4645368509393282	58	1526	13	15633	ENSSSCG00000005524,ENSSSCG00000030358,ENSSSCG00000017169,ENSSSCG00000012252,ENSSSCG00000022845,ENSSSCG00000006250,ENSSSCG00000036933,ENSSSCG00000016954,ENSSSCG00000028947,ENSSSCG00000009042,ENSSSCG00000004154,ENSSSCG00000031441,ENSSSCG00000011436
GO:BP	positive regulation of viral process	GO:0048524	0.03431335228501457	1.4645368509393282	58	1526	13	15633	ENSSSCG00000024975,ENSSSCG00000012252,ENSSSCG00000028889,ENSSSCG00000007272,ENSSSCG00000017473,ENSSSCG00000014177,ENSSSCG00000006926,ENSSSCG00000029005,ENSSSCG00000008878,ENSSSCG00000021885,ENSSSCG00000026110,ENSSSCG00000006063,ENSSSCG00000005787
GO:BP	negative regulation of immune system process	GO:0002683	0.03431335228501457	1.4645368509393282	264	1526	40	15633	ENSSSCG00000011810,ENSSSCG00000004789,ENSSSCG00000017723,ENSSSCG00000009664,ENSSSCG00000027806,ENSSSCG00000038500,ENSSSCG00000005247,ENSSSCG00000017169,ENSSSCG00000010831,ENSSSCG00000015136,ENSSSCG00000021738,ENSSSCG00000016991,ENSSSCG00000028512,ENSSSCG00000036560,ENSSSCG00000038162,ENSSSCG00000038706,ENSSSCG00000037815,ENSSSCG00000040183,ENSSSCG00000007039,ENSSSCG00000006250,ENSSSCG00000036933,…
GO:BP	regulation of phospholipid metabolic process	GO:1903725	0.03431335228501457	1.4645368509393282	58	1526	13	15633	ENSSSCG00000009664,ENSSSCG00000005524,ENSSSCG00000010026,ENSSSCG00000028512,ENSSSCG00000038162,ENSSSCG00000006250,ENSSSCG00000003017,ENSSSCG00000008437,ENSSSCG00000017642,ENSSSCG00000007541,ENSSSCG00000040581,ENSSSCG00000023264,ENSSSCG00000040732
GO:BP	organic substance transport	GO:0071702	0.03433414386108617	1.4642737774831642	1772	1526	206	15633	ENSSSCG00000017403,ENSSSCG00000007469,ENSSSCG00000004789,ENSSSCG00000029456,ENSSSCG00000013397,ENSSSCG00000031456,ENSSSCG00000038610,ENSSSCG00000005096,ENSSSCG00000010686,ENSSSCG00000026466,ENSSSCG00000009112,ENSSSCG00000035863,ENSSSCG00000023520,ENSSSCG00000008261,ENSSSCG00000022925,ENSSSCG00000000512,ENSSSCG00000029438,ENSSSCG00000000164,ENSSSCG00000005385,ENSSSCG00000012713,ENSSSCG00000038965,…
GO:BP	carbohydrate biosynthetic process	GO:0016051	0.03433414386108617	1.4642737774831642	137	1526	24	15633	ENSSSCG00000007465,ENSSSCG00000009664,ENSSSCG00000015595,ENSSSCG00000029438,ENSSSCG00000035037,ENSSSCG00000000164,ENSSSCG00000003239,ENSSSCG00000038843,ENSSSCG00000021738,ENSSSCG00000030957,ENSSSCG00000016200,ENSSSCG00000008374,ENSSSCG00000000857,ENSSSCG00000036933,ENSSSCG00000003017,ENSSSCG00000006009,ENSSSCG00000008136,ENSSSCG00000032536,ENSSSCG00000000837,ENSSSCG00000007567,ENSSSCG00000032304,…
GO:BP	response to stem cell factor	GO:0036215	0.03451846443731727	1.461948532227767	4	1526	3	15633	ENSSSCG00000008842,ENSSSCG00000009833,ENSSSCG00000007735
GO:BP	positive regulation of JNK cascade	GO:0046330	0.03451846443731727	1.461948532227767	100	1526	19	15633	ENSSSCG00000007469,ENSSSCG00000009664,ENSSSCG00000035249,ENSSSCG00000005524,ENSSSCG00000022689,ENSSSCG00000002525,ENSSSCG00000037066,ENSSSCG00000038162,ENSSSCG00000022845,ENSSSCG00000024096,ENSSSCG00000001009,ENSSSCG00000013020,ENSSSCG00000014007,ENSSSCG00000039909,ENSSSCG00000016140,ENSSSCG00000026733,ENSSSCG00000004192,ENSSSCG00000033228,ENSSSCG00000021068
GO:BP	Notch signaling involved in heart development	GO:0061314	0.03451846443731727	1.461948532227767	4	1526	3	15633	ENSSSCG00000032613,ENSSSCG00000007067,ENSSSCG00000004755
GO:BP	snoRNA localization	GO:0048254	0.03451846443731727	1.461948532227767	4	1526	3	15633	ENSSSCG00000022225,ENSSSCG00000030510,ENSSSCG00000006939
GO:BP	nucleotide-binding oligomerization domain containing 1 signaling pathway	GO:0070427	0.03451846443731727	1.461948532227767	4	1526	3	15633	ENSSSCG00000024096,ENSSSCG00000001952,ENSSSCG00000004154
GO:BP	regulation of lymphangiogenesis	GO:1901490	0.03451846443731727	1.461948532227767	4	1526	3	15633	ENSSSCG00000003471,ENSSSCG00000015770,ENSSSCG00000002389
GO:BP	negative regulation of Arp2/3 complex-mediated actin nucleation	GO:0034316	0.03451846443731727	1.461948532227767	4	1526	3	15633	ENSSSCG00000026294,ENSSSCG00000012920,ENSSSCG00000009786
GO:BP	cellular response to stem cell factor stimulus	GO:0036216	0.03451846443731727	1.461948532227767	4	1526	3	15633	ENSSSCG00000008842,ENSSSCG00000009833,ENSSSCG00000007735
GO:BP	leukocyte activation involved in immune response	GO:0002366	0.03451846443731727	1.461948532227767	168	1526	28	15633	ENSSSCG00000030042,ENSSSCG00000011810,ENSSSCG00000017403,ENSSSCG00000027426,ENSSSCG00000009664,ENSSSCG00000005358,ENSSSCG00000005385,ENSSSCG00000013655,ENSSSCG00000024771,ENSSSCG00000038879,ENSSSCG00000024096,ENSSSCG00000037815,ENSSSCG00000006250,ENSSSCG00000030425,ENSSSCG00000011125,ENSSSCG00000005706,ENSSSCG00000003017,ENSSSCG00000035078,ENSSSCG00000008437,ENSSSCG00000013410,ENSSSCG00000035051,…
GO:BP	Kit signaling pathway	GO:0038109	0.03451846443731727	1.461948532227767	4	1526	3	15633	ENSSSCG00000008842,ENSSSCG00000009833,ENSSSCG00000007735
GO:BP	oncostatin-M-mediated signaling pathway	GO:0038165	0.03451846443731727	1.461948532227767	4	1526	3	15633	ENSSSCG00000016851,ENSSSCG00000016850,ENSSSCG00000016916
GO:BP	regulation of supramolecular fiber organization	GO:1902903	0.03451846443731727	1.461948532227767	248	1526	38	15633	ENSSSCG00000009664,ENSSSCG00000007253,ENSSSCG00000028512,ENSSSCG00000008406,ENSSSCG00000038162,ENSSSCG00000015710,ENSSSCG00000017791,ENSSSCG00000006612,ENSSSCG00000005706,ENSSSCG00000013410,ENSSSCG00000031201,ENSSSCG00000021359,ENSSSCG00000006970,ENSSSCG00000024439,ENSSSCG00000026294,ENSSSCG00000012996,ENSSSCG00000000600,ENSSSCG00000025447,ENSSSCG00000016459,ENSSSCG00000016974,ENSSSCG00000012920,…
GO:BP	negative regulation of T-helper 2 cell differentiation	GO:0045629	0.03451846443731727	1.461948532227767	4	1526	3	15633	ENSSSCG00000011810,ENSSSCG00000008437,ENSSSCG00000003741
GO:BP	peptidyl-serine modification	GO:0018209	0.03451846443731727	1.461948532227767	256	1526	39	15633	ENSSSCG00000016956,ENSSSCG00000017268,ENSSSCG00000013297,ENSSSCG00000006206,ENSSSCG00000037066,ENSSSCG00000009482,ENSSSCG00000011226,ENSSSCG00000007355,ENSSSCG00000016925,ENSSSCG00000024096,ENSSSCG00000001009,ENSSSCG00000014435,ENSSSCG00000003017,ENSSSCG00000006893,ENSSSCG00000010283,ENSSSCG00000003818,ENSSSCG00000021443,ENSSSCG00000002535,ENSSSCG00000010548,ENSSSCG00000002306,ENSSSCG00000039909,…
GO:BP	tolerance induction to self antigen	GO:0002513	0.03451846443731727	1.461948532227767	4	1526	3	15633	ENSSSCG00000011226,ENSSSCG00000006250,ENSSSCG00000003017
GO:BP	B-1 B cell homeostasis	GO:0001922	0.03451846443731727	1.461948532227767	4	1526	3	15633	ENSSSCG00000005096,ENSSSCG00000005706,ENSSSCG00000004154
GO:BP	positive regulation of hormone biosynthetic process	GO:0046886	0.03451846443731727	1.461948532227767	4	1526	3	15633	ENSSSCG00000005096,ENSSSCG00000014336,ENSSSCG00000001027
GO:BP	regulation of substrate adhesion-dependent cell spreading	GO:1900024	0.0347757880587138	1.4587230196199445	33	1526	9	15633	ENSSSCG00000009944,ENSSSCG00000007495,ENSSSCG00000023956,ENSSSCG00000006612,ENSSSCG00000005706,ENSSSCG00000038397,ENSSSCG00000033299,ENSSSCG00000003485,ENSSSCG00000030921
GO:BP	positive regulation of protein import	GO:1904591	0.0347757880587138	1.4587230196199445	33	1526	9	15633	ENSSSCG00000010686,ENSSSCG00000037815,ENSSSCG00000003017,ENSSSCG00000007143,ENSSSCG00000015067,ENSSSCG00000022479,ENSSSCG00000033299,ENSSSCG00000002340,ENSSSCG00000034096
GO:BP	negative regulation of extrinsic apoptotic signaling pathway	GO:2001237	0.034910633161228805	1.4570422744761615	65	1526	14	15633	ENSSSCG00000025698,ENSSSCG00000013655,ENSSSCG00000012252,ENSSSCG00000010276,ENSSSCG00000000857,ENSSSCG00000001009,ENSSSCG00000009704,ENSSSCG00000035357,ENSSSCG00000015403,ENSSSCG00000004154,ENSSSCG00000015874,ENSSSCG00000009716,ENSSSCG00000006496,ENSSSCG00000012981
GO:BP	substrate adhesion-dependent cell spreading	GO:0034446	0.034910633161228805	1.4570422744761615	65	1526	14	15633	ENSSSCG00000009944,ENSSSCG00000007495,ENSSSCG00000023956,ENSSSCG00000016174,ENSSSCG00000008103,ENSSSCG00000006612,ENSSSCG00000005706,ENSSSCG00000038397,ENSSSCG00000033299,ENSSSCG00000016459,ENSSSCG00000004366,ENSSSCG00000003485,ENSSSCG00000000024,ENSSSCG00000030921
GO:BP	regulation of secretion	GO:0051046	0.03510973691261912	1.4545724248162168	477	1526	65	15633	ENSSSCG00000013397,ENSSSCG00000038610,ENSSSCG00000005096,ENSSSCG00000000164,ENSSSCG00000006955,ENSSSCG00000015808,ENSSSCG00000017232,ENSSSCG00000009642,ENSSSCG00000034339,ENSSSCG00000011056,ENSSSCG00000006758,ENSSSCG00000024096,ENSSSCG00000024158,ENSSSCG00000028101,ENSSSCG00000016174,ENSSSCG00000006785,ENSSSCG00000037815,ENSSSCG00000021206,ENSSSCG00000006250,ENSSSCG00000000857,ENSSSCG00000036933,…
GO:BP	positive regulation of protein transport	GO:0051222	0.03513443404489375	1.4542670378051252	216	1526	34	15633	ENSSSCG00000005096,ENSSSCG00000010686,ENSSSCG00000006955,ENSSSCG00000015808,ENSSSCG00000011056,ENSSSCG00000024096,ENSSSCG00000024158,ENSSSCG00000037815,ENSSSCG00000007039,ENSSSCG00000021206,ENSSSCG00000000857,ENSSSCG00000011125,ENSSSCG00000005706,ENSSSCG00000003017,ENSSSCG00000007052,ENSSSCG00000007143,ENSSSCG00000010548,ENSSSCG00000010290,ENSSSCG00000015067,ENSSSCG00000024439,ENSSSCG00000022479,…
GO:BP	positive regulation of ion transport	GO:0043270	0.0351445513201776	1.4541419968178313	130	1526	23	15633	ENSSSCG00000017723,ENSSSCG00000038965,ENSSSCG00000017508,ENSSSCG00000009642,ENSSSCG00000010570,ENSSSCG00000030425,ENSSSCG00000005706,ENSSSCG00000011101,ENSSSCG00000000804,ENSSSCG00000032330,ENSSSCG00000033299,ENSSSCG00000034207,ENSSSCG00000011867,ENSSSCG00000036285,ENSSSCG00000014113,ENSSSCG00000011322,ENSSSCG00000011681,ENSSSCG00000034883,ENSSSCG00000038869,ENSSSCG00000002340,ENSSSCG00000004071,…
GO:BP	cardiac muscle tissue development	GO:0048738	0.0351445513201776	1.4541419968178313	130	1526	23	15633	ENSSSCG00000035037,ENSSSCG00000036542,ENSSSCG00000031988,ENSSSCG00000011496,ENSSSCG00000021306,ENSSSCG00000000857,ENSSSCG00000009867,ENSSSCG00000001009,ENSSSCG00000011101,ENSSSCG00000003017,ENSSSCG00000006231,ENSSSCG00000027060,ENSSSCG00000001661,ENSSSCG00000009535,ENSSSCG00000017063,ENSSSCG00000004366,ENSSSCG00000036285,ENSSSCG00000015874,ENSSSCG00000005021,ENSSSCG00000004755,ENSSSCG00000006496,…
GO:BP	receptor signaling pathway via STAT	GO:0097696	0.0351445513201776	1.4541419968178313	115	1526	21	15633	ENSSSCG00000017403,ENSSSCG00000027426,ENSSSCG00000009664,ENSSSCG00000037066,ENSSSCG00000013457,ENSSSCG00000021738,ENSSSCG00000005215,ENSSSCG00000041289,ENSSSCG00000006250,ENSSSCG00000000857,ENSSSCG00000000708,ENSSSCG00000035078,ENSSSCG00000008437,ENSSSCG00000017402,ENSSSCG00000016916,ENSSSCG00000008842,ENSSSCG00000013766,ENSSSCG00000009833,ENSSSCG00000015701,ENSSSCG00000027628,ENSSSCG00000040961
GO:BP	neuron projection development	GO:0031175	0.035613428038583174	1.4483862204682476	627	1526	82	15633	ENSSSCG00000007465,ENSSSCG00000009664,ENSSSCG00000011398,ENSSSCG00000005524,ENSSSCG00000005494,ENSSSCG00000024674,ENSSSCG00000030358,ENSSSCG00000005385,ENSSSCG00000016646,ENSSSCG00000025194,ENSSSCG00000003471,ENSSSCG00000017232,ENSSSCG00000026412,ENSSSCG00000010224,ENSSSCG00000008406,ENSSSCG00000010276,ENSSSCG00000015556,ENSSSCG00000022168,ENSSSCG00000006051,ENSSSCG00000035176,ENSSSCG00000014871,…
GO:BP	cardiac septum development	GO:0003279	0.03562179369237299	1.448284215948381	79	1526	16	15633	ENSSSCG00000023520,ENSSSCG00000011226,ENSSSCG00000026383,ENSSSCG00000009867,ENSSSCG00000011125,ENSSSCG00000006231,ENSSSCG00000027060,ENSSSCG00000007067,ENSSSCG00000036285,ENSSSCG00000015874,ENSSSCG00000017635,ENSSSCG00000038956,ENSSSCG00000005021,ENSSSCG00000000087,ENSSSCG00000016843,ENSSSCG00000006038
GO:BP	cellular response to external stimulus	GO:0071496	0.03610387856529385	1.442446140226651	161	1526	27	15633	ENSSSCG00000015334,ENSSSCG00000038610,ENSSSCG00000010686,ENSSSCG00000015595,ENSSSCG00000029438,ENSSSCG00000017330,ENSSSCG00000006955,ENSSSCG00000037066,ENSSSCG00000016918,ENSSSCG00000030957,ENSSSCG00000037015,ENSSSCG00000037815,ENSSSCG00000015283,ENSSSCG00000003941,ENSSSCG00000000708,ENSSSCG00000035078,ENSSSCG00000030354,ENSSSCG00000001565,ENSSSCG00000035051,ENSSSCG00000027480,ENSSSCG00000024439,…
GO:BP	positive regulation of GTPase activity	GO:0043547	0.036347982631484005	1.439519688142697	282	1526	42	15633	ENSSSCG00000017723,ENSSSCG00000005524,ENSSSCG00000000512,ENSSSCG00000009944,ENSSSCG00000037241,ENSSSCG00000008238,ENSSSCG00000023956,ENSSSCG00000003471,ENSSSCG00000038162,ENSSSCG00000006335,ENSSSCG00000018058,ENSSSCG00000014913,ENSSSCG00000039986,ENSSSCG00000006612,ENSSSCG00000011101,ENSSSCG00000035078,ENSSSCG00000010169,ENSSSCG00000006893,ENSSSCG00000016248,ENSSSCG00000031337,ENSSSCG00000003818,…
GO:BP	regulation of transmembrane receptor protein serine/threonine kinase signaling pathway	GO:0090092	0.03710708902139694	1.4305431138681617	177	1526	29	15633	ENSSSCG00000004789,ENSSSCG00000038610,ENSSSCG00000004928,ENSSSCG00000015099,ENSSSCG00000032176,ENSSSCG00000005215,ENSSSCG00000015789,ENSSSCG00000006237,ENSSSCG00000005706,ENSSSCG00000003017,ENSSSCG00000030420,ENSSSCG00000007052,ENSSSCG00000002267,ENSSSCG00000035077,ENSSSCG00000011704,ENSSSCG00000008641,ENSSSCG00000011025,ENSSSCG00000037102,ENSSSCG00000008727,ENSSSCG00000000837,ENSSSCG00000007804,…
GO:BP	negative regulation of toll-like receptor signaling pathway	GO:0034122	0.03745963621237873	1.426436444572198	22	1526	7	15633	ENSSSCG00000005524,ENSSSCG00000030358,ENSSSCG00000006250,ENSSSCG00000036933,ENSSSCG00000009042,ENSSSCG00000004154,ENSSSCG00000031441
GO:BP	positive regulation of supramolecular fiber organization	GO:1902905	0.0374671481624246	1.4263493622693497	146	1526	25	15633	ENSSSCG00000009664,ENSSSCG00000007253,ENSSSCG00000008406,ENSSSCG00000038162,ENSSSCG00000015710,ENSSSCG00000006612,ENSSSCG00000005706,ENSSSCG00000013410,ENSSSCG00000031201,ENSSSCG00000021359,ENSSSCG00000026294,ENSSSCG00000012996,ENSSSCG00000016459,ENSSSCG00000012920,ENSSSCG00000010303,ENSSSCG00000007625,ENSSSCG00000004192,ENSSSCG00000037105,ENSSSCG00000023419,ENSSSCG00000002340,ENSSSCG00000014112,…
GO:BP	amine biosynthetic process	GO:0009309	0.03799171649592795	1.420311084232352	12	1526	5	15633	ENSSSCG00000004392,ENSSSCG00000027121,ENSSSCG00000027689,ENSSSCG00000023873,ENSSSCG00000012166
GO:BP	cellular biogenic amine biosynthetic process	GO:0042401	0.03799171649592795	1.420311084232352	12	1526	5	15633	ENSSSCG00000004392,ENSSSCG00000027121,ENSSSCG00000027689,ENSSSCG00000023873,ENSSSCG00000012166
GO:BP	negative regulation of platelet activation	GO:0010544	0.03799171649592795	1.420311084232352	12	1526	5	15633	ENSSSCG00000015136,ENSSSCG00000022230,ENSSSCG00000009833,ENSSSCG00000007541,ENSSSCG00000016233
GO:BP	endoderm development	GO:0007492	0.038264383056502295	1.417205284485755	59	1526	13	15633	ENSSSCG00000040815,ENSSSCG00000035971,ENSSSCG00000000293,ENSSSCG00000038965,ENSSSCG00000016991,ENSSSCG00000016174,ENSSSCG00000003017,ENSSSCG00000035077,ENSSSCG00000015850,ENSSSCG00000004484,ENSSSCG00000006009,ENSSSCG00000006256,ENSSSCG00000010574
GO:BP	regulation of cell projection organization	GO:0031344	0.038493145858516174	1.4146165946688474	410	1526	57	15633	ENSSSCG00000009664,ENSSSCG00000011398,ENSSSCG00000005524,ENSSSCG00000013297,ENSSSCG00000024674,ENSSSCG00000030358,ENSSSCG00000009944,ENSSSCG00000013655,ENSSSCG00000016646,ENSSSCG00000009482,ENSSSCG00000025194,ENSSSCG00000003471,ENSSSCG00000026412,ENSSSCG00000025401,ENSSSCG00000008406,ENSSSCG00000038162,ENSSSCG00000035176,ENSSSCG00000016174,ENSSSCG00000006785,ENSSSCG00000015710,ENSSSCG00000007039,…
GO:BP	cellular macromolecule catabolic process	GO:0044265	0.038522673253439325	1.414283582945898	809	1526	102	15633	ENSSSCG00000024596,ENSSSCG00000009664,ENSSSCG00000029160,ENSSSCG00000013397,ENSSSCG00000005524,ENSSSCG00000039473,ENSSSCG00000016243,ENSSSCG00000038500,ENSSSCG00000005102,ENSSSCG00000025206,ENSSSCG00000004717,ENSSSCG00000032176,ENSSSCG00000028512,ENSSSCG00000009480,ENSSSCG00000017165,ENSSSCG00000012823,ENSSSCG00000035940,ENSSSCG00000014187,ENSSSCG00000008058,ENSSSCG00000036062,ENSSSCG00000015896,…
GO:BP	regulation of tyrosine phosphorylation of STAT protein	GO:0042509	0.03862870941078524	1.413089801436784	46	1526	11	15633	ENSSSCG00000021738,ENSSSCG00000005215,ENSSSCG00000006250,ENSSSCG00000000857,ENSSSCG00000000708,ENSSSCG00000035078,ENSSSCG00000016916,ENSSSCG00000013766,ENSSSCG00000009833,ENSSSCG00000027628,ENSSSCG00000040961
GO:BP	heart looping	GO:0001947	0.03862870941078524	1.413089801436784	46	1526	11	15633	ENSSSCG00000005096,ENSSSCG00000011226,ENSSSCG00000027060,ENSSSCG00000001661,ENSSSCG00000006256,ENSSSCG00000011941,ENSSSCG00000036285,ENSSSCG00000026367,ENSSSCG00000004166,ENSSSCG00000002340,ENSSSCG00000031537
GO:BP	protein localization to endoplasmic reticulum	GO:0070972	0.03862870941078524	1.413089801436784	46	1526	11	15633	ENSSSCG00000007272,ENSSSCG00000001955,ENSSSCG00000003155,ENSSSCG00000031432,ENSSSCG00000000105,ENSSSCG00000005601,ENSSSCG00000037381,ENSSSCG00000011621,ENSSSCG00000010824,ENSSSCG00000004382,ENSSSCG00000015695
GO:BP	negative regulation of intrinsic apoptotic signaling pathway	GO:2001243	0.03934789712150662	1.4050784727821557	66	1526	14	15633	ENSSSCG00000007469,ENSSSCG00000005096,ENSSSCG00000013297,ENSSSCG00000032434,ENSSSCG00000012252,ENSSSCG00000032613,ENSSSCG00000039707,ENSSSCG00000027030,ENSSSCG00000011000,ENSSSCG00000015579,ENSSSCG00000035357,ENSSSCG00000033356,ENSSSCG00000004826,ENSSSCG00000015106
GO:BP	regulation of epidermal growth factor-activated receptor activity	GO:0007176	0.03961729972064189	1.4021151289082634	17	1526	6	15633	ENSSSCG00000035774,ENSSSCG00000008437,ENSSSCG00000008641,ENSSSCG00000022486,ENSSSCG00000002340,ENSSSCG00000015115
GO:BP	hyaluronan metabolic process	GO:0030212	0.03961729972064189	1.4021151289082634	17	1526	6	15633	ENSSSCG00000013297,ENSSSCG00000003239,ENSSSCG00000030957,ENSSSCG00000024257,ENSSSCG00000011453,ENSSSCG00000003017
GO:BP	interleukin-1-mediated signaling pathway	GO:0070498	0.03961729972064189	1.4021151289082634	17	1526	6	15633	ENSSSCG00000014336,ENSSSCG00000008162,ENSSSCG00000009042,ENSSSCG00000008691,ENSSSCG00000007030,ENSSSCG00000012981
GO:BP	left/right pattern formation	GO:0060972	0.03961729972064189	1.4021151289082634	17	1526	6	15633	ENSSSCG00000032613,ENSSSCG00000011941,ENSSSCG00000036285,ENSSSCG00000026367,ENSSSCG00000004166,ENSSSCG00000003021
GO:BP	trabecula formation	GO:0060343	0.03961729972064189	1.4021151289082634	17	1526	6	15633	ENSSSCG00000012026,ENSSSCG00000027157,ENSSSCG00000004139,ENSSSCG00000001661,ENSSSCG00000006524,ENSSSCG00000036285
GO:BP	positive regulation of fatty acid metabolic process	GO:0045923	0.03961729972064189	1.4021151289082634	17	1526	6	15633	ENSSSCG00000005385,ENSSSCG00000024149,ENSSSCG00000001539,ENSSSCG00000015579,ENSSSCG00000025447,ENSSSCG00000030921
GO:BP	regulation of monocyte chemotaxis	GO:0090025	0.03961729972064189	1.4021151289082634	17	1526	6	15633	ENSSSCG00000025698,ENSSSCG00000016991,ENSSSCG00000006250,ENSSSCG00000012131,ENSSSCG00000000804,ENSSSCG00000011322
GO:BP	lung development	GO:0030324	0.03979912029196627	1.4001265273375456	124	1526	22	15633	ENSSSCG00000035774,ENSSSCG00000033669,ENSSSCG00000009482,ENSSSCG00000011226,ENSSSCG00000009867,ENSSSCG00000036832,ENSSSCG00000014007,ENSSSCG00000001661,ENSSSCG00000007248,ENSSSCG00000026969,ENSSSCG00000026425,ENSSSCG00000004192,ENSSSCG00000005021,ENSSSCG00000035969,ENSSSCG00000000087,ENSSSCG00000002866,ENSSSCG00000008443,ENSSSCG00000013897,ENSSSCG00000026722,ENSSSCG00000040961,ENSSSCG00000006038,…
GO:BP	positive regulation of DNA binding	GO:0043388	0.04045770467274838	1.3929987601276608	40	1526	10	15633	ENSSSCG00000032434,ENSSSCG00000000857,ENSSSCG00000011125,ENSSSCG00000003017,ENSSSCG00000009704,ENSSSCG00000009692,ENSSSCG00000006926,ENSSSCG00000038348,ENSSSCG00000026733,ENSSSCG00000031537
GO:BP	positive regulation of B cell proliferation	GO:0030890	0.0404799582866053	1.392759943695591	28	1526	8	15633	ENSSSCG00000011810,ENSSSCG00000024771,ENSSSCG00000012915,ENSSSCG00000007477,ENSSSCG00000035078,ENSSSCG00000028947,ENSSSCG00000001565,ENSSSCG00000011436
GO:BP	establishment of protein localization to endoplasmic reticulum	GO:0072599	0.0404799582866053	1.392759943695591	28	1526	8	15633	ENSSSCG00000007272,ENSSSCG00000001955,ENSSSCG00000005601,ENSSSCG00000037381,ENSSSCG00000011621,ENSSSCG00000010824,ENSSSCG00000004382,ENSSSCG00000015695
GO:BP	establishment of endothelial barrier	GO:0061028	0.0404799582866053	1.392759943695591	28	1526	8	15633	ENSSSCG00000013658,ENSSSCG00000013655,ENSSSCG00000041667,ENSSSCG00000006785,ENSSSCG00000000708,ENSSSCG00000015203,ENSSSCG00000007030,ENSSSCG00000010313
GO:BP	negative regulation of epithelial cell apoptotic process	GO:1904036	0.0404799582866053	1.392759943695591	28	1526	8	15633	ENSSSCG00000013599,ENSSSCG00000025698,ENSSSCG00000013655,ENSSSCG00000011125,ENSSSCG00000005706,ENSSSCG00000004154,ENSSSCG00000008691,ENSSSCG00000008844
GO:BP	developmental growth involved in morphogenesis	GO:0060560	0.040770806719594384	1.389650695209553	155	1526	26	15633	ENSSSCG00000033669,ENSSSCG00000011398,ENSSSCG00000016646,ENSSSCG00000009482,ENSSSCG00000011226,ENSSSCG00000035176,ENSSSCG00000016174,ENSSSCG00000026383,ENSSSCG00000005706,ENSSSCG00000011101,ENSSSCG00000011440,ENSSSCG00000003017,ENSSSCG00000002535,ENSSSCG00000031580,ENSSSCG00000027060,ENSSSCG00000014199,ENSSSCG00000001661,ENSSSCG00000009742,ENSSSCG00000037449,ENSSSCG00000016974,ENSSSCG00000008963,…
GO:BP	positive regulation of MAP kinase activity	GO:0043406	0.040770806719594384	1.389650695209553	155	1526	26	15633	ENSSSCG00000007469,ENSSSCG00000004789,ENSSSCG00000020705,ENSSSCG00000035249,ENSSSCG00000005524,ENSSSCG00000022689,ENSSSCG00000015808,ENSSSCG00000037066,ENSSSCG00000034379,ENSSSCG00000000857,ENSSSCG00000001009,ENSSSCG00000003017,ENSSSCG00000013020,ENSSSCG00000035078,ENSSSCG00000039909,ENSSSCG00000035495,ENSSSCG00000008842,ENSSSCG00000033532,ENSSSCG00000016140,ENSSSCG00000007541,ENSSSCG00000015403,…
GO:BP	negative regulation of TOR signaling	GO:0032007	0.04113218784858135	1.3858181894624861	34	1526	9	15633	ENSSSCG00000013397,ENSSSCG00000005096,ENSSSCG00000029438,ENSSSCG00000004717,ENSSSCG00000034692,ENSSSCG00000037015,ENSSSCG00000003941,ENSSSCG00000031175,ENSSSCG00000004390
GO:BP	positive regulation of fibroblast proliferation	GO:0048146	0.04113218784858135	1.3858181894624861	34	1526	9	15633	ENSSSCG00000032527,ENSSSCG00000016174,ENSSSCG00000040183,ENSSSCG00000000857,ENSSSCG00000017178,ENSSSCG00000003017,ENSSSCG00000001565,ENSSSCG00000006338,ENSSSCG00000007541
GO:BP	peptidyl-serine phosphorylation	GO:0018105	0.04113218784858135	1.3858181894624861	235	1526	36	15633	ENSSSCG00000016956,ENSSSCG00000017268,ENSSSCG00000013297,ENSSSCG00000006206,ENSSSCG00000037066,ENSSSCG00000009482,ENSSSCG00000011226,ENSSSCG00000007355,ENSSSCG00000016925,ENSSSCG00000024096,ENSSSCG00000001009,ENSSSCG00000014435,ENSSSCG00000003017,ENSSSCG00000006893,ENSSSCG00000003818,ENSSSCG00000021443,ENSSSCG00000002535,ENSSSCG00000010548,ENSSSCG00000039909,ENSSSCG00000027030,ENSSSCG00000003256,…
GO:BP	cell activation involved in immune response	GO:0002263	0.041796293197054836	1.3788622329486224	171	1526	28	15633	ENSSSCG00000030042,ENSSSCG00000011810,ENSSSCG00000017403,ENSSSCG00000027426,ENSSSCG00000009664,ENSSSCG00000005358,ENSSSCG00000005385,ENSSSCG00000013655,ENSSSCG00000024771,ENSSSCG00000038879,ENSSSCG00000024096,ENSSSCG00000037815,ENSSSCG00000006250,ENSSSCG00000030425,ENSSSCG00000011125,ENSSSCG00000005706,ENSSSCG00000003017,ENSSSCG00000035078,ENSSSCG00000008437,ENSSSCG00000013410,ENSSSCG00000035051,…
GO:BP	cellular response to leucine	GO:0071233	0.04310200576894136	1.3655025193029684	8	1526	4	15633	ENSSSCG00000029438,ENSSSCG00000004717,ENSSSCG00000037015,ENSSSCG00000004390
GO:BP	positive regulation of ribosome biogenesis	GO:0090070	0.04310200576894136	1.3655025193029684	8	1526	4	15633	ENSSSCG00000010145,ENSSSCG00000016036,ENSSSCG00000031990,ENSSSCG00000014068
GO:BP	DNA topological change	GO:0006265	0.04310200576894136	1.3655025193029684	8	1526	4	15633	ENSSSCG00000007355,ENSSSCG00000009704,ENSSSCG00000017473,ENSSSCG00000006958
GO:BP	negative regulation of platelet aggregation	GO:0090331	0.04310200576894136	1.3655025193029684	8	1526	4	15633	ENSSSCG00000015136,ENSSSCG00000022230,ENSSSCG00000009833,ENSSSCG00000016233
GO:BP	response to leucine	GO:0043201	0.04310200576894136	1.3655025193029684	8	1526	4	15633	ENSSSCG00000029438,ENSSSCG00000004717,ENSSSCG00000037015,ENSSSCG00000004390
GO:BP	positive regulation of execution phase of apoptosis	GO:1900119	0.04310200576894136	1.3655025193029684	8	1526	4	15633	ENSSSCG00000010894,ENSSSCG00000015896,ENSSSCG00000037815,ENSSSCG00000006970
GO:BP	positive regulation of rRNA processing	GO:2000234	0.04310200576894136	1.3655025193029684	8	1526	4	15633	ENSSSCG00000010145,ENSSSCG00000016036,ENSSSCG00000031990,ENSSSCG00000014068
GO:BP	astrocyte activation	GO:0048143	0.04310200576894136	1.3655025193029684	8	1526	4	15633	ENSSSCG00000028512,ENSSSCG00000036933,ENSSSCG00000003524,ENSSSCG00000002340
GO:BP	hematopoietic progenitor cell differentiation	GO:0002244	0.04310200576894136	1.3655025193029684	88	1526	17	15633	ENSSSCG00000015428,ENSSSCG00000032367,ENSSSCG00000006214,ENSSSCG00000040183,ENSSSCG00000011125,ENSSSCG00000015480,ENSSSCG00000003017,ENSSSCG00000035077,ENSSSCG00000017473,ENSSSCG00000008842,ENSSSCG00000001661,ENSSSCG00000037102,ENSSSCG00000004366,ENSSSCG00000002554,ENSSSCG00000027667,ENSSSCG00000002340,ENSSSCG00000002412
GO:BP	small molecule metabolic process	GO:0044281	0.04316383463679153	1.3648799799385745	1228	1526	147	15633	ENSSSCG00000015334,ENSSSCG00000017403,ENSSSCG00000009664,ENSSSCG00000004092,ENSSSCG00000024975,ENSSSCG00000008773,ENSSSCG00000011133,ENSSSCG00000033669,ENSSSCG00000005096,ENSSSCG00000039867,ENSSSCG00000030369,ENSSSCG00000040735,ENSSSCG00000015595,ENSSSCG00000021597,ENSSSCG00000008261,ENSSSCG00000013297,ENSSSCG00000029438,ENSSSCG00000035037,ENSSSCG00000000164,ENSSSCG00000030358,ENSSSCG00000035715,…
GO:BP	regulation of system process	GO:0044057	0.04354246445261672	1.3610869940389996	294	1526	43	15633	ENSSSCG00000038610,ENSSSCG00000011538,ENSSSCG00000000164,ENSSSCG00000013658,ENSSSCG00000035715,ENSSSCG00000037241,ENSSSCG00000017232,ENSSSCG00000009642,ENSSSCG00000010224,ENSSSCG00000016200,ENSSSCG00000037815,ENSSSCG00000029323,ENSSSCG00000021306,ENSSSCG00000000857,ENSSSCG00000017178,ENSSSCG00000000708,ENSSSCG00000037065,ENSSSCG00000015402,ENSSSCG00000035051,ENSSSCG00000035077,ENSSSCG00000001661,…
GO:BP	regulation of interleukin-6 production	GO:0032675	0.04359434466380459	1.3605698465251146	81	1526	16	15633	ENSSSCG00000024771,ENSSSCG00000024096,ENSSSCG00000037815,ENSSSCG00000021206,ENSSSCG00000012566,ENSSSCG00000008437,ENSSSCG00000035051,ENSSSCG00000007143,ENSSSCG00000013766,ENSSSCG00000007735,ENSSSCG00000034207,ENSSSCG00000012117,ENSSSCG00000015403,ENSSSCG00000004154,ENSSSCG00000004826,ENSSSCG00000011436
GO:BP	cell-cell junction assembly	GO:0007043	0.04359434466380459	1.3605698465251146	81	1526	16	15633	ENSSSCG00000017268,ENSSSCG00000010133,ENSSSCG00000003471,ENSSSCG00000032613,ENSSSCG00000041667,ENSSSCG00000021306,ENSSSCG00000022230,ENSSSCG00000001661,ENSSSCG00000016140,ENSSSCG00000007586,ENSSSCG00000006777,ENSSSCG00000007030,ENSSSCG00000010313,ENSSSCG00000003722,ENSSSCG00000002037,ENSSSCG00000011843
GO:BP	regulation of interferon-gamma production	GO:0032649	0.04364367833905161	1.3600786537062444	67	1526	14	15633	ENSSSCG00000027426,ENSSSCG00000024096,ENSSSCG00000037815,ENSSSCG00000007039,ENSSSCG00000008162,ENSSSCG00000011125,ENSSSCG00000005706,ENSSSCG00000002867,ENSSSCG00000034980,ENSSSCG00000003805,ENSSSCG00000013766,ENSSSCG00000016140,ENSSSCG00000012117,ENSSSCG00000011436
GO:BP	polysaccharide metabolic process	GO:0005976	0.04385695650586585	1.3579615098807925	74	1526	15	15633	ENSSSCG00000007465,ENSSSCG00000021597,ENSSSCG00000003239,ENSSSCG00000030957,ENSSSCG00000016200,ENSSSCG00000008374,ENSSSCG00000000857,ENSSSCG00000036933,ENSSSCG00000003017,ENSSSCG00000036832,ENSSSCG00000016916,ENSSSCG00000006009,ENSSSCG00000032536,ENSSSCG00000016432,ENSSSCG00000006872
GO:BP	regulation of lipid kinase activity	GO:0043550	0.04411045358798353	1.3554584763466102	47	1526	11	15633	ENSSSCG00000009664,ENSSSCG00000005524,ENSSSCG00000010026,ENSSSCG00000038162,ENSSSCG00000006250,ENSSSCG00000003017,ENSSSCG00000008437,ENSSSCG00000032648,ENSSSCG00000040581,ENSSSCG00000015599,ENSSSCG00000040732
GO:BP	negative regulation of cysteine-type endopeptidase activity involved in apoptotic process	GO:0043154	0.04411045358798353	1.3554584763466102	47	1526	11	15633	ENSSSCG00000004789,ENSSSCG00000013297,ENSSSCG00000032434,ENSSSCG00000012252,ENSSSCG00000025796,ENSSSCG00000031321,ENSSSCG00000004412,ENSSSCG00000015579,ENSSSCG00000015403,ENSSSCG00000009716,ENSSSCG00000011843
GO:BP	cell junction assembly	GO:0034329	0.04477546762961545	1.3489598697357474	253	1526	38	15633	ENSSSCG00000017668,ENSSSCG00000017268,ENSSSCG00000010133,ENSSSCG00000000293,ENSSSCG00000009944,ENSSSCG00000003471,ENSSSCG00000032613,ENSSSCG00000041667,ENSSSCG00000016174,ENSSSCG00000006785,ENSSSCG00000021206,ENSSSCG00000021306,ENSSSCG00000006612,ENSSSCG00000005706,ENSSSCG00000036702,ENSSSCG00000023709,ENSSSCG00000022230,ENSSSCG00000006970,ENSSSCG00000032330,ENSSSCG00000001661,ENSSSCG00000038397,…
GO:BP	negative regulation of catabolic process	GO:0009895	0.044791083320064644	1.3488084335536012	188	1526	30	15633	ENSSSCG00000024596,ENSSSCG00000017403,ENSSSCG00000005524,ENSSSCG00000012823,ENSSSCG00000021342,ENSSSCG00000031290,ENSSSCG00000007272,ENSSSCG00000023873,ENSSSCG00000025053,ENSSSCG00000004294,ENSSSCG00000003256,ENSSSCG00000002841,ENSSSCG00000038397,ENSSSCG00000033299,ENSSSCG00000017832,ENSSSCG00000035284,ENSSSCG00000011340,ENSSSCG00000016233,ENSSSCG00000015659,ENSSSCG00000026733,ENSSSCG00000032942,…
GO:BP	positive regulation of organelle organization	GO:0010638	0.0449772986176137	1.347006632286221	414	1526	57	15633	ENSSSCG00000011810,ENSSSCG00000009664,ENSSSCG00000005096,ENSSSCG00000011449,ENSSSCG00000008261,ENSSSCG00000032434,ENSSSCG00000007253,ENSSSCG00000012823,ENSSSCG00000000612,ENSSSCG00000008406,ENSSSCG00000038162,ENSSSCG00000013659,ENSSSCG00000015710,ENSSSCG00000000857,ENSSSCG00000030425,ENSSSCG00000017178,ENSSSCG00000006612,ENSSSCG00000011125,ENSSSCG00000005706,ENSSSCG00000003017,ENSSSCG00000013410,…
GO:BP	secretion	GO:0046903	0.045020585608857445	1.346588860178652	697	1526	89	15633	ENSSSCG00000013397,ENSSSCG00000038610,ENSSSCG00000005096,ENSSSCG00000023520,ENSSSCG00000000164,ENSSSCG00000005385,ENSSSCG00000004125,ENSSSCG00000006955,ENSSSCG00000015808,ENSSSCG00000017232,ENSSSCG00000009642,ENSSSCG00000034339,ENSSSCG00000011056,ENSSSCG00000006758,ENSSSCG00000024096,ENSSSCG00000024158,ENSSSCG00000027434,ENSSSCG00000028101,ENSSSCG00000016174,ENSSSCG00000006785,ENSSSCG00000037815,…
GO:BP	leukocyte chemotaxis	GO:0030595	0.045228102820494324	1.3445916291868918	141	1526	24	15633	ENSSSCG00000017723,ENSSSCG00000009664,ENSSSCG00000025698,ENSSSCG00000009477,ENSSSCG00000016991,ENSSSCG00000008959,ENSSSCG00000038162,ENSSSCG00000014310,ENSSSCG00000006250,ENSSSCG00000014117,ENSSSCG00000012131,ENSSSCG00000001695,ENSSSCG00000015770,ENSSSCG00000013410,ENSSSCG00000000804,ENSSSCG00000003805,ENSSSCG00000008641,ENSSSCG00000016184,ENSSSCG00000010290,ENSSSCG00000000765,ENSSSCG00000037449,…
GO:BP	regulation of organelle organization	GO:0033043	0.04589178691800452	1.3382650315727187	870	1526	108	15633	ENSSSCG00000011810,ENSSSCG00000009664,ENSSSCG00000029160,ENSSSCG00000005096,ENSSSCG00000011449,ENSSSCG00000008261,ENSSSCG00000032434,ENSSSCG00000007253,ENSSSCG00000017202,ENSSSCG00000021138,ENSSSCG00000012823,ENSSSCG00000000612,ENSSSCG00000025401,ENSSSCG00000008406,ENSSSCG00000010118,ENSSSCG00000038162,ENSSSCG00000016925,ENSSSCG00000001137,ENSSSCG00000013659,ENSSSCG00000015710,ENSSSCG00000017791,…
[truncated: 24 more rows]
[truncated: 1,861 more columns]
