# Supplementary material for: Micro-biopsy for detection of gene expression changes in ischemic swine myocardium: A pilot study
Source: PLoS One. 2021 Apr 28;16(4):e0250582. doi: 10.1371/journal.pone.0250582 (PMC8081259; doi:10.1371/journal.pone.0250582)
Supplement: S5 File — (XLSX) [file pone.0250582.s007.xlsx]

## Sheet: Sheet1
Sample	Group	Cardiomyocyte	Fibroblast	Endothelial cell	Macrophage
P12707_101	Day 14	1	0	0	0
P12707_111	Day 14	0.971274	0	0	0.0287256
P12707_114	Day 2	0.872757	0.114661	0	0.0125815
P12707_119	Day 14	0.99343	0.00657029	0	0
P12707_124	Day 2	0.848652	0.111201	0.0210097	0.0191372
P12707_133	Day 2	0.895998	0.0636149	0	0.040387
P12707_154	Baseline	1	0	0	0
P12707_162	Day 14	0.998446	0.00155415	0	0
P12707_175	Baseline	1	0	0	0
P12707_177	Baseline	0.942711	0.0497241	0	0.00756475
P12707_181	Day 14	0.896366	0.0713011	0	0.0323327
P12707_182	Day 14	0.941364	0.0470559	0	0.0115799
